# Supplementary material for: Global gene expression profile progression in Gaucher disease mouse models
Source: BMC Genomics. 2011 Jan 11;12:20. doi: 10.1186/1471-2164-12-20 (PMC3032697; doi:10.1186/1471-2164-12-20)
Supplement: Additional file 1 — Differentially expressed genes in the lungs and livers of 9 V/null and 4L mice. Listed significantly differentially expressed genes in the lungs and livers of Gaucher mouse models D409 V/null (9 V/null) and V394L (4L). [file 1471-2164-12-20-S1.XLS]

## Sheet: 9Vn_lung
Differentially expressed genes in 9v/null lung
ProbesetID	Symbol	9Vn_4wk	9Vn_12wk	9Vn_18wk	9Vn_28wk	Gene Name
1452632_at	Aak1	-2.7792	-2.25774	-3.12358	-1.70601	AP2 associated kinase 1
1430394_a_at	Abcb9	1.96241	2.27567	1.77811	1.52371	ATP-binding cassette, sub-family B (MDR/TAP), member 9
1424451_at	Acaa1b	-1.66511	-2.53184	-4.56267	-10.5717	acetyl-Coenzyme A acyltransferase 1B
1455061_a_at	Acaa2	3.16512	2.66367	2.2652	2.04996	acetyl-Coenzyme A acyltransferase 2 (mitochondrial 3-oxoacyl-Coenzyme A thiolase)
1425195_a_at	Acat2	1.30209	1.89628	2.17005	1.97581	acetyl-Coenzyme A acetyltransferase 2
1420684_at	Acox3	3.00261	3.59264	1.85576	1.689	acyl-Coenzyme A oxidase 3, pristanoyl
1424655_at	Acp2	2.11003	2.49243	1.83025	1.53569	acid phosphatase 2, lysosomal
1431609_a_at	Acp5	1.96071	3.30289	4.44605	2.50642	acid phosphatase 5, tartrate resistant
1456404_at	Adamts5	-1.26394	-1.97652	-2.64231	-2.54559	a disintegrin-like and metallopeptidase (reprolysin type) with thrombospondin type 1 motif, 5
1430352_at	Adamts9	-1.25065	-5.12863	-12.5785	-6.07423	a disintegrin-like and metallopeptidase (reprolysin type) with thrombospondin type 1 motif, 9
1439649_at	Adc	1.46637	1.86148	3.03719	1.8196	arginine decarboxylase
1436929_x_at	Adcy3	1.81195	1.81936	2.2867	1.93693	adenylate cyclase 3
1435495_at	Adora1	2.40534	3.06032	2.14494	1.66728	adenosine A1 receptor
1427519_at	Adora2a	2.1548	1.86326	1.65776	1.61966	adenosine A2a receptor
1422183_a_at	Adra1b	3.37997	2.02759	2.22638	1.88085	adrenergic receptor, alpha 1b
1425640_at	Aff1	2.19439	3.27051	1.98754	1.97661	AF4/FMR2 family, member 1
1421024_at	Agpat1	2.01692	1.72716	2.34332	1.565	1-acylglycerol-3-phosphate O-acyltransferase 1 (lysophosphatidic acid acyltransferase, alpha)
1443980_at	Agrn	3.8024	2.86529	1.55821	1.59768	agrin
1425576_at	Ahcyl1	2.60371	4.59205	2.49801	2.41627	S-adenosylhomocysteine hydrolase-like 1
1418204_s_at	Aif1	1.2357	2.09981	2.67846	1.95416	allograft inflammatory factor 1
1420679_a_at	Aig1	1.52387	1.87873	2.56004	1.79028	androgen-induced 1
1448451_at	Ak2	2.02421	1.92194	2.31234	2.06279	adenylate kinase 2
1432436_a_at	Ak3	2.20343	2.65168	2.04977	1.87013	adenylate kinase 3
1425711_a_at	Akt1	2.70817	1.9792	1.72215	1.3854	thymoma viral proto-oncogene 1
1452684_at	Akt1s1	2.67526	2.94374	2.88324	2.39946	AKT1 substrate 1 (proline-rich)
1421324_a_at	Akt2	2.34391	2.40506	2.56736	2.11164	thymoma viral proto-oncogene 2
1443086_at	Alcam	-2.22195	-5.48585	-7.60794	-5.37334	activated leukocyte cell adhesion molecule
1434799_x_at	Aldoa	2.18961	1.89613	2.18877	1.90648	aldolase 1, A isoform
1439375_x_at	Aldoa	2.15994	1.89905	1.9836	1.52716	aldolase 1, A isoform
1451461_a_at	Aldoc	1.33457	2.16578	2.39183	1.74614	aldolase 3, C isoform
1427557_at	Alg12	1.88862	2.06211	1.92692	1.90609	asparagine-linked glycosylation 12 homolog
1424160_at	Alg5	1.59246	1.97616	2.3863	1.90353	asparagine-linked glycosylation 5 homolog
1429521_at	Alkbh8	-2.17871	-2.23769	-3.23733	-2.37288	alkB, alkylation repair homolog 8 (E. coli)
1434855_at	Amdhd2	2.37044	2.57578	3.31718	2.04877	amidohydrolase domain containing 2
1438936_s_at	Ang	-2.1363	-41.5837	-18.9523	-1.53533	angiogenin, ribonuclease, RNase A family, 5
1421791_at	Ang3	-1.37371	-1.83203	-4.52655	-6.42225	angiogenin, ribonuclease A family, member 3
1421002_at	Angptl2	3.58079	3.17858	1.6266	1.60252	angiopoietin-like 2
1434264_at	Ank2	5.03557	2.8842	-1.13712	1.03141	ankyrin 2, brain
1429304_at	Ankrd10	-1.81459	-1.82002	-2.10408	-1.78823	ankyrin repeat domain 10
1457658_x_at	Anxa4	1.79097	2.98386	3.84076	2.68381	annexin A4
1433649_at	Aof1	-1.84276	-1.49884	-1.93893	-1.99257	amine oxidase, flavin containing 1
1455482_at	Ap2a2	2.82883	2.49491	3.10445	1.78945	adaptor protein complex AP-2, alpha 2 subunit
1433612_at	Ap2s1	2.3661	2.03531	3.09106	2.19588	adaptor-related protein complex 2, sigma 1 subunit
1426720_at	Apbb2	2.84161	3.30032	2.58993	2.6907	amyloid beta (A4) precursor protein-binding, family B, member 2
1424980_s_at	Aph1a	2.54619	2.63588	2.38099	2.34135	anterior pharynx defective 1a homolog (C. elegans)
1415727_at	Apoa1bp	1.6175	1.92642	2.67318	2.3034	apolipoprotein A-I binding protein
1434039_at	Appbp2	-2.3509	-1.81172	-3.90859	-2.79101	amyloid beta precursor protein (cytoplasmic tail) binding protein 2
1455647_at	Ar	-1.7962	-1.49287	-5.79792	-2.41258	androgen receptor
1435566_s_at	Araf	1.74374	2.3429	2.03939	1.96041	v-raf murine sarcoma 3611 viral oncogene homolog
1417118_a_at	Ard1	1.59314	1.67161	2.3392	1.69707	N-acetyltransferase ARD1 homolog (S. cerevisiae)
1439367_x_at	Arf4	-2.53362	-2.24636	-1.69459	-1.24332	ADP-ribosylation factor 4
1422807_at	Arf5	2.43695	2.12217	3.62311	2.25425	ADP-ribosylation factor 5
1418823_at	Arf6	2.70898	3.1467	3.56358	3.40717	ADP-ribosylation factor 6
1438841_s_at	Arg2	1.31456	2.6611	3.04409	2.03372	arginase type II
1424307_at	Arhgap1	2.19932	2.5843	1.65162	1.60118	Rho GTPase activating protein 1
1459667_at	Arhgap17	-1.87768	-2.33951	-2.46353	-2.02254	Rho GTPase activating protein 17
1447206_at	Arhgap21	-1.59864	-2.32364	-2.68124	-2.79947	Rho GTPase activating protein 21
1450896_at	Arhgap5	-4.14592	-4.33304	-5.00567	-3.04531	Rho GTPase activating protein 5
1417704_a_at	Arhgap6	-1.91211	-1.89981	-2.23769	-1.73131	Rho GTPase activating protein 6
1426454_at	Arhgdib	1.40569	1.87381	2.18383	1.9556	Rho, GDP dissociation inhibitor (GDI) beta
1446965_at	Arhgef12	-1.58287	-2.02384	-2.07468	-1.69309	Rho guanine nucleotide exchange factor (GEF) 12
1440700_a_at	Arhgef18	3.13127	3.10502	3.1221	2.81809	Rho guanine nucleotide exchange factor (GEF) 18
1421042_at	Arhgef2	2.24908	2.28591	1.51649	1.48839	Rho guanine nucleotide exchange factor (GEF) 2
1429859_a_at	Arl2bp	1.91132	2.20163	1.88857	1.76455	ADP-ribosylation factor-like 2 binding protein
1435092_at	Arl4a	-2.29269	-2.3501	-2.76307	-2.87209	ADP-ribosylation factor-like 4A
1424020_at	Arl6ip6	-2.29837	-2.0317	-1.76743	-1.77725	ADP-ribosylation factor-like 6 interacting protein 6
1418819_at	Arl8b	2.51999	3.04873	3.16488	2.79416	ADP-ribosylation factor-like 8B
1460359_at	Armcx3	-1.71219	-1.88687	-2.67992	-2.80114	armadillo repeat containing, X-linked 3
1421721_a_at	Arnt	3.1246	3.72496	2.06101	2.28272	aryl hydrocarbon receptor nuclear translocator
1434028_at	Arnt2	1.08798	2.99523	2.78467	1.80862	aryl hydrocarbon receptor nuclear translocator 2
1423588_at	Arpc4	2.64732	2.94579	3.55557	2.79356	actin related protein 2
1451987_at	Arrb2	2.2278	2.1976	2.33468	2.01214	arrestin, beta 2
1424759_at	Arrdc4	2.50403	2.21641	2.09839	1.97285	arrestin domain containing 4
1424225_at	Asb8	2.00175	2.1803	1.85093	1.65709	ankyrin repeat and SOCS box-containing protein 8
1418348_a_at	Ascc2	2.18939	2.76046	1.9579	1.81603	activating signal cointegrator 1 complex subunit 2
1420985_at	Ash1l	-1.7124	-1.97699	-4.02555	-2.27288	ash1 (absent, small, or homeotic)-like (Drosophila)
1418292_at	Asna1	2.1274	2.43228	2.8342	2.04523	arsA (bacterial) arsenite transporter, ATP-binding, homolog 1
1438992_x_at	Atf4	-3.07523	-1.9209	-1.6018	-1.7547	activating transcription factor 4
1460639_a_at	Atox1	1.40728	1.73461	2.8979	1.8954	ATX1 (antioxidant protein 1) homolog 1 (yeast)
1421167_at	Atp11a	2.89612	3.68264	1.83541	1.7468	ATPase, class VI, type 11A
1452747_at	Atp13a2	2.16611	2.1014	1.96955	1.70167	ATPase type 13A2
1450124_a_at	Atp2a3	4.27722	3.08136	2.07111	1.94655	ATPase, Ca++ transporting, ubiquitous
1431196_at	Atp2c1	2.42765	3.50597	2.32388	2.3449	ATPase, Ca++-sequestering
1423716_s_at	Atp5d	2.32596	1.83086	2.51623	1.91434	ATP synthase, H+ transporting, mitochondrial F1 complex, delta subunit
1416020_a_at	Atp5g1	2.40176	1.84472	2.57095	2.14749	ATP synthase, H+ transporting, mitochondrial F0 complex, subunit c (subunit 9),
1415980_at	Atp5g2	1.67172	1.93133	2.44	1.98837	ATP synthase, H+ transporting, mitochondrial F0 complex, subunit c (subunit 9),
1438921_at	Atr	-1.66704	-1.83824	-2.08913	-2.23298	Ataxia telangiectasia and Rad3 related
1449666_at	Atrnl1	-2.92096	-2.27933	-1.95095	-2.03036	Attractin like 1
1436845_at	Axin2	-1.25321	-1.75269	-2.40386	-2.30937	axin2
1454842_a_at	B3galnt2	-3.52452	-2.65439	-2.6527	-2.47015	UDP-GalNAc:betaGlcNAc beta 1,3-galactosaminyltransferase, polypeptide 2
1416960_at	B3gat3	1.70923	1.76014	2.42001	1.78027	beta-1,3-glucuronyltransferase 3 (glucuronosyltransferase I)
1417897_at	B3gnt1	1.36876	1.76571	2.34646	1.95606	breast cancer metastasis-suppressor 1
1425128_at	B3gnt8	1.61469	1.84411	1.97899	1.80694	UDP-GlcNAc:betaGal beta-1,3-N-acetylglucosaminyltransferase 8
1418655_at	B4galnt1	2.1609	3.14483	3.16708	2.16236	beta-1,4-N-acetyl-galactosaminyl transferase 1
1455363_at	Bai1	1.90315	1.55303	2.31287	1.92017	brain-specific angiogenesis inhibitor 1
1421083_x_at	Banf1	2.13973	2.32769	2.91789	2.33262	barrier to autointegration factor 1
1447779_x_at	Bat1a	-2.1648	-1.95967	-1.43032	-1.82469	HLA-B-associated transcript 1A
1416837_at	Bax	1.7035	1.97319	3.24204	2.16672	Bcl2-associated X protein
1419004_s_at	Bcl2a1a	1.80498	3.43067	4.6374	3.21931	B-cell leukemia
1426191_a_at	Bcl2l1	2.07159	2.31218	1.8434	1.59963	Bcl2-like 1
1428865_at	Bcl2l12	1.57104	2.07703	2.22668	1.68485	BCL2-like 12 (proline rich)
1425532_a_at	Bin1	1.95891	1.76454	2.26608	1.72817	bridging integrator 1
1422614_s_at	Bloc1s1	1.78239	1.61047	2.9354	1.96153	biogenesis of lysosome-related organelles complex-1, subunit 1
1451386_at	Blvrb	1.90223	1.78317	3.0248	1.9695	biliverdin reductase B (flavin reductase (NADPH))
1458325_x_at	Bmf	5.18811	4.02597	4.28579	4.20896	Bcl2 modifying factor
1448733_at	Bmi1	-3.04299	-2.97115	-3.02141	-2.50486	Bmi1 polycomb ring finger oncogene
1427457_a_at	Bmp1	3.90917	2.55005	1.70879	1.06914	bone morphogenetic protein 1
1425492_at	Bmpr1a	-1.615	-1.84893	-2.82953	-2.14326	bone morphogenetic protein receptor, type 1A
1447679_s_at	Bms1	-2.06002	-1.53307	-2.53417	-1.97245	BMS1 homolog, ribosome assembly protein (yeast)
1441989_at	Bnip2	-1.71267	-1.7123	-2.03842	-2.13356	BCL2/adenovirus E1B interacting protein 2
1448119_at	Bpgm	5.29365	2.78004	3.54661	1.7393	2,3-bisphosphoglycerate mutase
1418764_a_at	Bpnt1	2.15482	2.753	2.98917	2.24972	bisphosphate 3'-nucleotidase 1
1416739_a_at	Brap	2.3321	3.25419	2.77055	2.38442	BRCA1 associated protein
1424921_at	Brd4	1.40864	2.40377	2.88552	1.84431	bromodomain containing 4
1452350_at	Brd8	-1.30932	-2.3842	-2.71509	-2.81385	bromodomain containing 8
1426313_at	Bre	1.91898	2.45059	2.33516	2.11661	brain and reproductive organ-expressed protein
1456616_a_at	Bsg	2.36765	1.99124	2.22606	2.02193	basigin
1437455_a_at	Btg1	-2.83624	-2.33082	-1.62199	-1.20692	B-cell translocation gene 1, anti-proliferative
1425884_at	Bxdc1	-2.42338	-2.85909	-1.58309	-1.89556	brix domain containing 1
1428490_at	C1galt1	-2.6801	-3.10257	-3.73947	-2.85001	core 1 synthase, glycoprotein-N-acetylgalactosamine 3-beta-galactosyltransferase
1417381_at	C1qa	1.13061	2.29528	3.69626	2.23196	complement component 1, q subcomponent, alpha polypeptide
1437726_x_at	C1qb	-1.07484	2.10932	3.68356	2.3726	complement component 1, q subcomponent, beta polypeptide
1449401_at	C1qc	1.61207	3.21003	3.86245	2.22105	complement component 1, q subcomponent, C chain
1419483_at	C3ar1	1.04872	2.78695	2.42164	2.94148	complement component 3a receptor 1
1422190_at	C5ar1	2.07698	2.04439	1.77247	1.62052	complement component 5a receptor 1
1450864_at	Calm3	2.11644	2.36898	3.02322	2.22852	calmodulin 3
1441477_at	Calu	-1.733	-3.26234	-3.21562	-2.90188	calumenin
1444031_at	Camk2d	-1.74136	-1.80697	-2.02132	-2.01628	calcium/calmodulin-dependent protein kinase II, delta
1456609_at	Camk2n1	-1.67542	-1.72534	-2.22499	-1.73771	calcium/calmodulin-dependent protein kinase II inhibitor 1
1451688_s_at	Cant1	2.15846	2.18292	1.76392	1.64586	calcium activated nucleotidase 1
1422845_at	Canx	3.05816	3.4005	2.85255	3.04834	calnexin
1417462_at	Cap1	3.53753	3.96051	3.11126	3.21031	CAP, adenylate cyclase-associated protein 1 (yeast)
1450355_a_at	Capg	1.35808	2.42429	3.13752	2.16463	capping protein (actin filament), gelsolin-like
1453960_a_at	Capzb	2.64415	2.51423	2.14886	2.02677	capping protein (actin filament) muscle Z-line, beta
1421307_at	Car13	1.25375	2.39991	3.1751	2.20962	carbonic anhydrase 13
1415976_a_at	Carhsp1	2.14142	2.42222	2.71332	2.05705	calcium regulated heat stable protein 1
1449297_at	Casp12	-2.99373	-1.59426	-2.11017	-1.44422	caspase 12
1449217_at	Casp8ap2	-3.07199	-3.0747	-4.23627	-3.23019	caspase 8 associated protein 2
1426125_a_at	Casp9	2.03599	2.35798	2.14705	1.97192	caspase 9
1451413_at	Cast	-2.08524	-1.88999	-3.42382	-2.51582	calpastatin
1416429_a_at	Cat	-2.01193	-1.70185	-1.813	-1.89541	catalase
1458469_at	Cblb	-2.45192	-4.97715	-10.772	-4.17745	Casitas B-lineage lymphoma b
1434313_at	Ccdc126	-2.52842	-1.68809	-1.75606	-1.65067	coiled-coil domain containing 126
1419282_at	Ccl12	1.11473	2.1384	2.86775	2.02356	chemokine (C-C motif) ligand 12
1419413_at	Ccl17	1.14579	3.75569	8.52326	5.90261	chemokine (C-C motif) ligand 17
1449277_at	Ccl19	1.32534	3.28829	3.33648	2.03856	chemokine (C-C motif) ligand 19
1420380_at	Ccl2	1.13406	2.83451	2.56435	2.46674	chemokine (C-C motif) ligand 2
1417925_at	Ccl22	1.23728	3.06596	2.73397	2.72523	chemokine (C-C motif) ligand 22
1419561_at	Ccl3	1.85534	19.8603	37.5176	22.2976	chemokine (C-C motif) ligand 3
1418126_at	Ccl5	-1.15577	2.72683	2.66196	2.1819	chemokine (C-C motif) ligand 5
1420249_s_at	Ccl6	2.00414	4.07326	6.55711	6.13767	chemokine (C-C motif) ligand 6
1448898_at	Ccl9	1.89286	5.81736	10.3455	9.72225	chemokine (C-C motif) ligand 9
1417911_at	Ccna2	4.08575	1.84419	1.91474	1.90584	cyclin A2
1420745_a_at	Ccndbp1	2.06954	1.74162	2.19737	1.72153	cyclin D-type binding-protein 1
1453399_at	Ccnt2	-2.77134	-3.94112	-6.77652	-4.87166	cyclin T2
1423466_at	Ccr7	2.52657	4.88651	4.01723	3.52441	chemokine (C-C motif) receptor 7
1451232_at	Cd151	1.99829	2.0086	1.90495	1.93098	CD151 antigen
1419769_at	Cd22	2.3614	3.40653	2.00286	1.51158	CD22 antigen
1435903_at	Cd300a	1.38983	2.83865	4.61611	3.89106	CD300A antigen
1427994_at	Cd300lf	1.53686	3.28474	3.14828	2.70581	CD300 antigen like family member F
1422828_at	Cd3d	2.17061	2.55772	4.30099	3.23033	CD3 antigen, delta polypeptide
1419178_at	Cd3g	2.09434	4.08107	4.01079	3.1867	CD3 antigen, gamma polypeptide
1460415_a_at	Cd40	1.94478	1.92513	1.80293	1.71227	CD40 antigen
1452483_a_at	Cd44	3.17506	4.97132	2.15503	2.38654	CD44 antigen
1418353_at	Cd5	2.11076	2.96913	1.79645	2.07482	CD5 antigen
1460218_at	Cd52	1.21899	2.06303	2.44872	2.64431	CD52 antigen
1449164_at	Cd68	3.29649	6.37983	7.1977	3.88787	CD68 antigen
1417640_at	Cd79b	1.93045	2.72038	2.47772	2.66506	CD79B antigen
1422875_at	Cd84	1.11595	2.64808	3.3625	1.92704	CD84 antigen
1449858_at	Cd86	-1.14561	3.04476	2.3855	2.0582	CD86 antigen
1451673_at	Cd8a	1.82113	2.61293	2.15501	1.80526	CD8 antigen, alpha chain
1426170_a_at	Cd8b1	2.81913	2.98133	2.12335	2.09302	CD8 antigen, beta chain 1
1437070_at	Cdc14b	-1.75853	-1.90976	-2.62841	-2.25643	CDC14 cell division cycle 14 homolog B (S. cerevisiae)
1460549_a_at	Cdc23	1.96286	2.45226	1.53518	1.57844	CDC23 (cell division cycle 23, yeast, homolog)
1421963_a_at	Cdc25b	2.78676	1.72684	2.07354	1.2945	cell division cycle 25 homolog B (S. pombe)
1433574_at	Cdc37l1	-1.22483	-2.11885	-2.5672	-2.02509	cell division cycle 37 homolog (S. cerevisiae)-like 1
1439103_at	Cdc73	-2.27548	-1.54442	-3.4101	-2.06209	Vcell division cycle 73, Paf1
1449244_at	Cdh2	6.57794	2.19755	1.15943	1.26981	cadherin 2
1450674_at	Cdk5	1.68459	1.93005	2.37641	1.93903	cyclin-dependent kinase 5
1443976_at	Cdk5rap2	2.15147	1.90231	1.71614	1.50725	CDK5 regulatory subunit associated protein 2
1452532_x_at	Ceacam1	2.52625	3.65233	1.71528	2.11554	CEA-related cell adhesion molecule 1
1422123_s_at	Ceacam1	2.75915	3.53456	2.17958	2.51718	CEA-related cell adhesion molecule 1
1427844_a_at	Cebpb	3.70398	3.51159	4.58162	2.56042	CCAAT/enhancer binding protein (C/EBP), beta
1435944_s_at	Cenpb	2.62606	4.26684	3.42051	1.72302	centromere protein B
1448346_at	Cfl1	2.41109	2.29049	1.87837	1.56599	cofilin 1, non-muscle
1421158_at	Cgnl1	2.72569	3.19392	1.99206	2.05176	cingulin-like 1
1443861_at	Cgnl1	2.27252	2.79698	2.23729	2.21867	cingulin-like 1
1449227_at	Ch25h	1.96272	5.1824	4.76077	4.1327	cholesterol 25-hydroxylase
1438476_a_at	Chd4	2.5197	2.51404	2.70939	2.63764	chromodomain helicase DNA binding protein 4
1457712_at	Chd8	-1.48546	-2.47064	-2.49951	-1.88768	chromodomain helicase DNA binding protein 8
1458078_at	Chd9	-1.57939	-2.31809	-2.41929	-2.36572	chromodomain helicase DNA binding protein 9
1435926_at	Chml	-1.39448	-1.97447	-3.58556	-2.9311	choroideremia-like
1434201_at	Chrdl1	-2.66361	-1.49742	-2.63079	-2.59632	Chordin-like 1
1428210_s_at	Chuk	-3.05677	-2.00301	-2.55317	-2.14781	conserved helix-loop-helix ubiquitous kinase
1416332_at	Cirbp	2.1621	3.68198	2.36797	2.81772	cold inducible RNA binding protein
1432418_a_at	Ckmt1	2.05771	3.23165	2.40161	1.93875	creatine kinase, mitochondrial 1, ubiquitous
1456911_at	Clasp2	1.8808	2.73924	1.90359	2.18191	CLIP associating protein 2
1438366_x_at	Clcn3	-2.35474	-1.94667	-2.41857	-1.76528	chloride channel 3
1425445_a_at	Cldn18	2.37069	2.48341	2.66515	2.15387	claudin 18
1460569_x_at	Cldn3	1.66552	1.78329	2.43989	1.83316	claudin 3
1449466_at	Clec3b	2.87533	2.37676	2.61949	1.96205	C-type lectin domain family 3, member b
1420804_s_at	Clec4d	-1.29682	2.01127	4.12133	4.18934	C-type lectin domain family 4, member d
1419627_s_at	Clec4n	1.12204	2.90239	3.88656	2.77526	C-type lectin domain family 4, member n
1421366_at	Clec5a	2.38109	7.64164	10.4589	5.09981	C-type lectin domain family 5, member a
1429574_at	Clic3	2.36655	2.38366	3.47958	2.36325	chloride intracellular channel 3
1439800_at	Clip1	-1.83956	-2.5436	-2.33922	-2.36993	CAP-GLY domain containing linker protein 1
1417551_at	Cln3	1.79955	2.31794	2.42348	1.63118	ceroid lipofuscinosis, neuronal 3, juvenile (Batten, Spielmeyer-Vogt disease)
1427548_a_at	Clns1a	1.6323	2.18597	2.07663	1.99206	chloride channel, nucleotide-sensitive, 1A
1439314_at	Clock	-1.64735	-2.65733	-3.0672	-2.37084	circadian locomoter output cycles kaput
1416615_at	Clpp	1.60947	1.70199	2.59118	2.08962	caseinolytic peptidase, ATP-dependent, proteolytic subunit homolog (E. coli)
1421860_at	Clstn1	3.16737	2.62988	1.638	1.83349	calsyntenin 1
1423792_a_at	Cmtm6	-4.04869	-2.66661	-2.18302	-1.61113	CKLF-like MARVEL transmembrane domain containing 6
1460253_at	Cmtm7	1.74059	2.10166	2.81577	2.24491	CKLF-like MARVEL transmembrane domain containing 7
1438739_at	Cnbp	-1.80494	-2.12009	-3.17739	-2.15109	Cellular nucleic acid binding protein
1448263_a_at	Cndp2	1.40634	2.16857	2.63756	2.02274	CNDP dipeptidase 2 (metallopeptidase M20 family)
1449296_a_at	Cnp	1.96808	2.25189	2.33604	1.99074	2',3'-cyclic nucleotide 3' phosphodiesterase
1452981_at	Cntn1	-1.29937	-2.23125	-3.09938	-2.02272	contactin 1
1447819_x_at	Col8a1	-2.04945	-1.76013	-2.10574	-1.41371	collagen, type VIII, alpha 1
1434667_at	Col8a2	1.93626	2.82081	3.15381	1.734	collagen, type VIII, alpha 2
1437274_at	Copa	-2.3027	-2.92226	-4.38824	-3.49778	coatomer protein complex subunit alpha
1451366_at	Cops6	1.92124	1.97051	2.57177	2.24124	COP9 (constitutive photomorphogenic) homolog, subunit 6 (Arabidopsis thaliana)
1416246_a_at	Coro1a	1.90504	2.03279	1.99976	1.71178	coronin, actin binding protein 1A
1417752_at	Coro1c	5.01688	6.0084	3.47845	2.92659	coronin, actin binding protein 1C
1416002_x_at	Cotl1	2.32171	2.37107	1.87461	1.86652	coactosin-like 1 (Dictyostelium)
1460376_a_at	Cox15	2.09467	2.88102	2.29496	1.89583	COX15 homolog, cytochrome c oxidase assembly protein (yeast)
1454716_x_at	Cox5b	1.81274	1.77484	2.32554	2.21242	cytochrome c oxidase, subunit Vb
1435275_at	Cox6b2	2.41211	2.07346	3.47341	1.68869	cytochrome c oxidase subunit VIb polypeptide 2
1448222_x_at	Cox8a	1.61222	1.85401	2.84746	2.06742	cytochrome c oxidase, subunit VIIIa
1448326_a_at	Crabp1	6.2112	1.5287	1.59529	-1.00292	cellular retinoic acid binding protein I
1417008_at	Crat	2.30188	1.85845	1.87161	1.46632	carnitine acetyltransferase
1452901_at	Creb1	-1.79864	-2.38593	-4.10845	-2.72307	cAMP responsive element binding protein 1
1424740_at	Creb3	1.77785	2.06753	2.29155	1.99575	cAMP responsive element binding protein 3
1450667_a_at	Cs	2.4448	1.68757	1.72371	1.62423	citrate synthase
1423845_at	Csdc2	2.54109	2.00864	1.59615	1.55975	cold shock domain containing C2, RNA binding
1430529_at	Csnk1a1	-2.16552	-3.00282	-3.42962	-2.51213	casein kinase 1, alpha 1
1456727_a_at	Csnk1d	1.25171	2.32794	2.11499	2.05272	casein kinase 1, delta
1416728_at	Csnk2b	2.30682	2.16019	2.61235	2.22504	casein kinase 2, beta polypeptide
1429943_at	Ctbs	-2.77616	-2.25319	-4.19186	-3.31437	chitobiase, di-N-acetyl-
1449042_at	Ctcf	1.87133	2.32411	1.72862	1.71376	CCCTC-binding factor
1423661_s_at	Ctdsp2	2.12938	2.40599	1.4333	1.57435	CTD (carboxy-terminal domain, RNA polymerase II, polypeptide A) small phosphatas 2
1431694_a_at	Ctnnbip1	2.25886	1.75418	2.08998	1.60002	catenin beta interacting protein 1
1448118_a_at	Ctsd	1.34223	2.08108	2.17959	1.75955	cathepsin D
1450652_at	Ctsk	1.67872	4.13088	3.95476	3.07505	cathepsin K
1443084_at	Ctso	-1.53705	-1.90154	-2.43633	-1.98397	cathepsin O
1417870_x_at	Ctsz	2.10409	3.41505	3.87254	2.87467	cathepsin Z
1421313_s_at	Cttn	2.18375	2.33313	1.68605	1.55166	cortactin
1450069_a_at	Cugbp2	-1.86676	-1.78602	-3.49418	-2.02364	CUG triplet repeat, RNA binding protein 2
1451387_s_at	Cuta	1.66747	1.74825	2.76229	1.71978	cutA divalent cation tolerance homolog (E. coli)
1419209_at	Cxcl1	1.46637	8.56028	10.7858	7.73933	chemokine (C-X-C motif) ligand 1
1439084_at	Cxcl12	2.65013	2.99118	1.9231	1.87424	chemokine (C-X-C motif) ligand 12
1418457_at	Cxcl14	3.63751	2.78003	1.76804	1.94894	chemokine (C-X-C motif) ligand 14
1418718_at	Cxcl16	1.2146	1.87874	2.23933	2.24495	chemokine (C-X-C motif) ligand 16
1417625_s_at	Cxcr7	-2.10756	-2.2273	-1.72109	-1.67298	chemokine (C-X-C motif) receptor 7
1454106_a_at	Cxxc1	2.70671	3.35292	2.49519	2.10249	CXXC finger 1 (PHD domain)
1448844_at	Cyb5b	1.61272	2.11939	1.9662	1.8553	cytochrome b5 type B
1454268_a_at	Cyba	1.47268	2.22752	3.30387	2.75345	cytochrome b-245, alpha polypeptide
1423630_at	Cygb	1.94723	2.2842	2.13223	1.78427	cytoglobin
1422217_a_at	Cyp1a1	-3.79681	-2.85915	-2.76334	-5.56351	cytochrome P450, family 1, subfamily a, polypeptide 1
1430452_at	Cyp20a1	1.563	2.21469	2.42884	1.93469	cytochrome P450, family 20, subfamily A, polypeptide 1
1417651_at	Cyp2c29	-5.07112	-9.9565	-4.80897	-4.78141	cytochrome P450, family 2, subfamily c, polypeptide 29
1416809_at	Cyp3a11	-6.93014	-17.7937	-10.6753	-8.82642	cytochrome P450, family 3, subfamily a, polypeptide 11
1430173_x_at	Cyp4f16	1.73559	1.96171	1.93374	1.65849	cytochrome P450, family 4, subfamily f, polypeptide 16
1451453_at	Dapk2	2.37024	2.21158	2.70105	2.41793	death-associated kinase 2
1423446_at	Dapk3	2.01048	2.16746	2.35238	1.80988	death-associated kinase 3
1451734_a_at	Dbn1	2.63291	1.80435	1.81308	1.29903	drebrin 1
1418321_at	Dci	1.84083	1.54237	2.16866	1.72109	dodecenoyl-Coenzyme A delta isomerase (3,2 trans-enoyl-Coenyme A isomerase)
1424080_at	Dcps	1.6705	1.72996	2.53353	1.86399	decapping enzyme, scavenger
1450030_at	Dctn4	1.92141	1.91931	1.9205	1.88648	dynactin 4
1415748_a_at	Dctn5	1.77528	1.83129	2.30867	2.12417	dynactin 5
1416499_a_at	Dctn6	-3.45383	-1.86914	-2.0922	-1.37265	dynactin 6
1419456_at	Dcxr	1.67829	2.75172	3.98953	2.68436	dicarbonyl L-xylulose reductase
1429299_at	Ddah1	2.24337	2.12901	1.74892	1.51276	dimethylarginine dimethylaminohydrolase 1
1416493_at	Ddost	2.17514	2.36077	2.61781	2.01251	dolichyl-di-phosphooligosaccharide-protein glycotransferase
1437773_x_at	Ddx17	-2.13063	-2.33615	-2.4172	-1.89936	DEAD (Asp-Glu-Ala-Asp) box polypeptide 17
1448271_a_at	Ddx21	1.9779	2.5	1.91785	1.72669	DEAD (Asp-Glu-Ala-Asp) box polypeptide 21
1424570_at	Ddx46	2.82419	4.11748	1.51615	1.56015	DEAD (Asp-Glu-Ala-Asp) box polypeptide 46
1423495_at	Decr2	2.8895	3.23539	3.81345	3.24302	2-4-dienoyl-Coenzyme A reductase 2, peroxisomal
1432000_a_at	Dedd	2.59327	2.46856	3.49516	2.67509	death effector domain-containing
1423082_at	Derl1	1.63105	1.96737	2.1446	2.09113	Der1-like domain family, member 1
1435276_a_at	Dgcr2	1.88219	2.0858	1.83397	1.76392	DiGeorge syndrome critical region gene 2
1450654_a_at	Dhdds	1.83865	1.98546	2.3009	1.83234	dehydrodolichyl diphosphate synthase
1434004_at	Dhps	1.5341	1.97699	3.39737	2.03693	deoxyhypusine synthase
1419382_a_at	Dhrs4	1.99237	1.89089	2.56361	1.73571	dehydrogenase/reductase (SDR family) member 4
1416144_a_at	Dhx15	-2.39438	-1.83079	-1.61809	-1.48228	DEAH (Asp-Glu-Ala-His) box polypeptide 15
1418937_at	Dio2	-1.30213	-2.01234	-2.41012	-2.14273	deiodinase, iodothyronine, type II
1422636_at	Dmtf1	-1.53666	-1.75131	-2.57515	-2.17498	cyclin D binding myb-like transcription factor 1
1459835_s_at	Dnaja1	-4.32005	-3.44004	-2.04504	-1.72607	DnaJ (Hsp40) homolog, subfamily A, member 1
1420629_a_at	Dnaja3	2.15331	2.73977	2.56982	2.00613	DnaJ (Hsp40) homolog, subfamily A, member 3
1459791_at	Dnajc1	-3.5072	-3.73967	-3.10883	-2.67792	DnaJ (Hsp40) homolog, subfamily C, member 1
1432004_a_at	Dnm2	3.55217	4.19339	2.68172	2.5142	dynamin 2
1423066_at	Dnmt3a	2.14409	2.31473	2.01567	1.60548	DNA methyltransferase 3A
1457806_at	Dock1	-1.51381	-1.8476	-1.95205	-2.02867	dedicator of cyto-kinesis 1
1457146_at	Dock4	-1.96652	-4.29665	-6.67569	-5.26074	dedicator of cytokinesis 4
1425315_at	Dock7	-2.31767	-3.51775	-4.18776	-3.42022	dedicator of cytokinesis 7
1417322_at	Dohh	1.59633	1.67592	2.54419	1.87992	deoxyhypusine hydroxylase
1418335_a_at	Dph1	1.64012	1.89939	2.12194	1.89886	DPH1 homolog (S. cerevisiae)
1439049_at	Dph5	-1.96298	-1.8801	-2.31516	-1.88926	DPH5 homolog (S. cerevisiae)
1441342_at	Dpp4	-2.13312	-1.63734	-2.87557	-2.7193	Dipeptidylpeptidase 4
1435680_a_at	Dpp7	1.28218	2.46584	2.56296	1.80679	dipeptidylpeptidase 7
1428698_at	Dpp8	-1.38316	-1.69478	-3.1799	-2.68226	dipeptidylpeptidase 8
1448336_at	Drg1	1.74703	1.8158	2.21938	2.13571	developmentally regulated GTP binding protein 1
1455795_at	Dse	-2.06985	-1.53745	-1.9592	-1.73094	dermatan sulfate epimerase
1427588_a_at	Dtna	-1.81633	-2.11435	-2.11492	-1.80881	dystrobrevin alpha
1415834_at	Dusp6	2.10524	2.09616	1.79415	1.72596	dual specificity phosphatase 6
1460393_a_at	Dusp7	2.93138	3.39076	2.20596	2.04683	dual specificity phosphatase 7
1418714_at	Dusp8	-2.06477	-2.36112	-1.88886	-2.81026	dual specificity phosphatase 8
1448616_at	Dvl2	2.14386	2.53342	2.00167	1.6625	dishevelled 2, dsh homolog (Drosophila)
1418371_at	Dynll2	1.73528	1.92039	2.66648	1.7488	dynein light chain LC8-type 2
1428257_s_at	Dynlrb1	1.44791	1.74676	2.1824	1.95272	dynein light chain roadblock-type 1
1426226_at	Dyrk1a	2.49409	2.56229	2.01758	1.80801	dual-specificity tyrosine-(Y)-phosphorylation regulated kinase 1a
1454878_at	Dzip3	-2.5594	-2.86095	-3.42915	-2.81866	DAZ interacting protein 3, zinc finger
1447625_at	E2f5	-2.38013	-2.42025	-1.96984	-1.45738	E2F transcription factor 5
1421802_at	Ear1	-2.28159	-4.18935	-4.29454	-10.8261	eosinophil-associated, ribonuclease A family, member 1
1425295_at	Ear11	1.12238	3.81104	7.36098	3.23514	eosinophil-associated, ribonuclease A family, member 11
1416301_a_at	Ebf1	-1.16909	-1.55333	-4.23243	-2.73779	early B-cell factor 1
1423695_at	Edem2	1.5334	2.01639	2.72632	1.94016	ER degradation enhancer, mannosidase alpha-like 2
1459133_at	Edem3	-1.42778	-2.01039	-3.0984	-2.17487	ER degradation enhancer, mannosidase alpha-like 3
1448266_at	Edf1	1.64942	1.89519	2.29106	1.86116	endothelial differentiation-related factor 1
1451691_at	Ednra	2.00578	1.9598	-1.06694	1.54337	endothelin receptor type A
1449506_a_at	Eef1d	1.4993	1.59381	2.25373	2.09282	eukaryotic translation elongation factor 1 delta (guanine nucleotide exchange protein)
1449013_at	Eef2k	2.12996	2.20123	2.59387	1.84487	eukaryotic elongation factor-2 kinase
1417018_at	Efemp2	2.10529	2.1668	2.64151	1.72898	epidermal growth factor-containing fibulin-like extracellular matrix protein 2
1418285_at	Efnb1	-1.45011	-1.89649	-2.48517	-1.99961	ephrin B1
1449548_at	Efnb2	2.93833	2.91906	1.38541	1.61982	ephrin B2
1416131_s_at	Efr3a	-3.43115	-2.94665	-4.80664	-3.51717	EFR3 homolog A (S. cerevisiae)
1425918_at	Egln3	-2.75177	-4.39774	-5.36699	-3.89299	EGL nine homolog 3 (C. elegans)
1428542_at	Eif1ad	1.53609	1.7756	2.24291	1.80258	eukaryotic translation initiation factor 1A domain containing
1435904_at	Eif2c3	-1.43661	-1.66727	-4.03873	-1.87019	eukaryotic translation initiation factor 2C, 3
1415859_at	Eif3c	2.93841	3.01201	2.47542	2.38143	eukaryotic translation initiation factor 3, subunit C
1430980_a_at	Eif4a1	4.31543	5.82382	5.51257	5.31236	eukaryotic translation initiation factor 4A1
1426379_at	Eif4b	1.8222	1.94981	2.01149	1.79081	eukaryotic translation initiation factor 4B
1435803_a_at	Eif4e2	1.58275	1.67743	2.26328	1.77036	eukaryotic translation initiation factor 4E member 2
1438686_at	Eif4g1	3.72128	4.58363	2.07315	2.2667	eukaryotic translation initiation factor 4, gamma 1
1434593_at	Eif5a2	-2.15155	-1.5125	-2.15922	-2.0975	eukaryotic translation initiation factor 5A2
1427578_a_at	Eif6	1.75825	2.00976	2.42033	2.35176	eukaryotic translation initiation factor 6
1431037_a_at	Elavl1	2.16054	2.4429	2.10959	1.97839	ELAV (embryonic lethal, abnormal vision, Drosophila)-like 1 (Hu antigen R)
1415774_at	Elp2	1.83263	1.86546	1.8013	1.80379	elongation protein 2 homolog (S. cerevisiae)
1417104_at	Emp3	1.82189	2.2496	2.90236	2.60794	epithelial membrane protein 3
1453586_at	Entpd1	-1.93289	-1.97714	-2.03387	-2.21779	ectonucleoside triphosphate diphosphohydrolase 1
1447900_x_at	Entpd4	-3.38958	-2.82178	-1.87195	-2.29803	ectonucleoside triphosphate diphosphohydrolase 4
1426010_a_at	Epb4.1l3	2.3801	2.48935	1.54429	1.44305	erythrocyte protein band 4.1-like 3
1455861_at	Epb4.1l5	-2.20402	-1.82638	-2.51794	-1.87562	erythrocyte protein band 4.1-like 5
1455426_at	Epha3	-1.2173	-1.34211	-3.67459	-2.7349	Eph receptor A3
1451991_at	Epha7	-1.31072	-2.01435	-3.32138	-2.85772	Eph receptor A7
1420520_x_at	Eral1	1.67689	1.88408	2.54376	1.92592	Era (G-protein)-like 1 (E. coli)
1439080_at	Erbb2ip	-1.65783	-2.23791	-2.59746	-2.32704	Erbb2 interacting protein
1432272_a_at	Ercc4	2.20913	2.73383	1.68132	1.5535	excision repair cross-complementing rodent repair deficiency, complementation group 4
1423334_at	Ergic1	1.96782	2.07381	1.74479	1.71011	endoplasmic reticulum-golgi intermediate compartment (ERGIC) 1
1451360_at	Ergic2	-2.0402	-2.16107	-2.50585	-2.43883	ERGIC and golgi 2
1423548_s_at	Ergic3	1.75843	2.12251	2.35647	1.7965	ERGIC and golgi 3
1438583_at	Ern1	-1.76704	-1.97583	-2.33407	-2.13013	Endoplasmic reticulum (ER) to nucleus signalling 1
1424324_at	Esco1	-2.35145	-3.36055	-2.73544	-2.51855	establishment of cohesion 1 homolog 1 (S. cerevisiae)
1434941_s_at	Esf1	-1.85506	-1.96342	-2.00911	-2.34367	ESF1, nucleolar pre-rRNA processing protein, homolog (S. cerevisiae)
1420023_at	Etf1	-2.95891	-2.33122	-1.57843	-1.33759	eukaryotic translation termination factor 1
1420998_at	Etv5	4.43271	4.21583	2.70697	2.25608	ets variant gene 5
1443894_at	Evi2a	-1.54781	-1.66105	-2.68162	-1.79651	Ecotropic viral integration site 2a
1424685_at	Exosc4	1.86983	2.42204	3.01585	2.28339	exosome component 4
1420115_at	Exosc8	-2.90976	-2.57666	-2.42623	-1.88315	exosome component 8
1417160_s_at	Expi	-1.02993	1.53321	3.23097	2.49768	extracellular proteinase inhibitor
1457424_at	Eya1	-1.70397	-2.13817	-1.78537	-2.34667	eyes absent 1 homolog (Drosophila)
1421969_a_at	Faah	2.08694	2.21305	2.43921	1.64337	fatty acid amide hydrolase
1448764_a_at	Fabp1	-2.30289	-4.67425	-3.00383	-6.23261	fatty acid binding protein 1, liver
1416022_at	Fabp5	1.61743	2.44992	3.08568	2.91654	fatty acid binding protein 5, epidermal
1449325_at	Fads2	2.14111	2.3864	1.64625	1.99896	fatty acid desaturase 2
1417452_a_at	Fau	1.41924	1.6335	2.3216	2.16377	Finkel-Biskis-Reilly murine sarcoma virus (FBR-MuSV) ubiquitously expressed
1451119_a_at	Fbln1	3.04246	2.48805	2.0166	1.65243	fibulin 1
1440441_at	Fbxl7	-1.62704	-3.69996	-6.09763	-4.56351	F-box and leucine-rich repeat protein 7
1434108_at	Fbxo11	-2.54844	-2.15522	-3.56526	-2.52792	F-box protein 11
1418340_at	Fcer1g	1.66224	2.76312	3.76474	2.56415	Fc receptor, IgE, high affinity I, gamma polypeptide
1451713_a_at	Fcer2a	1.50496	5.9342	4.08465	3.46549	Fc receptor, IgE, low affinity II, alpha polypeptide
1435477_s_at	Fcgr2b	1.01664	2.51101	4.18211	3.06855	Fc receptor, IgG, low affinity IIb
1448620_at	Fcgr3	1.10516	1.84773	3.14469	2.49384	Fc receptor, IgG, low affinity III
1425225_at	Fcgr4	1.4536	2.37108	2.68499	2.0722	Fc receptor, IgG, low affinity IV
1423418_at	Fdps	1.43555	2.23293	2.25296	2.01854	farnesyl diphosphate synthetase
1455337_at	Fgd4	-2.36661	-2.05635	-2.91676	-2.30368	FYVE, RhoGEF and PH domain containing 4
1420847_a_at	Fgfr2	2.4263	3.85635	2.04998	1.92187	fibroblast growth factor receptor 2
1421854_at	Fgl2	-2.26455	-1.98346	-2.85531	-1.74502	fibrinogen-like protein 2
1416764_at	Fis1	1.80074	1.9989	2.67959	2.15514	fission 1 (mitochondrial outer membrane) homolog (yeast)
1424421_at	Flad1	2.18318	2.12681	2.72211	2.2507	RFad1, flavin adenine dinucleotide synthetase, homolog (yeast)
1451756_at	Flt1	-1.45132	-1.60433	-3.7121	-2.30804	FMS-like tyrosine kinase 1
1422115_a_at	Flt3l	1.65664	2.23046	2.09871	1.64847	FMS-like tyrosine kinase 3 ligand
1437718_x_at	Fmod	2.60443	2.01612	1.7103	1.80886	fibromodulin
1423013_at	Foxf1a	3.08806	2.84442	2.51468	2.09644	forkhead box F1a
1454831_at	Foxn2	-2.08368	-2.10713	-2.5713	-2.04217	forkhead box N2
1435222_at	Foxp1	-1.97379	-1.98845	-3.24121	-2.17737	forkhead box P1
1416516_at	Fscn1	3.26111	2.60229	1.55084	1.51098	fascin homolog 1, actin bundling protein (Strongylocentrotus purpuratus)
1437543_at	Fubp1	-1.58513	-2.71029	-3.82862	-2.87291	far upstream element (FUSE) binding protein 1
1437772_s_at	Fuca1	1.86203	2.48263	2.75526	2.53327	fucosidase, alpha-L- 1, tissue
1451285_at	Fus	2.96832	3.56405	1.86416	1.43177	fusion, derived from t(12;16) malignant liposarcoma (human)
1442059_at	Fxr1h	-2.39888	-2.20166	-2.27406	-2.28393	fragile X mental retardation gene 1, autosomal homolog
1450664_at	Gabpa	-2.04108	-1.8303	-3.11023	-2.65192	GA repeat binding protein, alpha
1417619_at	Gadd45gip1	2.22229	2.31155	2.99876	2.39841	growth arrest and DNA-damage-inducible, gamma interacting protein 1
AFFX-GapdhMur/M32599_5_at	Gapdh	2.7322	2.60065	2.26309	2.14425	glyceraldehyde-3-phosphate dehydrogenase
1443081_at	Gata6	-1.93876	-2.52746	-2.00882	-1.4633	GATA binding protein 6
1435750_at	Gchfr	2.80639	2.0908	4.11008	2.03695	GTP cyclohydrolase I feedback regulator
1424007_at	Gdf10	2.32334	2.46806	1.82849	1.83874	growth differentiation factor 10
1418949_at	Gdf15	1.87516	3.40744	6.60266	3.74961	growth differentiation factor 15
1419506_at	Ggps1	-2.07661	-2.72322	-2.45576	-1.95507	geranylgeranyl diphosphate synthase 1
1456595_x_at	Gh	1.97617	2.4748	2.77934	2.28149	growth hormone
1422763_at	Gipc1	1.93756	1.91765	2.98778	1.91313	GIPC PDZ domain containing family, member 1
1415801_at	Gja1	5.71114	6.50344	4.17071	4.13857	gap junction protein, alpha 1
1422192_at	Gja5	3.27649	3.01462	2.67066	2.70721	gap junction membrane channel protein alpha 5
1418248_at	Gla	1.66533	3.26366	3.624	2.52515	galactosidase, alpha
1426218_at	Glcci1	-1.99588	-1.57586	-3.06445	-2.75871	glucocorticoid induced transcript 1
1424927_at	Glipr1	1.04107	1.92042	3.16858	2.60721	GLI pathogenesis-related 1 (glioma)
1422330_at	Glp1r	4.87363	5.0952	2.1116	1.99077	glucagon-like peptide 1 receptor
1426235_a_at	Glul	1.47597	1.85555	2.58198	2.02839	glutamate-ammonia ligase (glutamine synthetase)
1416188_at	Gm2a	1.90081	2.41801	3.31282	2.49399	GM2 ganglioside activator protein
1447889_x_at	Gm50	2.19675	2.0779	2.32234	2.18531	gene model 50, (NCBI)
1448570_at	Gmfb	-2.13329	-2.28395	-2.19941	-1.94616	glia maturation factor, beta
1421026_at	Gna12	3.93783	3.76786	2.98191	2.16305	guanine nucleotide binding protein, alpha 12
1453470_a_at	Gna13	2.37111	3.13086	1.91769	1.7247	guanine nucleotide binding protein, alpha 13
1421302_a_at	Gna15	1.91166	1.69054	2.00543	1.6254	guanine nucleotide binding protein, alpha 15
1437225_x_at	Gnai3	-3.70994	-2.85283	-2.4138	-1.70589	guanine nucleotide binding protein (G protein), alpha inhibiting 3
1417432_a_at	Gnb1	2.01294	2.2357	1.89264	1.84304	guanine nucleotide binding protein (G protein), beta 1
1450623_at	Gnb2	2.33711	2.01371	1.98256	1.51717	guanine nucleotide binding protein (G protein), beta 2
1421947_at	Gng12	1.55795	2.06365	2.24979	1.81596	guanine nucleotide binding protein (G protein), gamma 12
1449859_at	Golt1b	2.57734	1.60707	5.64765	2.81485	golgi transport 1 homolog B (S. cerevisiae)
1460460_a_at	Gorasp2	1.75993	2.24841	1.91955	1.88965	golgi reassembly stacking protein 2
1419372_at	Gosr2	2.0363	2.56998	2.14543	1.8871	golgi SNAP receptor complex member 2
1417716_at	Got2	3.2515	2.30344	1.89998	1.74018	glutamate oxaloacetate transaminase 2, mitochondrial
1420394_s_at	Gp49a	1.49946	6.60115	6.87626	5.16556	glycoprotein 49 A
1425834_a_at	Gpam	3.05972	3.8264	1.78152	2.30284	glycerol-3-phosphate acyltransferase, mitochondrial
1450990_at	Gpc3	4.63274	2.7697	2.86956	2.55246	glypican 3
1416204_at	Gpd1	2.23651	2.41755	1.65124	1.80986	glycerol-3-phosphate dehydrogenase 1 (soluble)
1450081_x_at	Gpi1	2.19868	2.03081	2.28228	1.78079	glucose phosphate isomerase 1
1420997_a_at	Gpi1	2.33095	2.06387	2.21134	1.78494	glucose phosphate isomerase 1
1448303_at	Gpnmb	3.24292	11.0459	13.2882	7.99935	glycoprotein (transmembrane) nmb
1426973_at	Gpr153	3.04396	2.52942	1.84221	1.9498	G protein-coupled receptor 153
1439451_x_at	Gpr172b	1.60076	1.9123	2.4443	1.65397	G protein-coupled receptor 172B
1434186_at	Gpr23	-1.84414	-2.63826	-3.17935	-3.24014	G protein-coupled receptor 23
1429681_a_at	Gpsn2	2.04077	1.91861	1.87771	1.89609	glycoprotein, synaptic 2
1425457_a_at	Grb10	5.05582	5.18603	3.15467	4.35369	growth factor receptor bound protein 10
1417772_at	Grhpr	1.54297	1.72234	2.54013	1.96969	glyoxylate reductase
1437681_at	Grik4	1.83303	1.67718	2.03397	1.79468	glutamate receptor, ionotropic, kainate 4
1450480_a_at	Grk6	2.14304	2.3553	2.01729	1.48635	G protein-coupled receptor kinase 6
1446550_at	Gspt1	-1.64555	-3.07754	-4.40775	-4.15143	G1 to S phase transition 1
1418186_at	Gstt1	1.29785	1.62715	2.61522	1.99222	glutathione S-transferase, theta 1
1417699_at	Gtf2f1	2.07747	2.54932	2.11143	1.90497	general transcription factor IIF, polypeptide 1
1426626_at	Gtf2f2	1.54987	2.01722	2.34397	1.79241	general transcription factor IIF, polypeptide 2
1456024_at	Gtf3c1	3.41619	2.75397	1.5104	1.82909	general transcription factor III C 1
1423142_a_at	Gtpbp4	-3.41658	-2.27139	-1.75757	-1.37246	GTP binding protein 4
1421061_at	Guca1a	1.50352	1.68146	2.51983	1.83208	guanylate cyclase activator 1a (retina)
1430332_a_at	Gusb	1.85937	3.03711	2.43934	1.69492	glucuronidase, beta
1450196_s_at	Gys1	2.79797	2.75252	1.60772	1.44018	glycogen synthase 1, muscle
1417287_at	H13	2.13871	2.47152	2.50295	2.15245	histocompatibility 13
1416518_at	H1foo	2.16773	1.72593	2.47545	2.14487	H1 histone family, member O, oocyte-specific
1451721_a_at	H2-Ab1	1.27933	2.47693	2.23711	2.43837	histocompatibility 2, class II antigen A, beta 1
1449580_s_at	H2-DMb1	1.285	2.56682	2.98352	2.77921	histocompatibility 2, class II, locus Mb1
1443686_at	H2-DMb2	1.17401	1.88512	2.59956	1.97916	histocompatibility 2, class II, locus Mb2
1438091_a_at	H2afz	1.25538	1.71476	2.74918	2.0652	H2A histone family, member Z
1418645_at	Hal	1.63864	4.01911	3.51735	2.34872	histidine ammonia lyase
1448750_at	Hand1	1.80923	1.58475	2.04089	1.90888	heart and neural crest derivatives expressed transcript 1
1432143_a_at	Hbp1	2.15975	2.43062	1.84538	2.01866	high mobility group box transcription factor 1
1419119_at	Hcst	1.43794	1.71432	2.71508	2.10995	hematopoietic cell signal transducer
1426437_s_at	Hdac3	1.52136	1.71445	2.23061	1.85211	histone deacetylase 3
1450924_at	Hdgfrp3	-3.03133	-2.05911	-3.65031	-2.44496	hepatoma-derived growth factor, related protein 3
1415988_at	Hdlbp	3.24152	3.56973	1.57186	2.24009	high density lipoprotein (HDL) binding protein
1444228_s_at	Herc2	1.70875	3.04221	2.38156	2.23179	hect (homologous to the E6-AP (UBE3A) carboxyl terminus) domain and RCC1 (CHC1)-like domain (RLD) 2
1444599_at	Herc4	-1.8978	-3.28591	-3.5559	-2.93704	Hect domain and RLD 4
1452021_a_at	Hes6	1.7737	2.07761	3.02191	1.78137	hairy and enhancer of split 6 (Drosophila)
1425196_a_at	Hint2	1.4255	1.5569	2.76707	1.77683	histidine triad nucleotide binding protein 2
1443148_at	Hip2	-1.71202	-2.59022	-2.92482	-2.05975	Huntingtin interacting protein 2
1438009_at	Hist1h2ao	6.16276	3.48626	4.79398	5.3535	histone cluster 1, H2ao
1427863_at	Hist1h3b	1.87588	2.15193	2.61368	2.00235	Histone cluster 1, H3b
1442798_x_at	Hk3	1.30526	2.42553	3.34101	2.28319	hexokinase 3
1434736_at	Hlf	2.0329	2.9217	1.91976	1.52291	hepatic leukemia factor
1443020_at	Hmbox1	-1.45094	-1.87735	-3.14338	-2.03457	homeobox containing 1
1434913_at	Hmgcll1	-1.96803	-1.38121	-2.6387	-2.12852	3-hydroxymethyl-3-methylglutaryl-Coenzyme A lyase-like 1
1436549_a_at	Hnrnpa1	-1.99069	-1.85289	-1.77667	-2.34713	heterogeneous nuclear ribonucleoprotein A1
1424101_at	Hnrnpl	3.62831	3.2688	4.22897	2.6959	heterogeneous nuclear ribonucleoprotein L
1438807_at	Hnrnpr	-1.54037	-2.27295	-2.47971	-2.07841	Heterogeneous nuclear ribonucleoprotein R
1437526_x_at	Hnrnpr	-2.87801	-2.28254	-2.27141	-1.94431	heterogeneous nuclear ribonucleoprotein R
1450849_at	Hnrnpu	2.64214	2.90633	2.0733	1.96396	heterogeneous nuclear ribonucleoprotein U
1453849_s_at	Hnrpab	1.94929	2.0302	1.69482	1.75893	heterogeneous nuclear ribonucleoprotein A
1428224_at	Hnrpdl	-2.71301	-1.83691	-3.69075	-2.42101	heterogeneous nuclear ribonucleoprotein D-like
1439196_at	Hook3	-2.11105	-2.28502	-4.12601	-2.08309	hook homolog 3 (Drosophila)
1419906_at	Hpgd	-2.78266	-2.06472	-2.10771	-1.25728	Hydroxyprostaglandin dehydrogenase 15 (NAD)
1422407_s_at	Hras1	1.81613	1.65827	2.84283	1.68879	Harvey rat sarcoma virus oncogene 1
1421994_a_at	Hs1bp3	2.12022	2.52744	2.47614	2.07001	HCLS1 binding protein 3
1440905_at	Hs2st1	-1.5696	-2.50438	-4.56431	-3.41487	Heparan sulfate 2-O-sulfotransferase 1
1451162_at	Hsbp1	1.59649	1.89153	2.35235	1.87176	heat shock factor binding protein 1
1450011_at	Hsd17b12	1.66344	1.93138	1.94899	1.69701	hydroxysteroid (17-beta) dehydrogenase 12
1415889_a_at	Hsp90b1	-1.91221	-1.77651	-1.9811	-1.6843	heat shock protein 90kDa beta (Grp94), member 1
1434051_s_at	Hspa12a	-1.55813	-1.74624	-2.24281	-2.08322	heat shock protein 12A
1416147_at	Hspa4	2.4496	1.84499	1.9867	1.98595	heat shock protein 4
1429888_a_at	Hspb2	2.34601	1.77146	2.46617	1.72061	heat shock protein 2
1421289_at	Hspb7	4.28811	3.95378	1.79332	1.54173	heat shock protein family, member 7 (cardiovascular)
1433980_at	Htatip	1.52984	2.0336	2.1401	1.92176	HIV-1 tat interactive protein, homolog (human)
1453995_a_at	Htf9c	2.04353	2.36832	2.1128	1.95158	HpaII tiny fragments locus 9c
1441860_x_at	Ide	-2.42696	-2.25624	-2.14352	-1.32257	Insulin degrading enzyme
1450048_a_at	Idh2	2.37706	1.97595	2.29526	1.61642	isocitrate dehydrogenase 2 (NADP+), mitochondrial
1416789_at	Idh3g	2.08432	1.87993	1.95296	1.94424	isocitrate dehydrogenase 3 (NAD+), gamma
1419603_at	Ifi204	-3.69017	-1.86287	-2.06655	-1.8785	interferon activated gene 204
1422476_at	Ifi30	1.64302	1.95153	2.47244	1.70468	interferon gamma inducible protein 30
1451462_a_at	Ifnar2	1.62401	2.00161	2.34347	1.82155	interferon (alpha and beta) receptor 2
1423557_at	Ifngr2	2.85107	2.73312	3.07996	2.3854	interferon gamma receptor 2
1446303_at	Igf1r	-1.48567	-2.40511	-1.89384	-1.75394	insulin-like growth factor I receptor
1423062_at	Igfbp3	-1.55169	-1.86881	-2.22227	-2.52506	insulin-like growth factor binding protein 3
1452538_at	Igh-6	3.03634	3.06554	3.4299	2.56487	Immunoglobulin heavy chain 6 (heavy chain of IgM)
1427576_at	Igk-V21	1.82265	1.78361	2.43653	2.5938	immunoglobulin kappa chain variable 28 (V28)
1430523_s_at	Igl-V1	-1.64002	3.17565	2.26749	3.79461	immunoglobulin lambda chain, variable 1
1424142_at	Ikbkap	2.07115	2.58856	2.09904	1.73595	inhibitor of kappa light polypeptide enhancer in B-cells, kinase complex-associated protein
1454184_a_at	Ikbkb	2.70745	2.90558	1.87521	1.92673	inhibitor of kappaB kinase beta
1450161_at	Ikbkg	1.68978	2.10561	1.99552	1.52	inhibitor of kappaB kinase gamma
1437542_at	Ikzf2	-2.78797	-2.06463	-3.15862	-2.32106	IKAROS family zinc finger 2
1429431_at	Ikzf5	-2.81818	-2.64263	-4.10027	-2.56896	IKAROS family zinc finger 5
1450424_a_at	Il18bp	1.22732	2.46951	2.39912	1.75695	interleukin 18 binding protein
1451798_at	Il1rn	1.41708	3.61549	3.81516	2.76162	interleukin 1 receptor antagonist
1419192_at	Il4i1	1.24434	2.28088	2.27139	1.87749	interleukin 4 induced 1
1423996_a_at	Il4ra	2.04359	2.17113	1.46989	1.80196	interleukin 4 receptor, alpha
1448575_at	Il7r	-1.03427	2.52322	2.18361	2.00843	interleukin 7 receptor
1417949_at	Ilf2	2.45886	2.74563	3.888	2.70454	interleukin enhancer binding factor 2
1452506_a_at	Ilkap	1.88275	1.91621	2.35698	1.76247	integrin-linked kinase-associated serine
1437289_at	Impad1	-2.15064	-2.33671	-3.20725	-2.8824	inositol monophosphatase domain containing 1
1428532_at	Ints7	2.07073	1.82556	1.8367	1.82103	integrator complex subunit 7
1438857_x_at	Irak1	-2.11409	-2.08795	-1.48182	-1.68118	interleukin-1 receptor-associated kinase 1
1423652_at	Isca1	2.43339	1.97723	2.24637	1.60707	iron-sulfur cluster assembly 1 homolog (S. cerevisiae)
1415977_at	Isyna1	1.91478	1.99591	2.04049	1.60338	myo-inositol 1-phosphate synthase A1
1422444_at	Itga6	-1.62076	-1.9368	-3.19156	-1.91516	integrin alpha 6
1454966_at	Itga8	-1.53954	-1.65594	-3.63937	-1.84332	integrin alpha 8
1422046_at	Itgam	1.62127	3.33719	1.83316	1.78926	integrin alpha M
1419128_at	Itgax	1.60167	2.69271	2.17168	1.47354	integrin alpha X
1421511_at	Itgb3	2.08265	1.88827	2.00136	1.86929	integrin beta 3
1431808_a_at	Itih4	1.28274	3.05998	3.21921	3.12712	inter alpha-trypsin inhibitor, heavy chain 4
1417171_at	Itk	3.01191	3.28453	2.06099	1.50127	IL2-inducible T-cell kinase
1441058_at	Itpkb	-1.50168	-2.40995	-3.52091	-3.66165	inositol 1,4,5-trisphosphate 3-kinase B
1435884_at	Itsn1	-2.79387	-2.35532	-3.22897	-1.90325	intersectin 1 (SH3 domain protein 1A)
1439998_at	Jmjd1c	-1.43967	-2.97119	-5.2617	-3.29926	jumonji domain containing 1C
1443054_at	Kcnj15	-2.02412	-3.54374	-4.30821	-3.68408	potassium inwardly-rectifying channel, subfamily J, member 15
1455374_at	Kcnj3	-2.39711	-2.11579	-3.89532	-3.59572	potassium inwardly-rectifying channel, subfamily J, member 3
1455896_a_at	Kcnk1	1.29067	2.50982	2.98479	2.36601	potassium channel, subfamily K, member 1
1425342_a_at	Kcnk3	5.5924	2.86524	1.49018	1.19104	potassium channel, subfamily K, member 3
1435945_a_at	Kcnn4	1.59161	2.15728	2.49699	2.1581	potassium intermediate
1441071_at	Kcnq5	-1.77385	-2.92122	-2.59531	-2.41505	potassium voltage-gated channel, subfamily Q, member 5
1441239_at	Kctd18	-1.76825	-2.12301	-1.99595	-1.42359	potassium channel tetramerisation domain containing 18
1417205_at	Kdelr2	2.65245	2.39858	3.25409	1.96746	KDEL (Lys-Asp-Glu-Leu) endoplasmic reticulum protein retention receptor 2
1418538_at	Kdelr3	3.20195	1.46958	2.10706	1.69722	KDEL (Lys-Asp-Glu-Leu) endoplasmic reticulum protein retention receptor 3
1451762_a_at	Kif1b	3.14891	4.11008	1.56735	1.92324	kinesin family member 1B
1440990_at	Kif26b	2.38951	2.09458	1.61733	1.34696	kinesin family member 26B
1418429_at	Kif5b	-3.92535	-3.87569	-5.22206	-3.10727	kinesin family member 5B
1415854_at	Kitl	-1.4604	-1.11445	-3.47372	-2.82632	kit ligand
1448541_at	Klc1	2.27574	2.39211	1.75051	1.72583	kinesin light chain 1
1425547_a_at	Klc4	1.75565	2.18908	1.74407	1.62875	kinesin light chain 4
1433508_at	Klf6	-2.13617	-1.97136	-2.26891	-1.78384	Kruppel-like factor 6
1425664_at	Klhl20	1.96324	2.14037	1.95998	1.87954	kelch-like 20 (Drosophila)
1419722_at	Klk8	1.75765	1.59421	2.77206	1.4673	kallikrein related-peptidase 8
1425888_at	Klra17	-1.10918	2.03815	3.85869	2.21658	killer cell lectin-like receptor, subfamily A, member 17
1449504_at	Kpna1	2.02303	2.93204	2.1111	2.09261	karyopherin (importin) alpha 1
1434000_at	Kras	-1.93289	-2.39634	-3.26282	-2.64754	v-Ki-ras2 Kirsten rat sarcoma viral oncogene homolog
1448701_a_at	Krit1	-2.62706	-2.05003	-2.41084	-1.91992	KRIT1, ankyrin repeat containing
1427352_at	Krt79	-1.72727	-2.17868	-4.35755	-7.12408	keratin 79
1434503_s_at	Lamp2	-1.67492	-2.10482	-2.13237	-1.83453	lysosomal-associated membrane protein 2
1426169_a_at	Lat2	1.44438	2.6701	3.86952	3.14973	linker for activation of T cells family, member 2
1427679_at	Lats1	2.22536	3.37019	1.62113	1.98779	large tumor suppressor
1439441_x_at	Lats2	-2.29583	-1.92191	-2.31637	-1.52411	large tumor suppressor 2
1451629_at	Lbh	2.53393	1.84397	2.31127	2.08119	limb-bud and heart
1427747_a_at	Lcn2	2.58611	8.92366	9.80746	9.48354	lipocalin 2
1455121_at	Lcor	-2.77481	-2.39165	-4.4406	-2.47237	ligand dependent nuclear receptor corepressor
1456712_at	Lcorl	-2.28653	-3.26749	-4.34207	-3.34361	ligand dependent nuclear receptor corepressor-like
1448160_at	Lcp1	2.23482	3.27452	1.94057	1.91875	lymphocyte cytosolic protein 1
1418641_at	Lcp2	1.66287	2.63706	1.87048	1.88594	lymphocyte cytosolic protein 2
1421299_a_at	Lef1	2.2044	3.75453	1.59477	1.65505	lymphoid enhancer binding factor 1
1435291_at	Lemd3	-2.34713	-1.82564	-2.6593	-2.02977	LEM domain containing 3
1455439_a_at	Lgals1	2.06384	2.48996	3.06007	2.8492	lectin, galactose binding, soluble 1
1434130_at	Lhfpl2	2.31862	3.43082	3.53735	2.85501	lipoma HMGIC fusion partner-like 2
1453802_at	Limch1	4.00396	4.27511	2.48052	3.22119	LIM and calponin homology domains 1
1450188_s_at	Lipg	-1.25484	-1.74538	-5.4631	-4.46255	lipase, endothelial
1416304_at	Litaf	2.01776	2.80454	3.57965	2.57046	LPS-induced TN factor
1444037_at	Lman1	-2.33819	-1.87306	-2.66614	-1.88803	lectin, mannose-binding, 1
1423520_at	Lmnb1	3.86177	3.30876	4.15646	2.62192	lamin B1
1458742_at	Lphn3	-2.70042	-2.31623	-7.4289	-2.67053	latrophilin 3
1446316_at	Lpin2	-1.54824	-2.01935	-1.91994	-2.19856	Lipin 2
1425673_at	Lpp	-1.4898	-2.8492	-3.65774	-2.66222	LIM domain containing preferred translocation partner in lipoma
1424965_at	Lpxn	1.59717	2.99077	3.92261	3.17426	leupaxin
1417290_at	Lrg1	1.12462	2.55145	2.8935	2.85777	leucine-rich alpha-2-glycoprotein 1
1451498_at	Lrrc26	1.96673	2.61164	3.19199	2.46363	leucine rich repeat containing 26
1437477_at	Lrrfip1	1.98038	1.90451	1.91304	1.69415	leucine rich repeat (in FLII) interacting protein 1
1441452_at	Lsm1	-1.46607	-2.47371	-2.23195	-2.45664	LSM1 homolog, U6 small nuclear RNA associated (S. cerevisiae)
1451884_a_at	Lsm2	2.88128	3.31557	3.93506	2.63881	LSM2 homolog, U6 small nuclear RNA associated (S. cerevisiae)
1419135_at	Ltb	1.72013	2.36383	2.5169	2.48727	lymphotoxin B
1420407_at	Ltb4r1	1.81782	1.74364	2.31773	1.99143	leukotriene B4 receptor 1
1416503_at	Lxn	1.71679	2.17757	2.26679	1.64557	latexin
1425890_at	Ly6i	1.03373	12.7501	14.8548	8.99511	lymphocyte antigen 6 complex, locus I
1449156_at	Ly9	1.27549	1.99923	2.73509	2.04236	lymphocyte antigen 9
1439582_at	Macf1	-1.61213	-3.22895	-2.52436	-2.47079	Microtubule-actin crosslinking factor 1
1427042_at	Mal2	-3.39727	-2.16879	-1.99648	-1.87127	mal, T-cell differentiation protein 2
1416584_at	Man2b2	3.57478	3.49967	3.16409	2.35235	mannosidase 2, alpha B2
1451290_at	Map1lc3a	1.92581	1.67461	2.56183	1.5833	microtubule-associated protein 1 light chain 3 alpha
1438908_at	Map3k12	-3.1057	-3.04023	-1.74128	-1.20724	mitogen activated protein kinase kinase kinase 12
1449283_a_at	Mapk12	1.4227	1.84209	2.53061	1.91843	mitogen-activated protein kinase 12
1448871_at	Mapk13	1.4572	1.71246	2.69825	1.6034	mitogen activated protein kinase 13
1416704_at	Mapk14	2.33222	2.41967	1.788	1.73476	mitogen activated protein kinase 14
1425679_a_at	Mapk8ip1	2.25589	1.78558	2.32394	1.72953	mitogen activated protein kinase 8 interacting protein 1
1451989_a_at	Mapre2	-2.72574	-1.90116	-3.36703	-3.50334	microtubule-associated protein, RP
1424718_at	Mapt	-1.79089	-1.83073	-3.26998	-3.31121	microtubule-associated protein tau
1456700_x_at	Marcks	-1.74969	-2.1473	-3.04218	-1.85243	myristoylated alanine rich protein kinase C substrate
1435415_x_at	Marcksl1	2.84009	2.3581	2.45893	1.81572	MARCKS-like 1
1458297_s_at	Marco	3.95755	4.94211	1.52547	1.02607	macrophage receptor with collagenous structure
1438976_x_at	Mat2a	-2.39761	-2.13274	-1.85518	-1.49613	methionine adenosyltransferase II, alpha
1432329_a_at	Matk	1.89706	2.18779	2.17568	1.83184	megakaryocyte-associated tyrosine kinase
1458508_at	Matr3	-1.66933	-2.61562	-2.9889	-2.44272	matrin 3
1431385_a_at	Mbtps1	2.61618	4.13144	2.54506	2.76904	membrane-bound transcription factor peptidase, site 1
1436883_at	Mbtps2	-1.72194	-1.3247	-2.43075	-1.98872	membrane-bound transcription factor peptidase, site 2
1432472_a_at	Mccc2	2.05695	2.13295	2.22637	1.76058	methylcrotonoyl-Coenzyme A carboxylase 2 (beta)
1448777_at	Mcm2	3.20005	2.53518	1.8601	1.54809	minichromosome maintenance deficient 2 mitotin (S. cerevisiae)
1416030_a_at	Mcm7	2.62553	1.92288	1.87757	1.54889	minichromosome maintenance deficient 7 (S. cerevisiae)
1437540_at	Mcoln3	2.21093	3.50356	3.63814	1.33425	mucolipin 3
1438338_at	Mdh1	-1.34709	-2.11127	-2.23869	-1.93261	malate dehydrogenase 1, NAD (soluble)
1416006_at	Mdk	2.99432	1.82986	2.59938	1.77446	midkine
1417097_at	Mecr	1.69721	1.82826	2.11561	1.68354	mitochondrial trans-2-enoyl-CoA reductase
1432462_a_at	Med27	1.9709	2.34559	2.72758	2.07204	mediator complex subunit 27
1421903_at	Med29	1.95651	2.01192	2.79593	2.1968	mediator complex subunit 29
1443260_at	Meis1	-1.73087	-3.54839	-5.56669	-3.62618	Meis homeobox 1
1424234_s_at	Meox2	-1.99458	-1.85463	-2.60716	-1.44642	mesenchyme homeobox 2
1424356_a_at	Metrnl	1.51637	2.15706	2.82168	2.07589	meteorin, glial cell differentiation regulator-like
1418454_at	Mfap5	2.67378	2.40443	2.36888	1.9958	microfibrillar associated protein 5
1438467_at	Mgl2	1.7437	2.94548	2.53196	1.82119	macrophage galactose N-acetyl-galactosamine specific lectin 2
1448300_at	Mgst3	3.50609	3.47151	6.73245	4.95194	microsomal glutathione S-transferase 3
1433853_at	Mib1	-2.89742	-2.62248	-3.12469	-2.24552	mindbomb homolog 1 (Drosophila)
1433755_at	Mier1	-2.12198	-1.97761	-2.85492	-2.23606	mesoderm induction early response 1 homolog
1416335_at	Mif	1.55751	1.70535	2.56905	2.01635	macrophage migration inhibitory factor
1423265_at	Minpp1	1.71555	2.08283	2.43392	1.9428	multiple inositol polyphosphate histidine phosphatase 1
1449029_at	Mknk2	3.15488	2.8758	2.55151	1.92199	MAP kinase-interacting serine
1448139_at	Mlc1	1.72256	2.47121	2.96678	1.59633	megalencephalic leukoencephalopathy with subcortical cysts 1 homolog (human)
1421060_at	Mllt1	3.12558	3.03862	1.42336	1.38928	myeloid/lymphoid or mixed-lineage leukemia (trithorax homolog, Drosophila); translocated to, 1
1426371_at	Mlstd2	-2.37263	-2.06763	-3.2699	-1.5312	male sterility domain containing 2
1425930_a_at	Mlx	1.86196	2.35442	2.35844	2.17767	MAX-like protein X
1449153_at	Mmp12	1.70523	37.3458	56.2783	39.7212	matrix metallopeptidase 12
1421977_at	Mmp19	1.76159	3.60653	3.42776	3.11176	matrix metallopeptidase 19
1448291_at	Mmp9	1.27153	2.83743	4.30734	2.30822	matrix metallopeptidase 9
1424124_at	Mospd2	-3.08618	-2.43065	-2.93763	-2.36926	motile sperm domain containing 2
1416380_at	Mov10	2.06603	2.13858	1.64725	1.54049	Moloney leukemia virus 10
1421044_at	Mrc2	7.63227	3.06105	1.52475	2.13331	mannose receptor, C type 2
1425189_a_at	Mrpl15	1.92301	1.81244	2.14016	1.90545	mitochondrial ribosomal protein L15
1416093_a_at	Mrpl20	1.33204	1.71725	2.64766	1.97307	mitochondrial ribosomal protein L20
1430990_s_at	Mrpl44	1.60122	1.66647	2.33028	1.79887	mitochondrial ribosomal protein L44
1460195_at	Mrps11	1.80869	2.16959	2.81181	2.2172	mitochondrial ribosomal protein S11
1421874_a_at	Mrps23	1.4574	1.98964	2.22244	1.85049	mitochondrial ribosomal protein S23
1438563_s_at	Mrps24	1.52106	1.71595	2.99788	2.08805	mitochondrial ribosomal protein S24
1421971_a_at	Mrps34	1.3845	1.7987	2.54928	2.18502	mitochondrial ribosomal protein S34
1436818_a_at	Msi2	-1.85606	-2.09598	-3.8443	-2.53136	Musashi homolog 2 (Drosophila)
1448061_at	Msr1	1.09241	2.84261	2.80788	2.32177	macrophage scavenger receptor 1
1422132_at	Mthfr	2.10784	2.21143	2.5473	2.13934	5,10-methylenetetrahydrofolate reductase
1427117_at	Mtmr3	2.14704	2.32042	1.67893	1.53767	myotubularin related protein 3
1451496_at	Mtss1	1.90677	2.06522	1.8515	1.71983	metastasis suppressor 1
1427631_x_at	Mup3	-4.5827	-5.62491	-2.87836	-3.65499	major urinary protein 3
1422087_at	Mycl1	1.6709	2.01241	2.19652	1.84188	v-myc myelocytomatosis viral oncogene homolog 1, lung carcinoma derived (avian)
1452670_at	Myl9	1.96704	2.15587	1.76016	1.71071	myosin, light polypeptide 9, regulatory
1446407_at	Mysm1	-1.52986	-2.22377	-2.68162	-1.98995	Myb-like, SWIRM and MPN domains 1
1417706_at	Naglu	1.96358	2.16595	2.2748	1.51773	alpha-N-acetylglucosaminidase (Sanfilippo disease IIIB)
1423698_at	Ncaph2	1.53402	1.49073	2.42082	1.89862	non-SMC condensin II complex, subunit H2
1451767_at	Ncf1	2.15495	3.18071	3.08782	1.78137	neutrophil cytosolic factor 1
1448561_at	Ncf2	1.44355	2.28732	2.30547	1.88888	neutrophil cytosolic factor 2
1418465_at	Ncf4	1.58161	2.00025	3.67395	2.88105	neutrophil cytosolic factor 4
1424893_at	Ndel1	-1.93605	-2.18242	-4.00948	-2.83294	nuclear distribution gene E-like homolog 1 (A. nidulans)
1424085_at	Ndufa4	1.94614	1.49939	2.83881	1.73084	NADH dehydrogenase (ubiquinone) 1 alpha subcomplex, 4
1423737_at	Ndufs3	2.21989	1.80652	2.33555	2.08525	NADH dehydrogenase (ubiquinone) Fe-S protein 3
1448959_at	Ndufs4	1.90045	1.73115	2.09006	1.76051	NADH dehydrogenase (ubiquinone) Fe-S protein 4
1451312_at	Ndufs7	1.85733	1.84387	2.38167	2.09528	NADH dehydrogenase (ubiquinone) Fe-S protein 7
1423908_at	Ndufs8	1.76432	1.61349	2.65329	2.04359	NADH dehydrogenase (ubiquinone) Fe-S protein 8
1418961_at	Necap2	1.57524	2.04619	2.0468	1.6342	NECAP endocytosis associated 2
1447885_x_at	Nedd9	-2.4715	-2.21392	-1.91778	-1.70886	neural precursor cell expressed, developmentally down-regulated gene 9
1425850_a_at	Nek6	1.49095	1.94332	2.51065	1.76854	NIMA (never in mitosis gene a)-related expressed kinase 6
1448474_at	Nek7	-2.75817	-3.06681	-3.7433	-2.89071	NIMA (never in mitosis gene a)-related expressed kinase 7
1447694_x_at	Neo1	-2.30503	-2.34035	-1.9279	-1.10591	neogenin
1439805_at	Nfat5	-1.56841	-3.59469	-4.66403	-3.30053	nuclear factor of activated T-cells 5
1448288_at	Nfib	-1.93735	-1.80347	-6.79537	-4.0784	nuclear factor I
1431843_a_at	Nfkbie	1.1786	2.8115	2.25427	2.08936	nuclear factor of kappa light polypeptide gene enhancer in B-cells inhibitor, epsion
1449951_at	Nfkbil1	1.7333	1.82892	2.47864	1.52158	nuclear factor of kappa light polypeptide gene enhancer in B-cells inhibitor-like 1
1457404_at	Nfkbiz	-1.45605	-2.8404	-3.22055	-2.2069	Nuclear factor of kappa light polypeptide gene enhancer in B-cells inhibitor, zeta
1443992_at	Nipbl	-1.58528	-1.43394	-2.74829	-2.34655	Nipped-B homolog (Drosophila)
1433757_a_at	Nisch	-1.73045	-2.90351	-4.22507	-2.88941	nischarin
1422346_at	Nkx2-1	3.00049	3.15193	2.21357	1.79145	NK2 homeobox 1
1438818_at	Nmd3	-2.0852	-2.32195	-2.63396	-2.36366	NMD3 homolog (S. cerevisiae)
1423506_a_at	Nnat	3.70683	3.43494	3.75967	2.57706	neuronatin
1456573_x_at	Nnt	-1.97229	-1.96184	-1.95604	-1.39502	nicotinamide nucleotide transhydrogenase
1451503_at	Nol3	2.32498	1.85907	2.18378	1.58724	nucleolar protein 3 (apoptosis repressor with CARD domain)
1416605_at	Nola2	1.30984	1.83367	2.78248	2.06437	nucleolar protein family A, member 2
1450087_a_at	Nolc1	2.24462	2.68391	1.68174	2.15546	nucleolar and coiled-body phosphoprotein 1
1425151_a_at	Noxo1	1.13861	4.28901	5.76349	4.11179	NADPH oxidase organizer 1
1419127_at	Npy	1.72164	2.63094	6.17732	3.55837	neuropeptide Y
1426464_at	Nr1d1	2.38877	2.62882	1.47154	1.4896	nuclear receptor subfamily 1, group D, member 1
1454851_at	Nr2c2	-1.58034	-1.71414	-3.0015	-1.87747	nuclear receptor subfamily 2, group C, member 2
1460303_at	Nr3c1	-1.33079	-1.50614	-3.04841	-2.37024	nuclear receptor subfamily 3, group C, member 1
1429127_at	Nradd	1.65993	1.80751	2.26405	1.65861	neurotrophin receptor associated death domain
1449281_at	Nrtn	1.99952	1.75408	2.51404	1.80298	neurturin
1416512_at	Nubp2	1.30979	1.80897	2.283	2.0432	nucleotide binding protein 2
1449349_at	Nudt1	1.54758	1.61159	2.72352	1.97814	nudix (nucleoside diphosphate linked moiety X)-type motif 1
1424753_at	Nudt14	1.459	1.98395	3.29816	1.85616	nudix (nucleoside diphosphate linked moiety X)-type motif 14
1455966_s_at	Nudt21	-5.49037	-5.25188	-2.96873	-4.36281	nudix (nucleoside diphosphate linked moiety X)-type motif 21
1430896_s_at	Nudt7	1.83201	1.74545	1.96089	1.76359	nudix (nucleoside diphosphate linked moiety X)-type motif 7
1450111_a_at	Nudt8	1.91657	1.84519	3.28614	2.02699	nudix (nucleoside diphosphate linked moiety X)-type motif 8
1455387_at	Nufip2	-1.78362	-1.8676	-3.3658	-2.24389	nuclear fragile X mental retardation protein interacting protein 2
1437843_s_at	Nupl1	-1.89356	-1.78539	-1.7365	-1.94161	Nucleoporin like 1
1422512_a_at	Ogfr	1.83816	2.47877	2.15021	1.54255	opioid growth factor receptor
1438724_at	Osbpl3	-2.79801	-1.29959	-2.85386	-2.00808	oxysterol binding protein-like 3
1457716_at	Otud7b	-1.97203	-1.57219	-2.57305	-1.89637	OTU domain containing 7B
1436750_a_at	Oxct1	-2.43404	-2.50388	-1.88128	-1.3537	3-oxoacid CoA transferase 1
1452527_a_at	P2rx4	1.61311	2.75247	2.56368	2.09017	purinergic receptor P2X, ligand-gated ion channel 4
1450318_a_at	P2ry2	2.01404	2.05863	2.00004	1.80814	purinergic receptor P2Y, G-protein coupled 2
1425214_at	P2ry6	1.96184	2.04333	2.18334	1.83896	pyrimidinergic receptor P2Y, G-protein coupled, 6
1436298_x_at	Paics	-2.65856	-2.34725	-1.67407	-1.39682	phosphoribosylaminoimidazole carboxylase, phosphoribosylaminoribosylaminoimidazo
1445475_at	Pak6	1.47665	1.88513	2.89391	1.72563	p21 (CDKN1A)-activated kinase 6
1421987_at	Papss2	1.9136	3.1157	1.84848	2.14184	3'-phosphoadenosine 5'-phosphosulfate synthase 2
1416818_at	Parva	3.36473	3.1145	2.26203	1.72838	parvin, alpha
1427266_at	Pbrm1	-1.99305	-2.17206	-3.93568	-3.31877	polybromo 1
1430427_a_at	Pcdh18	3.94602	3.43455	1.10675	1.55989	protocadherin 18
1437360_at	Pcdh19	-1.4695	-1.83617	-3.98457	-3.1068	protocadherin 19
1458721_at	Pcdhga12	-1.46702	-3.08706	-4.40157	-3.17844	Protocadherin gamma subfamily A, 12
1427075_s_at	Pcmtd2	-2.34968	-2.18383	-1.78607	-1.54646	protein-L-isoaspartate (D-aspartate) O-methyltransferase domain containing 2
AFFX-PyruCarbMur/L09192_MB_at	Pcx	2.63473	2.42449	1.91747	1.61637	pyruvate carboxylase
1425149_a_at	Pdcl	-2.64845	-1.92654	-1.91868	-1.82307	phosducin-like
1441967_at	Pddc1	1.99785	2.09053	2.81716	2.10309	Parkinson disease 7 domain containing 1
1442700_at	Pde4b	-2.44706	-4.82961	-7.63563	-5.16998	phosphodiesterase 4B, cAMP specific
1416497_at	Pdia4	1.96977	2.08933	3.16123	2.09621	protein disulfide isomerase associated 4
1441238_at	Pds5a	-1.45021	-2.17468	-2.77075	-2.06878	PDS5, regulator of cohesion maintenance, homolog A (S. cerevisiae)
1436372_a_at	Pdxdc1	2.04451	2.11385	1.68302	1.51549	pyridoxal-dependent decarboxylase domain containing 1
1427931_s_at	Pdxk	1.86592	1.86619	2.21937	1.86411	pyridoxal (pyridoxine, vitamin B6) kinase
1439088_at	Pdzd8	-2.16546	-2.41983	-3.08941	-2.54416	PDZ domain containing 8
1448644_at	Pef1	1.80584	2.13685	2.77124	2.33806	penta-EF hand domain containing 1
1425021_a_at	Pex16	1.55039	1.68139	2.14563	1.89876	peroxisome biogenesis factor 16
1426770_at	Pex5	2.04899	2.07337	1.83723	1.36963	peroxisome biogenesis factor 5
1421950_at	Pfdn2	1.87229	2.49553	3.40646	2.60309	prefoldin 2
1456676_a_at	Pfkfb3	3.73451	5.09604	2.94021	3.21681	6-phosphofructo-2-kinase
1430634_a_at	Pfkp	2.69947	3.82823	2.34187	1.9613	phosphofructokinase, platelet
1449018_at	Pfn1	7.3178	6.99822	9.81982	6.91286	profilin 1
1453956_a_at	Pftk1	2.2177	3.18847	1.87037	2.04121	PFTAIRE protein kinase 1
1417722_at	Pgls	1.64152	1.68018	2.56802	1.82575	6-phosphogluconolactonase
1449184_at	Pglyrp1	1.90971	2.44769	2.50673	1.87265	peptidoglycan recognition protein 1
1459771_x_at	Phca	4.71951	4.30509	5.55854	4.18842	phytoceramidase, alkaline
1452179_at	Phf17	-2.93209	-2.33688	-4.35393	-2.83767	PHD finger protein 17
1438535_at	Phip	-2.15659	-3.9087	-4.02008	-3.27579	pleckstrin homology domain interacting protein
1439197_at	Pi4kb	1.51075	1.97808	3.7534	2.03923	phosphatidylinositol 4-kinase, catalytic, beta polypeptide
1426055_a_at	Pigq	2.18124	1.90066	1.84993	1.48248	phosphatidylinositol glycan anchor biosynthesis, class Q
1450060_at	Pigr	-1.23884	3.2308	3.18933	3.4393	polymeric immunoglobulin receptor
1422992_s_at	Pik3cd	2.18953	2.05356	1.79143	1.57454	phosphatidylinositol 3-kinase catalytic delta polypeptide
1434980_at	Pik3r5	2.14288	2.84957	2.19987	1.60801	phosphoinositide-3-kinase, regulatory subunit 5, p101
1455204_at	Pitpnc1	-1.44471	-1.34848	-3.3113	-2.27273	phosphatidylinositol transfer protein, cytoplasmic 1
1420859_at	Pkia	-3.37579	-4.26667	-3.4658	-2.60599	protein kinase inhibitor, alpha
1437015_x_at	Pla2g1b	2.14901	2.52008	4.05677	2.78496	phospholipase A2, group IB, pancreas
1431278_s_at	Pla2g6	2.29257	2.44018	2.54719	1.69213	phospholipase A2, group VI
1430700_a_at	Pla2g7	1.33404	2.28149	2.09543	1.79152	phospholipase A2, group VII (platelet-activating factor acetylhydrolase, plasma)
1425600_a_at	Plcb1	2.10733	1.90001	1.69879	1.70783	phospholipase C, beta 1
1436821_at	Plcxd3	-1.40189	-1.79215	-4.67031	-2.51261	phosphatidylinositol-specific phospholipase C, X domain containing 3
1416013_at	Pld3	2.31535	3.0155	3.19401	1.78669	phospholipase D family, member 3
1417523_at	Plek	1.16235	2.47735	2.28493	2.02984	pleckstrin
1420839_at	Plekha3	2.02841	2.96922	2.24889	2.24406	pleckstrin homology domain-containing, family A (phosphoinositide binding specific) member 3
1424671_at	Plekhf1	1.78777	1.67014	2.30834	1.83278	pleckstrin homology domain containing, family F (with FYVE domain) member 1
1416686_at	Plod2	-1.18873	-2.06544	-3.38973	-2.86117	procollagen lysine, 2-oxoglutarate 5-dioxygenase 2
1448282_at	Plrg1	1.84037	2.10222	2.26672	2.02992	pleiotropic regulator 1, PRL1 homolog (Arabidopsis)
1457824_at	Plscr1	-2.97507	-3.3715	-4.30157	-3.55082	Phospholipid scramblase 1
1433626_at	Plscr4	-2.55844	-1.77699	-2.66013	-2.41427	phospholipid scramblase 4
1416707_a_at	Pmf1	2.01264	1.64517	2.38791	1.89195	polyamine-modulated factor 1
1430780_a_at	Pmm1	2.2621	2.75688	3.88628	2.71957	phosphomannomutase 1
1431464_a_at	Pmm2	1.93639	2.78205	2.07529	1.92661	phosphomannomutase 2
1455622_at	Podxl2	2.89074	1.7753	1.91635	1.17592	podocalyxin-like 2
1443733_x_at	Pold3	-2.29943	-1.66453	-1.73921	-1.64007	polymerase (DNA-directed), delta 3, accessory subunit
1440022_at	Poldip3	-1.32143	-2.08005	-2.45455	-2.2888	polymerase (DNA-directed), delta interacting protein 3
1421015_s_at	Pole3	1.56226	2.01155	2.21321	1.68078	polymerase (DNA directed), epsilon 3 (p17 subunit)
1451658_a_at	Polr3c	2.23351	3.03159	2.35904	2.24342	polymerase (RNA) III (DNA directed) polypeptide C
1434475_at	Ppig	-2.16569	-3.29113	-3.81745	-3.58546	peptidyl-prolyl isomerase G (cyclophilin G)
1452920_a_at	Ppil2	1.81516	1.90858	1.9053	1.66179	peptidylprolyl isomerase (cyclophilin)-like 2
1425537_at	Ppm1a	-2.66943	-2.4146	-2.91302	-2.30593	protein phosphatase 1A, magnesium dependent, alpha isoform
1430631_at	Ppm1f	2.20076	2.80062	1.91176	1.70573	protein phosphatase 1F (PP2C domain containing)
1431328_at	Ppp1cb	-2.398	-2.12213	-2.27486	-1.53329	protein phosphatase 1, catalytic subunit, beta isoform
1418086_at	Ppp1r14a	2.0875	2.05564	2.14754	1.84796	protein phosphatase 1, regulatory (inhibitor) subunit 14A
1450914_at	Ppp1r14b	1.96797	2.03381	2.53512	1.74467	protein phosphatase 1, regulatory (inhibitor) subunit 14B
1455198_a_at	Ppp2r3a	1.83932	1.87674	2.25902	1.36938	protein phosphatase 2 (formerly 2A), regulatory subunit B'', alpha
1428474_at	Ppp3cb	-1.82446	-1.71193	-2.43886	-2.05876	protein phosphatase 3, catalytic subunit, beta isoform
1460288_a_at	Ppp4c	2.1044	2.36831	2.88973	2.6618	protein phosphatase 4, catalytic subunit
1449250_at	Prcc	4.26761	3.14192	5.11622	3.28003	papillary renal cell carcinoma (translocation-associated)
1429308_at	Prdm16	2.64583	1.34635	1.81039	2.13553	PR domain containing 16
1442740_at	Prdm5	-2.1461	-2.25453	-2.10462	-2.01578	PR domain containing 5
1458701_at	Prei4	-1.68766	-2.45521	-2.41439	-2.62833	preimplantation protein 4
1428783_at	Prkar2a	-1.55433	-1.48226	-2.40047	-2.05253	protein kinase, cAMP dependent regulatory, type II alpha
1456475_s_at	Prkar2b	-1.92828	-1.65718	-2.44772	-2.20292	protein kinase, cAMP dependent regulatory, type II beta
1437861_s_at	Prkce	1.01075	-1.64286	-3.17675	-2.53478	protein kinase C, epsilon
1428230_at	Prkcn	-1.73153	-1.7324	-2.87608	-2.21554	protein kinase C, nu
1452787_a_at	Prmt1	1.65572	1.76309	2.32059	1.78836	protein arginine N-methyltransferase 1
1425265_a_at	Prnpip1	2.00642	1.8561	2.22304	1.63053	prion protein interacting protein 1
1450201_at	Proz	-1.23036	2.55838	3.26461	2.05133	protein Z, vitamin K-dependent plasma glycoprotein
1460633_at	Prpf19	4.46649	5.26994	3.41703	3.8417	PRP19/PSO4 pre-mRNA processing factor 19 homolog (S. cerevisiae)
1429436_at	Prpf40a	-1.92911	-1.70509	-2.53197	-2.29691	PRP40 pre-mRNA processing factor 40 homolog A (yeast)
1455696_a_at	Prpf4b	-1.93154	-2.72139	-3.62216	-3.11262	PRP4 pre-mRNA processing factor 4 homolog B (yeast)
1441441_at	Prrg1	-1.64318	-2.35793	-2.61579	-2.57808	proline rich Gla (G-carboxyglutamic acid) 1
1439774_at	Prrx1	-2.13642	-1.38935	-3.48242	-2.21157	paired related homeobox 1
1437671_x_at	Prss23	-4.2766	-2.78981	-2.00428	-1.58488	protease, serine, 23
1421813_a_at	Psap	2.4162	2.78505	2.06062	1.97317	prosaposin
1448997_at	Pscd1	3.6133	4.97358	3.40773	2.89017	pleckstrin homology, Sec7 and coiled-coil domains 1
1418416_x_at	Psg23	1.69876	1.7206	2.15252	2.05829	pregnancy-specific glycoprotein 23
1448262_at	Psmb2	2.23259	2.91173	4.61455	3.40213	proteasome (prosome, macropain) subunit, beta type 2
1460198_a_at	Psmb3	1.7925	2.21648	3.05528	3.09446	proteasome (prosome, macropain) subunit, beta type 3
1415676_a_at	Psmb5	1.99372	1.80355	2.42317	2.08045	proteasome (prosome, macropain) subunit, beta type 5
1447122_at	Psmd1	-2.4043	-3.65877	-4.48015	-2.85813	Proteasome (prosome, macropain) 26S subunit, non-ATPase, 1
1437220_x_at	Psmd13	1.5761	1.56346	2.30401	1.99859	Proteasome (prosome, macropain) 26S subunit, non-ATPase, 13
1423296_at	Psmd8	1.95955	2.29121	2.66598	2.40851	proteasome (prosome, macropain) 26S subunit, non-ATPase, 8
1427871_at	Ptafr	2.39873	2.50751	3.05158	2.38028	platelet-activating factor receptor
1453164_a_at	Ptdss2	2.11836	2.01376	2.51583	1.68066	phosphatidylserine synthase 2
1449450_at	Ptges	1.55422	2.05489	1.77406	2.0014	prostaglandin E synthase
1427313_at	Ptgir	1.55585	5.22073	4.31601	3.44462	prostaglandin I receptor (IP)
1442927_at	Ptk2b	1.95382	2.24435	1.85466	1.84441	PTK2 protein tyrosine kinase 2 beta
1452589_at	Ptk7	3.24105	2.97703	2.11829	2.09709	PTK7 protein tyrosine kinase 7
1452508_x_at	Ptms	2.35732	2.1374	1.74879	1.81916	Parathymosin
1452427_s_at	Ptplad1	2.13351	3.3828	2.35484	2.68679	protein tyrosine phosphatase-like A domain containing 1
1419125_at	Ptpn18	1.25667	1.75329	2.41842	2.00804	protein tyrosine phosphatase, non-receptor type 18
1424886_at	Ptprd	1.11102	-1.75598	-5.67369	-3.08079	protein tyrosine phosphatase, receptor type, D
1429691_at	Ptprg	-1.28208	-1.26069	-5.08135	-2.00081	protein tyrosine phosphatase, receptor type, G
1425863_a_at	Ptpro	2.20317	2.9522	2.13938	1.9176	protein tyrosine phosphatase, receptor type, O
1427688_a_at	Ptprs	4.33758	2.66799	1.58224	1.82881	protein tyrosine phosphatase, receptor type, S
1421431_at	Ptrf	4.045	6.0956	3.56827	2.70489	polymerase I and transcript release factor
1451845_a_at	Ptrh2	1.45783	1.62516	2.45048	2.04208	peptidyl-tRNA hydrolase 2
1437342_x_at	Pttg1ip	1.46832	1.87828	1.98375	2.07987	pituitary tumor-transforming 1 interacting protein
1418016_at	Pum2	-1.46476	-1.62215	-2.74531	-1.91253	pumilio 2 (Drosophila)
1438219_at	Pura	-2.33422	-2.20083	-1.66091	-1.58849	Purine rich element binding protein A
1417319_at	Pvrl3	-2.90746	-3.09326	-3.11087	-2.57268	poliovirus receptor-related 3
1417346_at	Pycard	1.57546	2.31797	3.84902	2.96376	PYD and CARD domain containing
1416400_at	Pycrl	1.47364	1.71628	2.56743	1.69214	pyrroline-5-carboxylate reductase-like
1435253_at	Rab11b	-1.32406	-1.56819	-2.34345	-2.26135	RAB11B, member RAS oncogene family
1439687_at	Rab14	-1.93804	-4.06355	-9.08954	-4.77879	RAB14, member RAS oncogene family
1424064_at	Rab1b	1.9076	1.7129	2.28593	1.53919	RAB1B, member RAS oncogene family
1419946_s_at	Rab2	-2.68094	-2.20482	-2.36022	-1.67335	RAB2, member RAS oncogene family
1438097_at	Rab20	1.79872	2.54712	3.63183	2.50752	RAB20, member RAS oncogene family
1421873_s_at	Rab24	1.93974	1.94972	2.20989	1.78849	RAB24, member RAS oncogene family
1417738_at	Rab25	1.38461	1.68909	2.50677	1.92795	RAB25, member RAS oncogene family
1425285_a_at	Rab27a	2.34279	4.20325	3.06496	2.06088	RAB27A, member RAS oncogene family
1439610_at	Rab27b	-1.78452	-2.73875	-3.9971	-3.49206	RAB27b, member RAS oncogene family
1424332_at	Rab40c	1.7821	2.37289	2.12668	1.66653	Rab40c, member RAS oncogene family
1424684_at	Rab5c	2.4889	3.2633	2.41927	2.42905	RAB5C, member RAS oncogene family
1448304_a_at	Rab6	-1.9965	-2.03815	-2.45555	-2.03443	RAB6, member RAS oncogene family
1460486_at	Rabgap1	2.04047	3.91136	2.21262	2.62793	RAB GTPase activating protein 1
1434062_at	Rabgap1l	-2.18354	-2.07057	-2.80542	-2.08197	RAB GTPase activating protein 1-like
1424648_at	Rabl4	1.62	2.04476	2.62154	1.63404	RAB, member of RAS oncogene family-like 4
1417620_at	Rac2	2.48796	3.06389	3.22995	2.00504	RAS-related C3 botulinum substrate 2
1455938_x_at	Rad21	-2.84017	-2.64255	-2.10545	-1.74787	RAD21 homolog (S. pombe)
1444777_at	Rai14	-1.99285	-3.0201	-3.21923	-2.43639	Retinoic acid induced 14
1440104_at	Ranbp2	-2.16872	-3.67687	-6.04859	-3.45093	RAN binding protein 2
1421146_at	Rapgef1	3.67548	2.87644	1.88728	1.84942	Rap guanine nucleotide exchange factor (GEF) 1
1422785_at	Rasa2	-1.75473	-1.4013	-2.25138	-2.65785	RAS p21 protein activator 2
1458591_at	Rasef	-2.77516	-2.32941	-2.75342	-1.7931	RAS and EF hand domain containing
1429316_at	Rasgef1a	-3.83008	-4.1581	-3.196	-3.49787	RasGEF domain family, member 1A
1434295_at	Rasgrp1	1.86812	2.40622	1.81664	1.64904	RAS guanyl releasing protein 1
1456260_at	Rbbp4	-1.80332	-2.47966	-3.51657	-2.22692	retinoblastoma binding protein 4
1423742_at	Rbm10	1.85373	1.82763	1.87841	1.7886	RNA binding motif protein 10
1446147_at	Rbm39	-2.06539	-3.94089	-9.33927	-3.51034	RNA binding motif protein 39
1437322_at	Rbm4	-1.83331	-2.02666	-2.39715	-2.0073	RNA binding motif protein 4
1440223_at	Rbm6	-1.52662	-2.57351	-3.1854	-2.4786	RNA binding motif protein 6
1426924_at	Rc3h2	-1.91186	-1.91485	-3.8898	-2.02216	ring finger and CCCH-type zinc finger domains 2
1416601_a_at	Rcan1	3.27452	2.73921	2.76648	2.19853	regulator of calcineurin 1
1450243_a_at	Rcan2	2.60411	2.569	1.59355	1.51223	regulator of calcineurin 2
1424382_at	Rcn3	2.40517	2.29258	2.07876	1.82807	reticulocalbin 3, EF-hand calcium binding domain
1444364_at	Rcor3	-1.4363	-2.08201	-2.02301	-1.91581	REST corepressor 3
1453864_at	Rdh14	-2.16075	-2.99745	-2.5123	-2.33736	retinol dehydrogenase 14 (all-trans and 9-cis)
1416179_a_at	Rdx	-2.25136	-1.93687	-1.96227	-1.61893	radixin
1430128_a_at	Reep6	1.30605	2.01287	2.67651	1.52745	receptor accessory protein 6
1422993_s_at	Refbp2	4.59284	3.99482	6.76856	4.15902	THO complex 4
1450107_a_at	Renbp	1.59503	1.79036	2.39966	1.79378	renin binding protein
1425535_at	Repin1	2.38213	2.63773	2.72361	2.09418	replication initiator 1
1449015_at	Retnla	1.91984	2.2285	2.47982	3.80024	resistin like alpha
1416229_at	Rfk	1.59155	1.96911	2.03743	1.84257	riboflavin kinase
1442811_at	Rgmb	-1.47351	-2.18795	-3.74041	-3.63421	RGM domain family, member B
1417601_at	Rgs1	1.49773	3.1681	4.43352	3.73992	regulator of G-protein signaling 1
1448605_at	Rhoc	1.7702	1.84087	2.18348	1.74891	ras homolog gene family, member C
1429319_at	Rhoh	1.56692	2.15221	2.18068	2.35276	ras homolog gene family, member H
1438516_at	Rif1	-1.69181	-2.22087	-2.78801	-2.78339	Rap1 interacting factor 1 homolog (yeast)
1433906_at	Rlbp1l1	-2.16163	-1.5532	-2.13736	-1.79469	retinaldehyde binding protein 1-like 1
AFFX-18SRNAMur/X00686_3_at	Rn18s	-3.79224	-4.30917	-2.06742	-1.79372	18S RNA
1439403_x_at	Rnf12	-2.41092	-2.31335	-2.53195	-1.68533	ring finger protein 12
1437035_x_at	Rnf14	-2.20097	-1.84398	-1.76055	-1.53734	ring finger protein 14
1432478_a_at	Rnf19b	2.06203	2.19392	2.3286	1.77633	ring finger protein 19B
1452361_at	Rnf20	2.88444	3.49013	2.52214	2.32305	ring finger protein 20
1451072_a_at	Rnf4	1.80412	2.48506	2.00435	2.0866	ring finger protein 4
1429504_at	Rnpc3	-2.06439	-3.09874	-3.62721	-3.80052	RNA-binding region (RNP1, RRM) containing 3
1423444_at	Rock1	-1.65814	-1.95669	-4.01357	-2.94562	Rho-associated coiled-coil containing protein kinase 1
1424034_at	Rora	-1.67732	-1.74562	-3.67088	-2.89632	RAR-related orphan receptor alpha
1454816_at	Rp2h	-2.3088	-2.55715	-2.57467	-2.0105	retinitis pigmentosa 2 homolog (human)
1459951_at	Rps6kb1	-1.58905	-2.1194	-2.16999	-1.92507	ribosomal protein S6 kinase, polypeptide 1
1428905_at	Rraga	2.20793	2.7773	3.18788	2.48712	Ras-related GTP binding A
1416120_at	Rrm2	3.49676	2.42009	2.14595	1.89368	ribonucleotide reductase M2
1437221_at	Rrm2b	-2.11202	-1.52651	-2.36975	-1.84595	ribonucleotide reductase M2 B (TP53 inducible)
1415957_a_at	Rrp1	2.17228	2.38256	2.07005	1.59894	ribosomal RNA processing 1 homolog (S. cerevisiae)
1439650_at	Rtn4	-1.56295	-2.35081	-3.26102	-2.41733	reticulon 4
1452530_a_at	Runx1	1.82454	1.80616	2.53198	1.89458	runt related transcription factor 1
1421111_at	Rybp	1.6984	1.91736	1.69489	1.92632	RING1 and YY1 binding protein
1426388_s_at	Ryk	-2.26757	-2.05103	-2.12151	-1.8485	receptor-like tyrosine kinase
1419814_s_at	S100a1	1.25838	1.83516	3.04647	1.91404	S100 calcium binding protein A1
1424542_at	S100a4	-1.17778	2.18253	4.096	3.13806	S100 calcium binding protein A4
1450826_a_at	Saa3	-1.21122	3.70269	5.76118	5.68552	serum amyloid A 3
1452629_at	Safb2	2.52836	2.41384	1.39258	1.56237	scaffold attachment factor B2
1439161_at	Saps3	-1.71398	-2.55132	-4.1866	-2.58369	SAPS domain family, member 3
1423720_a_at	Sar1a	1.9379	2.43084	2.06173	1.80934	SAR1 gene homolog A (S. cerevisiae)
1426257_a_at	Sars	1.84732	1.81122	2.24609	2.07984	seryl-aminoacyl-tRNA synthetase
1417548_at	Sart3	2.03863	2.76286	1.5203	1.6211	squamous cell carcinoma antigen recognized by T-cells 3
1438406_at	Scarf2	3.40727	2.16015	1.33501	1.25959	scavenger receptor class F, member 2
1419975_at	Scp2	-3.54222	-3.09047	-2.16814	-1.15912	Sterol carrier protein 2, liver
1448158_at	Sdc1	2.61016	3.30812	2.75681	2.23347	syndecan 1
1417654_at	Sdc4	3.34907	2.40512	4.84941	3.17081	syndecan 4
1418206_at	Sdf2l1	2.26278	2.41347	6.5604	4.4923	stromal cell-derived factor 2-like 1
1416191_at	Sec61a1	2.14308	2.62057	1.89008	1.78544	Sec61 alpha 1 subunit (S. cerevisiae)
1422040_at	Sema7a	2.43617	3.46681	2.7759	2.2922	sema domain, immunoglobulin domain (Ig), and GPI membrane anchor, (semaphorin) 7
1438413_at	Senp7	-1.96093	-2.00352	-2.35762	-2.35009	SUMO1/sentrin specific peptidase 7
1437995_x_at	Sep7	-2.41021	-2.35699	-1.91061	-1.38585	septin 7
1426802_at	Sep8	2.21677	2.4195	1.62551	1.71107	septin 8
1417406_at	Sertad1	1.8074	1.95237	2.83064	1.80911	SERTA domain containing 1
1421076_at	Sertad3	1.49457	1.97622	2.57976	2.10907	SERTA domain containing 3
1422321_a_at	Sf1	2.6848	2.10659	1.48368	1.33832	splicing factor 1
1432488_a_at	Sf3a3	1.97295	2.38797	1.78989	1.62264	splicing factor 3a, subunit 3
1429362_a_at	Sf3b2	2.42322	2.64701	2.03045	1.8237	splicing factor 3b, subunit 2
1422894_at	Sfmbt1	1.87952	2.41052	1.87966	1.76797	Scm-like with four mbt domains 1
1428100_at	Sfrs1	-1.77072	-1.95679	-3.52794	-2.59572	splicing factor, arginine
1415807_s_at	Sfrs2	1.80474	2.194	1.86308	1.57575	splicing factor, arginine
1447898_s_at	Sfrs6	-2.21215	-2.23441	-2.08338	-1.50556	splicing factor, arginine
1438675_at	Sfrs8	-1.54756	-2.88383	-5.66834	-3.55954	splicing factor, arginine
1417727_at	Sfrs9	2.1141	2.34148	3.00833	2.1063	splicing factor, arginine
1415893_at	Sgpl1	2.54077	4.02003	2.29502	2.05351	sphingosine phosphate lyase 1
1420822_s_at	Sgpp1	-2.58224	-1.98673	-2.23476	-1.49249	sphingosine-1-phosphate phosphatase 1
1418011_a_at	Sh3glb1	-1.05022	-1.3566	-3.71918	-2.74492	SH3-domain GRB2-like B1 (endophilin)
1426499_at	Sh3glb2	2.02164	2.0036	2.05767	1.58706	SH3-domain GRB2-like endophilin B2
1432269_a_at	Sh3kbp1	2.47957	3.52417	1.85563	1.46185	SH3-domain kinase binding protein 1
1424975_at	Siglec5	-1.67769	-2.19265	-4.7362	-13.0938	sialic acid binding Ig-like lectin 5
1425630_at	Sin3b	2.0943	2.36174	2.26212	2.34583	transcriptional regulator, SIN3B (yeast)
1448534_at	Sirpa	2.87759	3.07442	1.97796	1.46933	signal-regulatory protein alpha
1420818_at	Sla	2.02056	3.57658	2.19181	1.61145	src-like adaptor
1425086_a_at	Slamf6	1.93444	2.21635	2.18342	1.58938	SLAM family member 6
1419315_at	Slamf9	1.34502	1.71016	2.3456	2.03875	SLAM family member 9
1420361_at	Slc11a1	1.36803	2.74805	3.57024	2.81045	solute carrier family 11 (proton-coupled divalent metal ion transporters), member 1
1436989_s_at	Slc12a6	-2.44428	-2.89049	-2.65967	-2.46468	solute carrier family 12, member 6
1416560_at	Slc13a3	1.47133	2.47493	2.53439	1.63085	solute carrier family 13 (sodium-dependent dicarboxylate transporter), member 3
1420697_at	Slc15a3	1.50847	2.60823	2.1295	1.42305	solute carrier family 15, member 3
1456003_a_at	Slc1a4	2.30177	2.08915	2.31155	2.76411	solute carrier family 1 (glutamate/neutral amino acid transporter), member 4
1458933_at	Slc22a15	-1.84579	-1.38941	-2.55658	-2.7715	solute carrier family 22 (organic anion
1417811_at	Slc24a6	1.60779	2.0654	2.07029	1.82225	solute carrier family 24 (sodium-dependent dicarboxylate transporter), member 6
1416955_at	Slc25a10	2.32009	2.45465	3.13878	2.10738	solute carrier family 25 (mitochondrial carrier, dicarboxylate transporter), member 10
1438520_at	Slc25a36	-2.30519	-1.93309	-2.49401	-2.47635	solute carrier family 25, member 36
1453111_a_at	Slc25a39	2.34784	1.76332	2.18473	1.32838	solute carrier family 25, member 39
1419725_at	Slc26a4	-1.73296	4.6292	4.85144	4.75169	solute carrier family 26, member 4
1422811_at	Slc27a1	2.02806	2.28843	2.5846	2.00578	solute carrier family 27 (fatty acid transporter), member 1
1427180_at	Slc27a3	2.5501	1.66217	1.87593	1.3568	solute carrier family 27 (fatty acid transporter), member 3
1426668_at	Slc30a9	-1.80937	-1.88132	-2.127	-2.40617	solute carrier family 30 (zinc transporter), member 9
1419972_at	Slc35a5	-2.16198	-1.67916	-1.79845	-1.64109	Solute carrier family 35, member A5
1452492_a_at	Slc37a2	1.2645	2.76822	2.3644	1.87441	solute carrier family 37 (glycerol-3-phosphate transporter), member 2
1428111_at	Slc38a4	-3.17189	-2.06614	-1.68126	-2.05511	solute carrier family 38, member 4
1443163_at	Slc39a2	4.82205	12.8762	12.9909	6.21808	solute carrier family 39 (zinc transporter), member 2
1417882_at	Slc39a3	2.02587	2.26203	2.39867	2.04047	solute carrier family 39 (zinc transporter), member 3
1444511_at	Slc41a1	2.08144	3.04582	1.81963	1.72638	solute carrier family 41, member 1
1440227_at	Slc5a3	-1.75971	-2.54155	-3.82347	-2.36328	solute carrier family 5 (inositol transporters), member 3
1426712_at	Slc6a15	-2.73835	-1.31072	-2.08327	-2.60662	solute carrier family 6 (neurotransmitter transporter), member 15
1449751_at	Slc6a6	2.09707	2.73357	1.32841	1.85427	Solute carrier family 6 (neurotransmitter transporter, taurine), member 6
1450982_at	Slc9a3r1	2.34063	2.85134	2.57141	2.08853	solute carrier family 9 (sodium
1426274_at	Slc9a8	1.74972	2.23908	1.74678	1.73158	solute carrier family 9 (sodium
1437870_at	Slco4c1	-2.94848	-2.2871	-3.30585	-2.51072	solute carrier organic anion transporter family, member 4C1
1456683_at	Sltm	-2.082	-2.27076	-3.1423	-2.43427	SAFB-like, transcription modulator
1425487_at	Slu7	2.11773	2.47058	1.96978	1.30968	SLU7 splicing factor homolog (S. cerevisiae)
1450472_s_at	Smad3	2.59938	2.92328	2.02	2.18848	MAD homolog 3 (Drosophila)
1443771_x_at	Smad7	-3.49134	-3.06841	-2.9047	-1.83085	MAD homolog 7 (Drosophila)
1435651_a_at	Smarcad1	1.82717	2.57019	1.55979	1.7703	SWI/SNF-related, matrix-associated actin-dependent regulator of chromatin, subfamily a, containing DEAD/H box 1
1426270_at	Smc5	-2.04462	-2.03938	-3.08842	-2.10644	structural maintenance of chromosomes 5
1435742_at	Smek1	2.72892	2.29377	2.74174	2.27414	SMEK homolog 1, suppressor of mek1 (Dictyostelium)
1423355_at	Snap29	2.40749	2.81229	2.07428	1.8689	synaptosomal-associated protein 29
1437037_x_at	Snd1	2.29562	2.22814	2.278	2.08126	staphylococcal nuclease and tudor domain containing 1
1459601_at	Snf1lk	-1.88296	-2.56847	-2.38094	-2.11202	SNF1-like kinase
1425678_a_at	Snrk	-1.28415	-1.50532	-2.68678	-2.2354	SNF related kinase
1422884_at	Snrpd3	2.2325	2.84216	4.02688	2.61275	small nuclear ribonucleoprotein D3
1421797_a_at	Snx12	2.35102	3.26306	3.02803	1.92684	sorting nexin 12
1442586_at	Socs2	-2.02744	-2.76316	-3.29495	-2.98683	suppressor of cytokine signaling 2
1434416_a_at	Solh	1.98732	3.18883	3.17169	2.4944	small optic lobes homolog (Drosophila)
1440311_at	Sorbs1	-1.14236	-2.02142	-3.46056	-3.13659	sorbin and SH3 domain containing 1
1452281_at	Sos2	-2.43467	-2.21298	-2.93756	-2.02268	Son of sevenless homolog 2 (Drosophila)
1449370_at	Sox4	1.07663	-2.45191	-3.72782	-2.73395	SRY-box containing gene 4
1437508_at	Sp4	-2.31643	-1.8352	-3.94907	-3.28187	trans-acting transcription factor 4
1433648_at	Spag9	-1.66181	-1.65579	-2.69268	-1.88661	sperm associated antigen 9
1451886_at	Speg	3.33898	2.52076	2.40123	2.2405	SPEG complex locus
1460407_at	Spib	2.16169	2.72794	1.445	1.56447	Spi-B transcription factor (Spi-1
1427985_at	Spin4	-1.36768	-1.80801	-3.009	-2.29181	spindlin family, member 4
1451935_a_at	Spint2	1.75032	1.97355	2.37412	1.95036	serine protease inhibitor, Kunitz type 2
1419255_at	Spnb2	-1.24691	-1.57377	-2.99763	-1.97118	spectrin beta 2
1459560_at	Spopl	-1.70931	-2.24143	-3.34178	-2.96867	speckle-type POZ protein-like
1460116_s_at	Spred1	-3.42442	-4.5272	-7.24073	-5.02761	sprouty protein with EVH-1 domain 1, related sequence
1450878_at	Sri	1.77161	2.03302	2.39835	2.04674	sorcin
1451542_at	Ssbp2	-1.99991	-2.23848	-3.4185	-2.80041	single-stranded DNA binding protein 2
1449511_a_at	Ssbp4	2.29398	2.15128	2.8494	1.75471	single stranded DNA binding protein 4
1448524_s_at	Ssr4	1.52307	1.78968	3.08537	2.4821	signal sequence receptor, delta
1441216_at	St3gal1	-1.30113	-2.12555	-2.51891	-2.29037	ST3 beta-galactoside alpha-2,3-sialyltransferase 1
1421915_a_at	St3gal3	2.03901	2.29328	2.29917	2.02171	ST3 beta-galactoside alpha-2,3-sialyltransferase 3
1425668_a_at	St3gal4	1.93474	1.85784	2.31833	1.93556	ST3 beta-galactoside alpha-2,3-sialyltransferase 4
1420927_at	St6gal1	2.25435	2.54831	1.56946	1.79191	beta galactoside alpha 2,6 sialyltransferase 1
1459961_a_at	Stat3	-1.1319	-2.04244	-2.54668	-2.966	Signal transducer and activator of transcription 3
1450259_a_at	Stat5a	3.39086	4.58431	2.89376	2.02823	signal transducer and activator of transcription 5A
1422102_a_at	Stat5b	2.20769	2.34048	1.70113	1.68812	signal transducer and activator of transcription 5B
1425829_a_at	Steap4	1.83291	3.75446	2.65489	2.70414	STEAP family member 4
1430165_at	Stk17b	-1.60385	-2.90741	-3.48674	-2.96095	serine/threonine kinase 17b (apoptosis-inducing)
1416770_at	Stk25	3.92884	3.06868	8.10896	4.45347	serine/threonine kinase 25 (apoptosis-inducing)
1436015_s_at	Stk4	-2.10039	-1.65693	-2.05939	-1.60724	serine/threonine kinase 4 (apoptosis-inducing)
1449341_a_at	Stom	2.0177	2.46713	1.50224	1.82865	stomatin
1419913_at	Strap	-2.06656	-2.07623	-2.02278	-1.49443	serine/threonine kinase receptor associated protein
1426343_at	Stt3b	2.5521	3.12828	2.29141	2.2326	STT3, subunit of the oligosaccharyltransferase complex, homolog B (S. cerevisiae)
1431646_a_at	Stx6	1.77863	2.48431	1.72065	1.44369	syntaxin 6
1416449_x_at	Stxbp2	1.90994	2.13869	2.20584	1.6409	syntaxin binding protein 2
1435058_x_at	Stxbp3a	-3.12848	-2.52563	-2.1256	-1.69734	syntaxin binding protein 3A
1426556_at	Suhw4	-2.26842	-2.23047	-3.40082	-2.57187	suppressor of hairy wing homolog 4 (Drosophila)
1449578_at	Supt16h	2.65548	7.29828	3.66057	4.3226	suppressor of Ty 16 homolog (S. cerevisiae)
1449661_at	Suz12	-1.99324	-2.11231	-2.33022	-2.04278	Suppressor of zeste 12 homolog (Drosophila)
1419346_a_at	Svs5	2.66878	3.01422	3.04605	2.51157	seminal vesicle secretory protein 5
1419289_a_at	Syngr1	2.10119	3.02972	6.17401	3.09207	synaptogyrin 1
1436333_a_at	Synj1	-2.1759	-2.13201	-2.52645	-2.25675	synaptojanin 1
1448853_at	Synj2bp	-2.01304	-2.15801	-2.33172	-1.87127	synaptojanin 2 binding protein
1422881_s_at	Sypl	-2.65834	-2.05781	-1.90458	-1.76469	synaptophysin-like protein
1448784_at	Taf10	1.7925	1.91141	2.68868	2.07675	TAF10 RNA polymerase II, TATA box binding protein (TBP)-associated factor
1450378_at	Tapbp	3.9141	5.89765	4.18995	3.45695	TAP binding protein
1420175_at	Tax1bp1	-3.84589	-2.41901	-2.41367	-1.69129	Tax1 (human T-cell leukemia virus type I) binding protein 1
1419448_at	Tbc1d1	2.09314	1.80238	1.84381	1.92001	TBC1 domain family, member 1
1416827_at	Tbxas1	1.39058	2.2042	2.82756	1.7461	thromboxane A synthase 1, platelet
1439209_at	Tcf12	-2.22886	-5.20408	-6.03247	-4.56189	Transcription factor 12
1424089_a_at	Tcf4	-1.61455	-1.6329	-3.9581	-2.2871	transcription factor 4
1452542_x_at	Tcfe2a	2.67912	2.59391	1.85647	1.43621	transcription factor E2a
1420635_a_at	Tcirg1	1.70637	2.71286	2.6578	2.12747	T-cell, immune regulator 1, ATPase, H+ transporting, lysosomal V0 protein A3
1452205_x_at	Tcrb-J	2.4761	3.79513	3.61572	3.2402	T-cell receptor beta, joining region
1427656_at	Tcrb-V8.2	1.9047	2.08851	2.15418	2.29218	T-cell receptor beta, variable 8.2
1419093_at	Tdo2	-3.75187	-2.40923	-2.5962	-3.26675	tryptophan 2,3-dioxygenase
1419381_at	Terf2ip	-1.91315	-1.73953	-2.32749	-2.74343	telomeric repeat binding factor 2, interacting protein
1438530_at	Tfpi	-1.72249	-1.52233	-2.22043	-2.34496	tissue factor pathway inhibitor
1422286_a_at	Tgif1	1.32357	2.18944	2.12573	1.81988	TG interacting factor 1
1417724_at	Thoc4	3.37614	3.52014	5.55135	4.1583	THO complex 4
1427408_a_at	Thrap3	2.91152	3.63524	1.6848	1.82401	thyroid hormone receptor associated protein 3
1416814_at	Tia1	-2.57773	-2.78822	-3.84158	-3.90172	cytotoxic granule-associated RNA binding protein 1
1455211_a_at	Timm13	1.47866	1.78091	3.12725	1.87938	translocase of inner mitochondrial membrane 13 homolog (yeast)
1455456_a_at	Timm50	2.13032	1.85786	2.59208	1.88789	translocase of inner mitochondrial membrane 50 homolog (yeast)
1460227_at	Timp1	1.40486	3.06592	3.34191	2.74137	tissue inhibitor of metalloproteinase 1
1418685_at	Tirap	-2.30467	-1.83615	-2.64614	-2.21418	toll-interleukin 1 receptor (TIR) domain-containing adaptor protein
1454697_at	Tloc1	-1.77094	-1.757	-2.10331	-1.91285	translocation protein 1
1457753_at	Tlr13	1.74918	3.95158	3.76881	2.62623	toll-like receptor 13
1460684_at	Tm7sf2	1.16366	1.70018	3.23493	2.21586	transmembrane 7 superfamily member 2
1423204_at	Tm9sf4	1.8963	2.12301	1.58606	1.66113	transmembrane 9 superfamily protein member 4
1451692_at	Tmco6	1.4873	1.96345	3.3032	2.36868	transmembrane and coiled-coil domains 6
1458962_at	Tmed5	-1.88576	-2.55926	-2.48828	-2.37888	transmembrane emp24 protein transport domain containing 5
1419918_at	Tmed7	-2.70329	-2.73284	-2.5936	-1.76907	transmembrane emp24 protein transport domain containing 7
1417222_a_at	Tmem123	-3.57803	-2.58706	-2.06355	-1.5116	transmembrane protein 123
1417611_at	Tmem37	1.65382	2.21836	2.73139	2.59744	transmembrane protein 37
1430418_at	Tmem57	-1.41495	-2.79029	-2.36516	-2.29169	transmembrane protein 57
1416376_at	Tmem97	1.67479	2.14021	2.39314	2.1103	transmembrane protein 97
1439626_at	Tmod3	-2.43931	-2.44114	-2.36574	-2.46236	tropomodulin 3
1428034_a_at	Tnfrsf9	1.34209	3.79086	6.12397	2.63069	tumor necrosis factor receptor superfamily, member 9
1418345_at	Tnfsf12-tnfsf13	1.18916	2.24131	3.27998	2.25364	tumor necrosis factor (ligand) superfamily, member 13
1422924_at	Tnfsf9	1.16243	1.93976	2.6946	1.81244	tumor necrosis factor (ligand) superfamily, member 9
1445358_at	Tnks	1.63344	2.11223	1.96103	1.91811	tankyrase, TRF1-interacting ankyrin-related ADP-ribose polymerase
1425592_at	Tnpo2	1.96737	2.61552	1.93463	1.57139	transportin 2 (importin 3, karyopherin beta 2b)
1423176_at	Tob1	-2.67011	-1.96824	-1.95274	-1.81883	transducer of ErbB-2.1
1423048_a_at	Tollip	2.26938	2.75508	2.12928	1.84669	toll interacting protein
1438495_at	Top1	-1.8545	-3.37378	-3.66259	-2.90946	topoisomerase (DNA) I
1416731_at	Top2b	-1.86399	-1.75022	-2.25825	-2.21958	topoisomerase (DNA) II beta
1436828_a_at	Tpd52l2	1.52022	1.80105	2.38284	1.69681	tumor protein D52-like 2
1415918_a_at	Tpi1	1.95104	1.9635	2.24912	2.16582	triosephosphate isomerase 1
1449996_a_at	Tpm3	1.92249	2.72281	1.92249	1.62102	tropomyosin 3, gamma
1442886_at	Tra2a	-2.47998	-4.84928	-10.6645	-6.61248	transformer 2 alpha homolog (Drosophila)
1452742_at	Trak1	2.88251	2.81033	1.63965	1.58485	trafficking protein, kinesin binding 1
1436019_a_at	Trappc1	1.6686	1.91996	2.56195	1.82315	trafficking protein particle complex 1
1418233_a_at	Trappc5	1.49795	1.94842	2.82623	2.29903	trafficking protein particle complex 5
1421792_s_at	Trem2	1.56642	2.9342	4.80058	2.77204	triggering receptor expressed on myeloid cells 2
1426641_at	Trib2	2.85931	3.59764	2.49932	2.8151	tribbles homolog 2 (Drosophila)
1459860_x_at	Trim2	-3.34218	-3.65815	-6.89795	-3.37724	tripartite motif protein 2
1456089_at	Trim23	-2.9343	-2.60444	-2.47118	-2.2916	tripartite motif protein 23
1425621_at	Trim35	2.62481	2.91658	2.26893	1.92362	tripartite motif-containing 35
1434554_at	Trim37	-1.9831	-1.5466	-2.3376	-2.33613	tripartite motif protein 37
1460237_at	Trim8	2.6163	2.2077	1.61028	1.6111	tripartite motif protein 8
1437314_a_at	Trmt1	2.06879	1.90104	2.38162	2.01452	TRM1 tRNA methyltransferase 1 homolog (S. cerevisiae)
1425562_s_at	Trnt1	-2.74983	-2.50778	-2.47355	-2.38508	tRNA nucleotidyl transferase, CCA-adding, 1
1436535_at	Trove2	-2.07862	-2.17228	-6.26191	-2.40335	TROVE domain family, member 2
1427739_a_at	Trp53	2.47534	2.55677	1.95933	1.42925	transformation related protein 53
1431355_s_at	Trpm7	-1.71321	-3.22287	-4.47607	-2.959	transient receptor potential cation channel, subfamily M, member 7
1457445_at	Trps1	-2.16079	-3.14497	-4.78208	-3.30393	trichorhinophalangeal syndrome I (human)
1416935_at	Trpv2	1.63286	2.20956	2.49369	1.53755	transient receptor potential cation channel, subfamily V, member 2
1425281_a_at	Tsc22d3	1.64247	2.70087	3.14652	3.01023	TSC22 domain family 3
1455853_x_at	Tspan31	1.86326	2.38854	2.42204	2.1456	tetraspanin 31
1448276_at	Tspan4	1.71887	2.77353	4.91577	2.61719	tetraspanin 4
1460717_at	Tspyl1	3.28322	3.44946	3.99105	2.70327	testis-specific protein, Y-encoded-like 1
1448495_at	Tsta3	1.41306	1.66918	2.62629	1.91303	tissue specific transplantation antigen P35B
1432245_s_at	Ttc9c	2.01984	2.3251	1.72487	1.88021	tetratricopeptide repeat domain 9C
1434500_at	Ttyh2	1.83357	2.13184	2.15583	1.52178	tweety homolog 2 (Drosophila)
1455719_at	Tubb5	2.86306	2.60575	3.10985	2.83749	tubulin, beta 5
1452782_a_at	Txn2	1.75982	1.73562	2.52126	1.85361	thioredoxin 2
1419926_at	Txndc10	-1.97151	-1.70625	-2.42782	-1.73085	Thioredoxin domain containing 10
1424486_a_at	Txnrd1	2.1685	3.95179	2.48489	2.35806	thioredoxin reductase 1
1451936_a_at	Txnrd2	1.89973	1.94458	2.09659	1.39583	thioredoxin reductase 2
1450792_at	Tyrobp	1.27525	2.14101	3.99309	2.50986	TYRO protein tyrosine kinase binding protein
1426781_at	Tyw1	2.14113	2.21311	1.95007	1.55525	tRNA-yW synthesizing protein 1 homolog (S. cerevisiae)
1428946_at	Uba6	-1.78933	-1.6919	-2.46456	-1.64143	ubiquitin-like modifier activating enzyme 6
1455480_s_at	Ube2d3	1.56769	1.94911	1.72422	2.02911	ubiquitin-conjugating enzyme E2D 3 (UBC4
1438971_x_at	Ube2h	-2.01935	-1.57354	-2.26675	-2.16718	ubiquitin-conjugating enzyme E2H
1424345_s_at	Ube2m	2.35411	2.43859	2.77924	2.03541	ubiquitin-conjugating enzyme E2M (UBC12 homolog, yeast)
1445727_at	Ube3a	-1.48126	-1.96321	-2.07483	-1.86188	ubiquitin protein ligase E3A
1425384_a_at	Ube4a	2.56164	3.33626	1.85591	2.19162	ubiquitination factor E4A, UFD2 homolog (S. cerevisiae)
1424538_at	Ubl4	1.66375	1.8042	2.66414	1.87528	ubiquitin-like 4
1451465_at	Ubl7	2.2039	2.06652	2.54482	1.63033	ubiquitin-like 7 (bone marrow stromal cell-derived)
1460304_a_at	Ubtf	3.90457	4.84842	3.79688	2.84446	upstream binding transcription factor, RNA polymerase I
1426460_a_at	Ugp2	2.20596	2.34806	1.97817	1.75478	UDP-glucose pyrophosphorylase 2
1415811_at	Uhrf1	3.03756	2.14646	2.3169	1.74482	ubiquitin-like, containing PHD and RING finger domains, 1
1417206_at	Urod	1.69884	1.68955	2.09452	1.78446	uroporphyrinogen decarboxylase
1451130_at	Use1	1.43533	1.8568	3.01822	2.77429	unconventional SNARE in the ER 1 homolog (S. cerevisiae)
1448805_at	Usf1	2.05489	2.03065	4.1044	2.55243	upstream transcription factor 1
1423778_at	Usp20	1.92239	2.11343	2.03506	1.39721	ubiquitin specific peptidase 20
1456043_at	Usp22	2.60384	2.53228	2.47395	1.92968	ubiquitin specific peptidase 22
1459857_at	Usp32	-1.86796	-2.52919	-2.45081	-1.6537	ubiquitin specific peptidase 32
1444437_at	Usp34	-1.64896	-1.45753	-3.13144	-2.36031	ubiquitin specific peptidase 34
1452385_at	Usp53	-2.41488	-2.29496	-3.54817	-2.79078	ubiquitin specific peptidase 53
1438249_at	Usp7	-1.48481	-2.32003	-2.34107	-1.84795	ubiquitin specific peptidase 7
1418986_a_at	Uxt	1.47615	2.00475	3.2202	2.0537	ubiquitously expressed transcript
1420833_at	Vamp2	3.2072	3.44442	2.08324	1.38114	vesicle-associated membrane protein 2
1421102_a_at	Vamp3	2.70563	3.20148	2.74633	2.30231	vesicle-associated membrane protein 3
1422896_at	Vamp4	-2.06044	-2.24996	-3.22368	-3.03998	vesicle-associated membrane protein 4
1441930_x_at	Vat1	-2.22417	-2.15357	-1.43326	-1.86534	Vesicle amine transport protein 1 homolog (T californica)
1422932_a_at	Vav1	1.39293	2.15167	2.28442	1.72987	vav 1 oncogene
1415998_at	Vdac1	2.76303	2.08639	2.43445	1.80587	voltage-dependent anion channel 1
1420909_at	Vegfa	-2.20225	-2.17	-2.67897	-1.96171	vascular endothelial growth factor A
1429084_at	Vezf1	-1.80396	-2.16455	-4.19425	-2.95284	vascular endothelial zinc finger 1
1421071_at	Vhlh	1.86876	2.11866	2.15194	1.95701	von Hippel-Lindau syndrome homolog
1447845_s_at	Vnn1	2.63473	5.3166	6.88658	4.88843	vanin 1
1420723_at	Vnn3	1.50807	2.7559	2.77936	2.06665	vanin 3
1421051_s_at	Vps25	1.71284	2.01992	2.10107	1.72929	vacuolar protein sorting 25 (yeast)
1419177_at	Vps37a	-1.59873	-1.50885	-2.55514	-1.94775	vacuolar protein sorting 37A (yeast)
1436327_a_at	Vps53	2.24885	2.95052	2.35576	1.84744	vacuolar protein sorting 53 (yeast)
1452065_at	Vstm2a	-1.56067	-1.28873	-2.36656	-2.56166	V-set and transmembrane domain containing 2A
1419190_at	Vti1a	1.74684	1.94847	1.8906	1.63821	vesicle transport through interaction with t-SNAREs homolog 1A (yeast)
1437426_at	Wac	-1.82428	-2.75487	-3.97353	-2.91291	WW domain containing adaptor with coiled-coil
1450851_at	Wdr1	1.89173	1.93893	1.83943	1.75776	WD repeat domain 1
1448389_at	Wdr5	1.94425	1.8646	2.35035	1.71507	WD repeat domain 5
1452713_a_at	Wdr57	-3.72613	-3.06619	-1.69242	-2.62879	WD repeat domain 57 (U5 snRNP specific)
1429385_at	Wdr68	2.96234	3.70298	1.7349	1.87259	WD repeat domain 68
1452299_at	Wwp1	-2.20401	-1.82303	-2.49619	-1.88669	WW domain containing E3 ubiquitin protein ligase 1
1437155_a_at	Wwtr1	-1.51507	-1.74256	-2.35833	-1.75865	WW domain containing transcription regulator 1
1442528_at	Xpo4	-1.6882	-1.94095	-2.00215	-2.06536	exportin 4
1427221_at	Xtrp3s1	-3.84167	4.18891	5.0764	4.50834	X transporter protein 3 similar 1 gene
1449090_a_at	Yes1	-2.76542	-2.77984	-2.96764	-2.46959	Yamaguchi sarcoma viral (v-yes) oncogene homolog 1
1423940_at	Yif1a	1.48816	1.58562	2.29938	1.94083	Yip1 interacting factor homolog A (S. cerevisiae)
1460191_at	Ykt6	2.83982	3.07315	2.61703	2.00349	YKT6 homolog (S. Cerevisiae)
1426384_a_at	Ywhae	-1.63035	-1.77751	-2.18145	-1.83198	tyrosine 3-monooxygenase/tryptophan 5-monooxygenase activation protein, epsilon polypeptide
1420816_at	Ywhag	5.05002	6.84347	4.26507	3.64458	tyrosine 3-monooxygenase/tryptophan 5-monooxygenase activation protein, gamma polypeptide
1436981_a_at	Ywhaz	-5.22766	-3.35554	-2.08189	1.00344	tyrosine 3-monooxygenase/tryptophan 5-monooxygenase activation protein, zeta polypeptide
1422701_at	Zap70	1.60879	2.05972	2.56101	1.74153	zeta-chain (TCR) associated protein kinase
1454826_at	Zbtb11	-2.29833	-1.88909	-3.02808	-2.48183	zinc finger and BTB domain containing 11
1443471_at	Zbtb20	-1.78211	-3.25545	-4.15725	-3.54632	zinc finger and BTB domain containing 20
1453856_at	Zbtb46	2.06407	2.05408	1.82806	1.94618	zinc finger and BTB domain containing 46
1434236_at	Zdhhc20	-3.45492	-3.502	-4.32448	-3.38354	zinc finger, DHHC domain containing 20
1422031_a_at	Zfand6	1.68792	2.10161	1.96054	1.91014	zinc finger, AN1-type domain 6
1455413_at	Zfp11	-2.52511	-1.63016	-2.07418	-2.03476	zinc finger protein 11
1449068_at	Zfp148	-2.02075	-2.18755	-3.23953	-2.53747	zinc finger protein 148
1420865_at	Zfp161	-2.32025	-1.87588	-2.06128	-1.80375	zinc finger protein 161
1428170_at	Zfp180	-2.40722	-2.20542	-2.30678	-1.75916	zinc finger protein 180
1459712_at	Zfp182	-1.87331	-1.95837	-2.19173	-1.93946	zinc finger protein 182
1455092_at	Zfp207	-1.59558	-1.95878	-3.38997	-2.25968	zinc finger protein 207
1417010_at	Zfp238	-2.76749	-2.17853	-3.52036	-2.27835	zinc finger protein 238
1422959_s_at	Zfp313	1.45357	2.22397	2.18254	2.00172	zinc finger protein 313
1422094_a_at	Zfp329	-1.56783	-2.5188	-4.15815	-3.58283	zinc finger protein 329
1419207_at	Zfp37	-2.18902	-1.95517	-2.72581	-2.69256	zinc finger protein 37
1456350_at	Zfp451	-1.33571	-1.97213	-3.15573	-2.30008	zinc finger protein 451
1445201_at	Zfp53	-2.49141	-4.02406	-4.3968	-3.51582	zinc finger protein 53
1455666_at	Zfp595	-2.23592	-1.87147	-2.7938	-1.8589	zin finger protein 595
1438140_a_at	Zfp64	2.17558	2.53621	2.44872	2.11153	zinc finger protein 64
1440226_at	Zfp760	-2.37487	-3.05066	-3.72292	-2.90693	zinc finger protein 760
1456869_at	Zfp787	1.93456	2.04067	2.05504	1.48755	zinc finger protein 787
1444096_at	Zfr	-1.66885	-2.89697	-2.98145	-2.55512	Zinc finger RNA binding protein
1449978_at	Zfy2	3.32411	2.77836	2.53152	3.54602	zinc finger protein 2, Y linked
1447944_at	Zkscan1	2.86327	3.64525	2.04237	2.33747	zinc finger with KRAB and SCAN domains 1
1427948_a_at	Zkscan14	1.47156	1.87578	2.12058	2.17552	zinc finger with KRAB and SCAN domains 14
1437892_at	Zkscan3	-2.2339	-3.58451	-8.30495	-3.47756	zinc finger with KRAB and SCAN domains 3
1435829_at	Zmat1	-2.5652	-1.87244	-2.46466	-2.32907	zinc finger, matrin type 1
1442007_at	Zmym5	-1.80386	-1.68488	-2.18026	-1.89073	zinc finger, MYM-type 5
1444735_at	Znrf2	-1.5122	-1.67471	-3.55082	-2.83807	Zinc and ring finger 2
1455544_at	Zranb3	1.54851	5.88388	5.71755	3.78972	zinc finger, RAN-binding domain containing 3
1455817_x_at	Zxdb	-3.07799	-2.00731	-3.92683	-3.10368	zinc finger, X-linked, duplicated B
1446244_at	Zyg11b	-1.91254	-1.99866	-3.37542	-2.36786	zyg-ll homolog B (C. elegans)
1438487_s_at	Zzz3	-4.25273	-3.83728	-3.37142	-2.32207	zinc finger, ZZ domain containing 3

## Sheet: 4L_lung
Differentially expressed genes in 4L lung
ProbesetID	Symbol	4L_4wk	4L_12wk	4L_18wk	4L_28wk	Gene Name
1452632_at	Aak1	-2.82818	-3.06506	-2.316	-1.78994	AP2 associated kinase 1
1423713_at	Abcb8	2.10143	2.66619	1.90852	1.39504	ATP-binding cassette, sub-family B (MDR/TAP), member 8
1430394_a_at	Abcb9	1.69185	2.16071	2.21124	1.8724	ATP-binding cassette, sub-family B (MDR/TAP), member 9
1428988_at	Abcc3	1.90755	3.1666	2.64582	2.26802	ATP-binding cassette, sub-family C (CFTR/MRP), member 3
1455221_at	Abcg1	-1.9778	-1.77949	-1.68796	-2.05628	ATP-binding cassette, sub-family G (WHITE), member 1
1436984_at	Abi2	-2.28484	-2.64046	-1.42975	-1.7891	abl-interactor 2
1427053_at	Abi3bp	-2.30388	-2.93158	-3.3445	-4.37845	ABI gene family, member 3 (NESH) binding protein
1417000_at	Abtb1	1.89285	2.37184	1.58347	1.67187	ankyrin repeat and BTB (POZ) domain containing 1
1456011_x_at	Acaa1a	2.72768	3.437	1.46072	2.57171	acetyl-Coenzyme A acyltransferase 1A
1428146_s_at	Acaa2	2.03888	2.46235	1.91071	2.02342	acetyl-Coenzyme A acyltransferase 2 (mitochondrial 3-oxoacyl-Coenzyme A thiolase)
1425195_a_at	Acat2	1.82832	2.30216	1.73198	1.93858	acetyl-Coenzyme A acetyltransferase 2
1422997_s_at	Acot1	1.94721	2.79994	1.40583	1.71007	acyl-CoA thioesterase 1
1422996_at	Acot2	3.67461	2.66897	1.388	1.2662	acyl-CoA thioesterase 2
1417094_at	Acot7	2.03343	2.36239	1.3929	1.58298	acyl-CoA thioesterase 7
1417449_at	Acot8	1.89498	2.28919	1.52296	1.86638	acyl-CoA thioesterase 8
1420673_a_at	Acox2	1.56331	2.73078	2.02422	1.95006	acyl-Coenzyme A oxidase 2, branched chain
1420684_at	Acox3	1.98483	1.75754	2.20111	1.54474	acyl-Coenzyme A oxidase 3, pristanoyl
1444105_at	Acta2	2.27109	2.06469	2.06196	1.68522	actin, alpha 2, smooth muscle, aorta
1429883_at	Actl6a	-3.61617	-3.87927	-1.43229	-2.4105	actin-like 6A
1428502_at	Actr6	-1.8199	-2.78031	-1.97672	-2.2906	ARP6 actin-related protein 6 homolog (yeast)
1430352_at	Adamts9	-5.95086	-12.6903	-1.41504	-5.52586	a disintegrin-like and metallopeptidase (reprolysin type) with thrombospondin type 1 motif, 9
1439649_at	Adc	2.35177	3.42086	2.16539	2.23736	arginine decarboxylase
1433637_at	Adck2	1.68739	2.21136	1.45398	1.95462	aarF domain containing kinase 2
1448490_at	Adck4	1.67492	2.67659	1.81367	2.05262	aarF domain containing kinase 4
1436753_at	Adck5	1.75549	2.30441	1.60527	1.65369	aarF domain containing kinase 5
1436929_x_at	Adcy3	2.29121	2.64492	1.86976	2.55181	adenylate cyclase 3
1429022_at	Adcyap1r1	2.79021	2.71299	1.97779	2.31354	adenylate cyclase activating polypeptide 1 receptor 1
1416225_at	Adh1	3.50519	2.97313	2.4992	3.11742	alcohol dehydrogenase 1 (class I)
1450110_at	Adh7	2.80456	2.76736	2.5685	2.5873	alcohol dehydrogenase 7 (class IV), mu or sigma polypeptide
1438758_at	Adi1	6.12269	7.35197	7.13115	6.19753	acireductone dioxygenase 1
1434430_s_at	Adora2b	-2.0196	-1.66088	-1.92647	-2.01402	adenosine A2b receptor
1422183_a_at	Adra1b	2.89337	2.57687	2.20376	2.38218	adrenergic receptor, alpha 1b
1434080_at	Aebp2	-1.64072	-2.19223	-1.36634	-2.41259	AE binding protein 2
1420619_a_at	Aes	1.95848	2.27855	2.3652	1.41821	amino-terminal enhancer of split
1421024_at	Agpat1	2.1542	2.78887	1.62751	1.70485	1-acylglycerol-3-phosphate O-acyltransferase 1 (lysophosphatidic acid acyltransferase, alpha)
1428821_at	Agpat2	1.67666	3.56603	2.00974	1.87795	1-acylglycerol-3-phosphate O-acyltransferase 2 (lysophosphatidic acid acyltransferase, alpha)
1454918_at	Agps	-1.81399	-2.1965	-1.64036	-2.20617	alkylglycerone phosphate synthase
1421690_s_at	Agrp	1.35549	2.57004	2.10079	3.71015	agouti related protein
1422965_at	Agtrap	1.74672	2.3711	1.71291	2.3048	angiotensin II, type I receptor-associated protein
1438816_at	Ahctf1	-6.46526	-6.61677	-2.58042	-2.65182	AT hook containing transcription factor 1
1425576_at	Ahcyl1	2.72058	2.4128	2.81456	1.54936	S-adenosylhomocysteine hydrolase-like 1
1435160_at	Ahsa2	-1.93833	-1.91686	-1.97486	-2.32357	AHA1, activator of heat shock protein ATPase homolog 2 (yeast)
1418204_s_at	Aif1	2.01768	2.21541	1.97946	1.74063	allograft inflammatory factor 1
1420679_a_at	Aig1	1.9968	1.66832	1.97074	1.6021	androgen-induced 1
1448451_at	Ak2	2.37262	2.33369	2.60891	2.04105	adenylate kinase 2
1432436_a_at	Ak3	2.51925	1.97204	2.33927	1.44504	adenylate kinase 3
1430781_at	Ak7	1.78832	2.00519	2.39291	1.41155	adenylate kinase 7
1428158_at	Akt1s1	1.99271	3.05187	1.7314	1.58519	AKT1 substrate 1 (proline-rich)
1421324_a_at	Akt2	2.67657	3.19182	2.5093	2.04519	thymoma viral proto-oncogene 2
1437467_at	Alcam	-2.3242	-2.53791	-1.98904	-1.99412	activated leukocyte cell adhesion molecule
1437410_at	Aldh2	-4.02231	-3.59753	-1.22133	-1.80029	aldehyde dehydrogenase 2, mitochondrial
1434799_x_at	Aldoa	1.93234	2.77381	2.03509	1.8703	aldolase 1, A isoform
1439375_x_at	Aldoa	1.55009	2.25562	1.97531	1.6499	aldolase 1, A isoform
1427557_at	Alg12	1.97377	2.22006	1.83518	1.62505	asparagine-linked glycosylation 12 homolog
1424160_at	Alg5	2.19487	2.06826	1.82457	1.8972	asparagine-linked glycosylation 5 homolog
1421791_at	Ang3	-9.93616	-9.5118	-9.21992	-9.74857	angiogenin, ribonuclease A family, member 3
1438364_x_at	Ang4	-2.1982	-2.23275	-2.63535	-1.44826	angiogenin, ribonuclease A family, member 4
1439066_at	Angpt1	-1.72624	-3.37944	-1.84766	-2.9355	angiopoietin 1
1421002_at	Angptl2	2.37743	2.24595	2.79483	1.65972	angiopoietin-like 2
1419867_a_at	Ankhd1	-2.18658	-2.72417	-1.56018	-2.11978	ankyrin repeat and KH domain containing 1
1447985_s_at	Ankib1	-1.88719	-2.24914	-2.05879	-1.8577	ankyrin repeat and IBR domain containing 1
1429304_at	Ankrd10	-2.08645	-2.35127	-1.92834	-1.80692	ankyrin repeat domain 10
1433649_at	Aof1	-1.68611	-1.94822	-1.94025	-2.36617	amine oxidase, flavin containing 1
1415727_at	Apoa1bp	2.22163	2.72053	2.05944	2.51038	apolipoprotein A-I binding protein
1418069_at	Apoc2	2.58725	2.42036	1.95606	3.16125	apolipoprotein C-II
1440927_x_at	Apol11b	2.6974	1.31764	3.3275	5.05907	apolipoprotein L 11b
1434039_at	Appbp2	-2.27016	-3.47445	-2.72723	-3.42787	amyloid beta precursor protein (cytoplasmic tail) binding protein 2
1422807_at	Arf5	3.53467	3.93146	2.39679	2.69871	ADP-ribosylation factor 5
1418823_at	Arf6	3.25328	4.26573	2.68706	2.86938	ADP-ribosylation factor 6
1434488_at	Arfrp1	1.70262	2.03222	1.30174	2.34203	ADP-ribosylation factor related protein 1
1451526_at	Arhgap12	-2.03602	-2.42142	-1.34082	-1.90316	Rho GTPase activating protein 12
1459667_at	Arhgap17	-3.08911	-3.06898	-1.80409	-2.44727	Rho GTPase activating protein 17
1447206_at	Arhgap21	-2.96905	-3.00116	-2.18446	-2.62082	Rho GTPase activating protein 21
1450896_at	Arhgap5	-3.74159	-4.98906	-4.57169	-4.86026	Rho GTPase activating protein 5
1417704_a_at	Arhgap6	-1.82824	-1.99615	-2.19493	-2.13075	Rho GTPase activating protein 6
1451463_at	Arhgap8	2.08901	2.51625	1.41416	1.61281	Rho GTPase activating protein 8
1446965_at	Arhgef12	-2.50903	-1.91828	-1.82023	-1.6395	Rho guanine nucleotide exchange factor (GEF) 12
1440700_a_at	Arhgef18	2.83202	3.46448	3.14359	3.11422	rho/rac guanine nucleotide exchange factor (GEF) 18
1437629_at	Arhgef19	2.20811	2.89667	2.51649	2.31477	Rho guanine nucleotide exchange factor (GEF) 19
1435092_at	Arl4a	-1.8667	-2.42659	-1.53023	-4.40362	ADP-ribosylation factor-like 4A
1433951_at	Arl5a	-1.92169	-2.21049	-1.19649	-2.75748	ADP-ribosylation factor-like 5A
1418819_at	Arl8b	2.7857	3.20638	2.43686	1.63789	ADP-ribosylation factor-like 8B
1451638_s_at	Armc1	-1.93844	-2.36871	-1.63764	-1.92562	armadillo repeat containing 1
1460359_at	Armcx3	-1.77205	-3.09046	-1.99207	-3.80673	armadillo repeat containing, X-linked 3
1421721_a_at	Arnt	2.53781	2.14358	2.20005	2.03389	aryl hydrocarbon receptor nuclear translocator
1423588_at	Arpc4	3.25996	3.55327	2.4557	2.45215	actin related protein 2/3 complex, subunit 4
1460703_at	Ascc1	1.74432	1.87316	2.19988	1.88149	activating signal cointegrator 1 complex subunit 1
1418348_a_at	Ascc2	1.99124	2.40542	2.01726	1.3583	activating signal cointegrator 1 complex subunit 2
1421944_a_at	Asgr1	1.81913	3.49077	3.12671	2.77658	asialoglycoprotein receptor 1
1420985_at	Ash1l	-3.09879	-3.09107	-1.24206	-2.10707	ash1 (absent, small, or homeotic)-like (Drosophila)
1418292_at	Asna1	2.28689	2.82192	2.0575	2.27639	arsA (bacterial) arsenite transporter, ATP-binding, homolog 1
1423912_at	Aspscr1	1.92149	2.55933	1.4022	1.63007	alveolar soft part sarcoma chromosome region, candidate 1 (human)
1438992_x_at	Atf4	-1.73279	-2.91963	-2.74265	-2.31898	activating transcription factor 4
1460639_a_at	Atox1	2.43797	2.21368	1.69156	1.6765	ATX1 (antioxidant protein 1) homolog 1 (yeast)
1452747_at	Atp13a2	1.69662	2.19525	1.77196	1.71543	ATPase type 13A2
1437797_at	Atp2a2	-1.85846	-1.88412	-1.88846	-1.62978	ATPase, Ca++ transporting, cardiac muscle, slow twitch 2
1450124_a_at	Atp2a3	2.60618	2.52151	2.86931	2.31584	ATPase, Ca++ transporting, ubiquitous
1428937_at	Atp2b1	-2.3733	-3.5588	-1.96372	-3.89163	ATPase, Ca++ transporting, plasma membrane 1
1431196_at	Atp2c1	3.01249	2.87445	2.77706	1.7489	ATPase, Ca++-sequestering
1452326_at	Atp2c2	1.92196	2.85557	2.80308	1.94482	ATPase, Ca++ transporting, type 2C, member 2
1423716_s_at	Atp5d	2.3628	2.96268	1.94789	1.68737	ATP synthase, H+ transporting, mitochondrial F1 complex, delta subunit
1415980_at	Atp5g2	1.96121	2.43979	1.8176	2.27272	ATP synthase, H+ transporting, mitochondrial F0 complex, subunit c (subunit 9), isoform 2
1416278_a_at	Atp5o	1.91167	2.15509	1.55728	1.9507	ATP synthase, H+ transporting, mitochondrial F1 complex, O subunit
1419373_at	Atp6v1b1	2.64748	2.04466	2.41986	1.03659	ATPase, H+ transporting, lysosomal V1 subunit B1
1418774_a_at	Atp7a	-2.92827	-3.12231	-2.33588	-2.44098	ATPase, Cu++ transporting, alpha polypeptide
1450283_at	Atp7b	2.1785	2.32861	2.10189	1.54787	ATPase, Cu++ transporting, beta polypeptide
1455396_at	Atp8b1	-1.63108	-2.33462	-1.85187	-2.64963	ATPase, class I, type 8B, member 1
1428572_at	Basp1	1.89584	2.50607	2.59837	1.64364	brain abundant, membrane attached signal protein 1
1416837_at	Bax	2.34972	2.00678	1.77587	1.74681	Bcl2-associated X protein
1416718_at	Bcan	2.31721	2.60852	1.60442	1.61247	brevican
1418970_a_at	Bcl10	-1.78492	-1.92161	-1.52525	-2.10457	B-cell leukemia/lymphoma 10
1443837_x_at	Bcl2	-2.07918	-2.30676	-1.96281	-1.50994	B-cell leukemia/lymphoma 2
1419004_s_at	Bcl2a1a	1.96406	2.14545	1.79571	1.64916	B-cell leukemia/lymphoma 2 related protein A1a
1426191_a_at	Bcl2l1	2.5835	3.2847	2.05381	1.82845	Bcl2-like 1
1428865_at	Bcl2l12	2.18157	2.17025	1.81064	2.0796	BCL2-like 12 (proline rich)
1442187_at	Bdkrb2	-3.2257	-1.92536	-2.09703	-1.88934	bradykinin receptor, beta 2
1422169_a_at	Bdnf	-1.86389	-2.16672	-1.65872	-1.94605	brain derived neurotrophic factor
1437491_at	Bicd2	-2.32819	-2.45352	-1.05951	-1.80283	bicaudal D homolog 2 (Drosophila)
1449836_x_at	Bik	1.69618	2.46322	1.39638	1.9329	Bcl2-interacting killer
1425532_a_at	Bin1	2.4295	2.28399	2.31044	1.73507	bridging integrator 1
1437533_at	Birc4	-2.45167	-3.22422	-1.72366	-3.27028	baculoviral IAP repeat-containing 4
1422003_at	Blr1	2.22443	1.95846	1.64708	1.57912	Burkitt lymphoma receptor 1
1451386_at	Blvrb	2.36948	3.24216	1.89707	2.71516	biliverdin reductase B (flavin reductase (NADPH))
1458325_x_at	Bmf	6.87209	3.70051	3.39985	4.01782	Bcl2 modifying factor
1417493_at	Bmi1	-2.02091	-3.0261	-1.57988	-2.72627	Bmi1 polycomb ring finger oncogene
1427457_a_at	Bmp1	2.24642	2.32349	2.75492	-1.06364	bone morphogenetic protein 1
1423635_at	Bmp2	-1.64764	-1.99694	-2.11881	-2.15298	bone morphogenetic protein 2
1421103_at	Bmp2k	-1.92204	-2.09329	-2.18567	-1.85969	BMP2 inducible kinase
1455851_at	Bmp5	-1.96566	-3.0074	-1.79603	-3.42628	bone morphogenetic protein 5
1418764_a_at	Bpnt1	3.75683	4.02992	2.85104	1.86681	bisphosphate 3'-nucleotidase 1
1456505_at	Braf	-3.38119	-4.77488	-1.86334	-3.19218	Braf transforming gene
1416739_a_at	Brap	2.42899	2.68124	2.71829	1.58906	BRCA1 associated protein
1447778_x_at	Brcc3	-2.05734	-2.38947	-1.64824	-1.6521	BRCA1/BRCA2-containing complex, subunit 3
1430047_at	Brctd1	-1.77668	-1.96597	-1.87893	-1.80097	BRCT domain containing 1
1424921_at	Brd4	2.86497	2.65045	2.05119	1.6981	bromodomain containing 4
1426312_at	Bre	1.71064	2.53619	1.65543	1.7235	brain and reproductive organ-expressed protein
1427322_at	Brwd1	-2.43863	-3.02867	-1.54588	-3.66982	bromodomain and WD repeat domain containing 1
1423039_a_at	Bzw1	-1.83352	-2.63988	-1.4942	-2.43872	basic leucine zipper and W2 domains 1
1428490_at	C1galt1	-2.90066	-3.33112	-2.06551	-4.2707	core 1 synthase, glycoprotein-N-acetylgalactosamine 3-beta-galactosyltransferase
1417381_at	C1qa	1.71433	2.23945	1.60425	1.7759	complement component 1, q subcomponent, alpha polypeptide
1437726_x_at	C1qb	2.53405	3.01885	1.41766	2.62366	complement component 1, q subcomponent, beta polypeptide
1449401_at	C1qc	2.1203	2.89497	2.13306	2.08934	complement component 1, q subcomponent, C chain
1417393_a_at	C1qdc2	2.36055	3.04495	2.41062	2.60197	C1q domain containing 2
1417050_at	C1qtnf4	2.2484	2.35207	1.90695	1.92128	C1q and tumor necrosis factor related protein 4
1460163_at	C1qtnf7	-1.48082	-2.13919	-1.32326	-2.75052	C1q and tumor necrosis factor related protein 7
1439902_at	C5ar1	2.46162	3.635	1.38643	1.47982	complement component 5a receptor 1
1433643_at	Cacna2d1	-1.65149	-2.8882	-1.19772	-3.34305	calcium channel, voltage-dependent, alpha2/delta subunit 1
1417376_a_at	Cadm1	-2.00746	-2.18563	-1.93553	-3.1756	cell adhesion molecule 1
1425814_a_at	Calcrl	-1.94266	-2.51624	-1.98185	-2.76439	calcitonin receptor-like
1421476_a_at	Cant1	2.02079	2.41888	2.49843	1.4672	calcium activated nucleotidase 1
1415976_a_at	Carhsp1	2.5169	2.10339	2.0172	1.29794	calcium regulated heat stable protein 1
1449217_at	Casp8ap2	-4.31836	-4.9483	-3.24161	-4.06864	caspase 8 associated protein 2
1438705_at	Cbfa2t3	-2.71387	-1.96086	-1.46952	-2.96828	core-binding factor, runt domain, alpha subunit 2, translocated to, 3 (human)
1458469_at	Cblb	-8.34421	-10.4139	-1.88788	-4.74041	Casitas B-lineage lymphoma b
1427912_at	Cbr3	1.3151	3.00512	1.59164	3.20889	carbonyl reductase 3
1425623_a_at	Cbs	2.4449	2.18219	1.97829	1.91416	cystathionine beta-synthase
1420039_s_at	Cbx7	1.4343	2.3749	2.30463	1.66382	chromobox homolog 7
1434313_at	Ccdc126	-2.18926	-2.42941	-2.15432	-2.07112	coiled-coil domain containing 126
1454975_at	Ccdc131	-1.95363	-2.16793	-1.27696	-2.31284	coiled-coil domain containing 131
1424637_s_at	Ccdc47	-1.58889	-2.12143	-1.46102	-2.99246	coiled-coil domain containing 47
1445440_at	Ccdc88a	-1.99474	-2.22628	-1.46317	-1.97379	coiled coil domain containing 88A
1453330_at	Ccdc88c	1.73995	1.525	1.91178	2.44467	coiled-coil domain containing 88C
1421195_at	Cckar	1.8504	1.80034	2.19809	1.58024	cholecystokinin A receptor
1419413_at	Ccl17	1.98213	2.49417	1.52206	1.67438	chemokine (C-C motif) ligand 17
1417861_at	Ccnc	-1.91435	-2.5626	-1.7625	-3.53423	cyclin C
1450017_at	Ccng1	-2.13444	-2.08145	-1.07907	-2.63377	cyclin G1
1432195_s_at	Ccnl2	-1.93595	-2.42203	-1.28794	-2.21199	cyclin L2
1453399_at	Ccnt2	-6.89562	-7.73992	-2.92524	-4.54465	cyclin T2
1423466_at	Ccr7	1.84691	2.00017	1.92565	2.09347	chemokine (C-C motif) receptor 7
1417268_at	Cd14	1.88559	3.06871	2.20133	1.98081	CD14 antigen
1451232_at	Cd151	2.08122	2.33575	1.92309	1.71919	CD151 antigen
1422828_at	Cd3d	2.44607	2.14452	2.30664	2.50808	CD3 antigen, delta polypeptide
1418830_at	Cd79a	2.38775	2.21612	2.07047	1.51882	CD79A antigen (immunoglobulin-associated alpha)
1417640_at	Cd79b	2.9491	2.97256	2.05333	2.32236	CD79B antigen
1426170_a_at	Cd8b1	3.48814	1.89697	1.98501	1.88609	CD8 antigen, beta chain 1
1437070_at	Cdc14b	-2.81181	-3.03294	-1.71337	-2.73227	CDC14 cell division cycle 14 homolog B (S. cerevisiae)
1421963_a_at	Cdc25b	2.03433	2.1664	1.96528	2.3958	cell division cycle 25 homolog B (S. pombe)
1433574_at	Cdc37l1	-2.79025	-3.14459	-1.03056	-2.03053	cell division cycle 37 homolog (S. cerevisiae)-like 1
1418712_at	Cdc42ep5	2.34183	3.33703	1.71327	2.01804	CDC42 effector protein (Rho GTPase binding) 5
1439103_at	Cdc73	-2.51782	-3.26322	-2.07386	-3.27444	Vcell division cycle 73, Paf1
1449244_at	Cdh2	2.77912	1.89455	2.34256	1.47754	cadherin 2
1424767_at	Cdh22	1.85627	2.51582	1.96633	1.85808	cadherin 22
1450674_at	Cdk5	1.97638	2.29688	1.74431	1.8555	cyclin-dependent kinase 5
1434045_at	Cdkn1b	-1.64574	-2.48457	-1.89803	-2.33561	cyclin-dependent kinase inhibitor 1B
1427844_a_at	Cebpb	3.45397	4.80909	3.21024	2.53838	CCAAT/enhancer binding protein (C/EBP), beta
1425262_at	Cebpg	-1.82099	-2.68314	-1.57489	-2.41409	CCAAT/enhancer binding protein (C/EBP), gamma
1435944_s_at	Cenpb	3.26698	2.55081	3.4902	1.53059	centromere protein B
1441669_at	Centb2	-2.67599	-2.60081	-1.31748	-2.19631	centaurin, beta 2
1447407_at	Centd3	-2.49355	-3.14064	-1.62865	-2.25608	centaurin, delta 3
1435345_at	Cercam	1.986	2.32056	1.50353	1.64112	cerebral endothelial cell adhesion molecule
1448346_at	Cfl1	2.40468	2.30006	2.09596	1.57294	cofilin 1, non-muscle
1420579_s_at	Cftr	-4.84126	-6.13336	-6.0757	-11.5339	cystic fibrosis transmembrane conductance regulator homolog
1454641_at	Cggbp1	-1.86461	-2.02664	-1.50412	-1.91961	CGG triplet repeat binding protein 1
1420569_at	Chad	4.02525	4.63939	3.07267	1.77381	chondroadherin
1438476_a_at	Chd4	2.21223	2.07009	2.04025	2.51966	chromodomain helicase DNA binding protein 4
1457712_at	Chd8	-3.37698	-4.06376	-1.54713	-2.15837	chromodomain helicase DNA binding protein 8
1458078_at	Chd9	-2.48205	-3.27374	-1.23414	-2.06432	chromodomain helicase DNA binding protein 9
1434529_x_at	Chfr	-1.56783	-2.08889	-1.7706	-1.91958	checkpoint with forkhead and ring finger domains
1448712_at	Chm	-2.28469	-2.36422	-1.84245	-2.40941	choroidermia
1435926_at	Chml	-2.43813	-2.99843	-1.81166	-5.03281	choroideremia-like
1434201_at	Chrdl1	-2.13658	-2.54143	-2.00227	-3.15816	Chordin-like 1
1456606_a_at	Chst11	-2.61431	-2.12082	-1.6595	-4.70324	carbohydrate sulfotransferase 11
1428210_s_at	Chuk	-2.11727	-2.62384	-2.22211	-2.40242	conserved helix-loop-helix ubiquitous kinase
1416332_at	Cirbp	3.75472	2.78188	3.43023	3.16463	cold inducible RNA binding protein
1455106_a_at	Ckb	2.33636	2.93241	1.9923	1.76775	creatine kinase, brain
1432418_a_at	Ckmt1	3.0286	4.51397	2.85211	2.25194	creatine kinase, mitochondrial 1, ubiquitous
1438366_x_at	Clcn3	-2.38689	-2.23234	-1.88237	-1.64415	chloride channel 3
1425445_a_at	Cldn18	2.67757	2.18484	3.26523	1.5059	claudin 18
1417231_at	Cldn2	2.07442	1.9517	1.68485	1.59621	claudin 2
1451701_x_at	Cldn3	2.47347	2.87578	2.05133	2.09987	claudin 3
1418283_at	Cldn4	2.34463	2.36814	1.6998	1.59201	claudin 4
1449466_at	Clec3b	3.57088	2.59932	1.49455	1.03963	C-type lectin domain family 3, member b
1429574_at	Clic3	3.3139	4.03513	2.3629	3.29202	chloride intracellular channel 3
1417551_at	Cln3	1.77669	3.06475	2.11034	1.96345	ceroid lipofuscinosis, neuronal 3, juvenile (Batten, Spielmeyer-Vogt disease)
1439314_at	Clock	-2.69837	-2.70271	-1.45259	-2.0185	circadian locomoter output cycles kaput
1416615_at	Clpp	1.98139	2.69906	1.74324	2.08373	caseinolytic peptidase, ATP-dependent, proteolytic subunit homolog (E. coli)
1421860_at	Clstn1	2.08533	2.22108	2.64186	1.56538	calsyntenin 1
1423792_a_at	Cmtm6	-1.60637	-2.33458	-3.56828	-1.8901	CKLF-like MARVEL transmembrane domain containing 6
1460253_at	Cmtm7	2.53722	2.51017	2.15654	2.35932	CKLF-like MARVEL transmembrane domain containing 7
1438739_at	Cnbp	-4.59121	-5.20157	-1.17267	-2.10073	Cellular nucleic acid binding protein
1449296_a_at	Cnp	2.0169	2.65218	2.05014	2.06366	2',3'-cyclic nucleotide 3' phosphodiesterase
1452981_at	Cntn1	-2.53899	-3.47776	-2.19864	-3.96713	contactin 1
1422798_at	Cntnap2	-1.71571	-1.99336	-1.94017	-1.61444	contactin associated protein-like 2
1418799_a_at	Col17a1	2.20058	2.07153	2.51884	1.42446	collagen, type XVII, alpha 1
1447819_x_at	Col8a1	-2.00186	-2.15318	-2.07124	-1.18517	collagen, type VIII, alpha 1
1434667_at	Col8a2	3.3255	5.48061	5.84948	3.65955	collagen, type VIII, alpha 2
1418701_at	Comt	-2.06272	-1.97765	-1.20969	-3.96962	catechol-O-methyltransferase
1437274_at	Copa	-3.9606	-3.27208	-1.84249	-2.35656	coatomer protein complex subunit alpha
1416384_a_at	Cope	1.88187	2.28272	1.49924	1.92014	coatomer protein complex, subunit epsilon
1418455_at	Copz2	2.00371	2.28999	1.69754	1.76755	coatomer protein complex, subunit zeta 2
1417752_at	Coro1c	2.39569	2.26487	3.04291	2.26842	coronin, actin binding protein 1C
1460376_a_at	Cox15	2.97175	2.15883	2.42332	1.80126	COX15 homolog, cytochrome c oxidase assembly protein (yeast)
1416902_a_at	Cox5b	2.43784	3.09318	1.8931	2.33693	cytochrome c oxidase, subunit Vb
1435275_at	Cox6b2	3.65208	3.79756	2.36461	2.65907	cytochrome c oxidase subunit VIb polypeptide 2
1416112_at	Cox8a	2.65314	2.8063	1.80212	2.1045	cytochrome c oxidase, subunit VIIIa
1422492_at	Cpox	-2.21814	-2.01454	-1.73976	-2.2872	coproporphyrinogen oxidase
1428231_at	Cpsf6	-2.57931	-2.90911	-1.24439	-2.62451	cleavage and polyadenylation specific factor 6
1452901_at	Creb1	-2.82799	-3.48516	-1.76875	-3.55058	cAMP responsive element binding protein 1
1424740_at	Creb3	2.03672	2.98335	1.79642	2.17189	cAMP responsive element binding protein 3
1434618_at	Crebzf	-1.85872	-2.16347	-1.08345	-2.87853	CREB/ATF bZIP transcription factor
1438831_at	Crkrs	-2.98751	-2.74162	-2.2475	-2.13139	Cdc2-related kinase, arginine/serine-rich
1430131_at	Crry	-2.54969	-2.44734	-1.77842	-2.29888	complement receptor related protein
1450667_a_at	Cs	1.80648	2.60345	1.76199	1.81002	citrate synthase
1423845_at	Csdc2	1.91164	2.69673	1.99929	1.81033	cold shock domain containing C2, RNA binding
1423518_at	Csk	1.6996	2.32658	1.89621	1.57906	c-src tyrosine kinase
1430529_at	Csnk1a1	-3.85918	-4.9705	-1.95793	-2.92007	casein kinase 1, alpha 1
1456727_a_at	Csnk1d	1.74729	2.20505	1.65764	1.80876	casein kinase 1, delta
1416728_at	Csnk2b	2.31062	3.17425	2.23874	2.63076	casein kinase 2, beta polypeptide
1443909_at	Cstf3	-3.36057	-3.0185	-2.16635	-2.45541	Cleavage stimulation factor, 3' pre-RNA, subunit 3
1429943_at	Ctbs	-3.53784	-5.5525	-3.16528	-5.2981	chitobiase, di-N-acetyl-
1449042_at	Ctcf	1.75552	1.83722	2.37723	1.53048	CCCTC-binding factor
1436631_at	Ctnna1	-6.42863	-7.13418	-1.21092	-4.0485	catenin (cadherin associated protein), alpha 1
1431694_a_at	Ctnnbip1	2.51889	2.05408	1.9333	1.38723	catenin beta interacting protein 1
1451019_at	Ctsf	2.12999	2.2354	1.74112	1.41237	cathepsin F
1443084_at	Ctso	-2.31231	-2.62018	-1.84859	-1.82978	cathepsin O
1417870_x_at	Ctsz	2.11404	2.71991	1.7522	1.86131	cathepsin Z
1450069_a_at	Cugbp2	-2.62064	-2.39397	-2.02223	-2.75934	CUG triplet repeat, RNA binding protein 2
1418457_at	Cxcl14	4.49646	3.79734	4.85163	3.07161	chemokine (C-X-C motif) ligand 14
1451610_at	Cxcl17	2.12208	2.52223	1.99635	1.83454	chemokine (C-X-C motif) ligand 17
1417625_s_at	Cxcr7	-1.89566	-1.67171	-2.26919	-1.76548	chemokine (C-X-C motif) receptor 7
1454106_a_at	Cxxc1	2.67104	3.63174	2.45052	1.43356	CXXC finger 1 (PHD domain)
1449273_at	Cyfip2	1.57666	2.01721	2.30886	1.47128	cytoplasmic FMR1 interacting protein 2
1423630_at	Cygb	1.81083	2.47734	3.43746	2.28836	cytoglobin
1429201_at	Cyld	-1.85378	-2.82987	-1.77857	-2.28153	cylindromatosis (turban tumor syndrome)
1430452_at	Cyp20a1	2.43718	2.85299	1.78883	1.67605	cytochrome P450, family 20, subfamily A, polypeptide 1
1422230_s_at	Cyp2a4	-1.02432	3.53687	2.36128	2.35308	cytochrome P450, family 2, subfamily a, polypeptide 4
1417651_at	Cyp2c29	-3.04545	-9.44278	-8.43424	-2.66843	cytochrome P450, family 2, subfamily c, polypeptide 29
1428283_at	Cyp2s1	1.84844	2.51161	2.25839	1.72517	cytochrome P450, family 2, subfamily s, polypeptide 1
1430173_x_at	Cyp4f16	2.0138	2.19311	1.45715	1.7212	cytochrome P450, family 4, subfamily f, polypeptide 16
1419219_at	Cyp4f18	1.84783	2.15515	1.85447	2.17154	cytochrome P450, family 4, subfamily f, polypeptide 18
1433743_at	Dach1	-2.63729	-5.37215	-3.73646	-2.39943	dachshund 1 (Drosophila)
1418528_a_at	Dad1	1.91478	2.2592	1.6351	1.77469	defender against cell death 1
1451453_at	Dapk2	3.71912	4.62219	3.38914	3.89443	death-associated kinase 2
1423446_at	Dapk3	2.1699	3.06203	1.84569	1.64929	death-associated kinase 3
1426024_a_at	Dbn1	2.42893	1.94166	1.75607	1.93176	drebrin 1
1449891_a_at	Dcbld2	1.79259	1.98739	1.93739	1.60686	discoidin, CUB and LCCL domain containing 2
1451289_at	Dclk1	-2.03354	-2.26356	-1.2011	-2.00818	doublecortin-like kinase 1
1416499_a_at	Dctn6	-1.59564	-2.54649	-3.07392	-1.4219	dynactin 6
1419456_at	Dcxr	2.53412	3.3752	2.50075	2.70867	dicarbonyl L-xylulose reductase
1451650_at	Ddo	1.99036	1.99824	2.22389	1.20735	D-aspartate oxidase
1416493_at	Ddost	2.95888	3.01344	2.32003	1.74865	dolichyl-di-phosphooligosaccharide-protein glycotransferase
1415797_at	Ddr1	1.54118	2.26099	2.03473	1.70102	discoidin domain receptor family, member 1
1423495_at	Decr2	2.87902	2.74351	2.84417	3.15583	2-4-dienoyl-Coenzyme A reductase 2, peroxisomal
1432000_a_at	Dedd	2.76964	3.48805	2.78314	2.5843	death effector domain-containing
1422677_at	Dgat2	1.87918	2.93098	2.84378	2.14344	diacylglycerol O-acyltransferase 2
1425228_a_at	Dguok	1.78505	2.15094	1.49017	2.03685	deoxyguanosine kinase
1450654_a_at	Dhdds	1.8195	2.51912	1.72305	1.73519	dehydrodolichyl diphosphate synthase
1419382_a_at	Dhrs4	2.92051	2.14946	2.40022	1.39491	dehydrogenase/reductase (SDR family) member 4
1456484_at	Dhrsx	1.89053	2.3785	1.54072	1.57446	dehydrogenase/reductase (SDR family) X chromosome
1457027_at	Dhtkd1	-1.76163	-2.55494	-2.07576	-2.4734	dehydrogenase E1 and transketolase domain containing 1
1418937_at	Dio2	-1.5944	-2.13205	-1.67575	-2.20987	deiodinase, iodothyronine, type II
1422636_at	Dmtf1	-2.02299	-2.67447	-1.44564	-2.53865	cyclin D binding myb-like transcription factor 1
1434594_at	Dnahc1	1.7173	1.9086	2.85141	1.52245	dynein, axonemal, heavy chain 1
1424936_a_at	Dnahc8	2.33378	1.9416	1.41003	1.91376	dynein, axonemal, heavy chain 8
1416288_at	Dnaja1	-1.86772	-2.21309	-2.02618	-2.60917	DnaJ (Hsp40) homolog, subfamily A, member 1
1420629_a_at	Dnaja3	2.63589	2.50649	2.7205	1.7766	DnaJ (Hsp40) homolog, subfamily A, member 3
1431119_at	Dnajb13	1.91421	2.66653	2.33048	2.06151	DnaJ (Hsp40) related, subfamily B, member 13
1447649_x_at	Dnajc1	-2.35506	-2.37976	-1.2344	-1.60296	DnaJ (Hsp40) homolog, subfamily C, member 1
1455379_at	Dnali1	1.43016	2.42471	2.42548	1.68113	dynein, axonemal, light intermediate polypeptide 1
1432004_a_at	Dnm2	3.07875	4.05072	2.9298	2.09302	dynamin 2
1416127_a_at	Dnpep	1.73149	2.38048	1.44481	1.87017	aspartyl aminopeptidase
1457806_at	Dock1	-2.41651	-2.53751	-1.48727	-1.83395	dedicator of cyto-kinesis 1
1425315_at	Dock7	-4.71026	-4.73304	-2.3626	-4.10255	dedicator of cytokinesis 7
1417322_at	Dohh	2.19697	2.67516	1.48132	1.66214	deoxyhypusine hydroxylase/monooxygenase
1418335_a_at	Dph1	2.06587	2.44891	1.7192	1.92461	DPH1 homolog (S. cerevisiae)
1441342_at	Dpp4	-2.0799	-2.73206	-2.13862	-3.26137	Dipeptidylpeptidase 4
1450502_at	Dpysl2	2.06028	2.27425	1.44438	1.58795	dihydropyrimidinase-like 2
1431422_a_at	Dusp14	1.8805	2.41469	1.96544	2.16864	dual specificity phosphatase 14
1415834_at	Dusp6	2.12219	1.98341	1.91097	1.67832	dual specificity phosphatase 6
1460393_a_at	Dusp7	2.15287	3.10688	2.84573	2.35597	dual specificity phosphatase 7
1418714_at	Dusp8	-2.33506	-1.83849	-2.68764	-2.05267	dual specificity phosphatase 8
1448616_at	Dvl2	2.05296	2.59295	2.16531	1.78276	dishevelled 2, dsh homolog (Drosophila)
1440278_at	Dynll1	-3.94778	-5.03518	-6.31684	-4.56417	dynein light chain LC8-type 1
1428257_s_at	Dynlrb1	1.87891	2.42844	1.75937	2.30655	dynein light chain roadblock-type 1
1453473_a_at	Dynlt1	2.19723	2.09707	2.08218	2.52646	dynein light chain Tctex-type 1
1426226_at	Dyrk1a	2.65902	2.34582	2.19052	1.31813	dual-specificity tyrosine-(Y)-phosphorylation regulated kinase 1a
1452792_at	Dzip1	1.86886	1.93285	2.53752	1.58364	DAZ interacting protein 1
1454878_at	Dzip3	-3.26	-4.04119	-2.85783	-3.25052	DAZ interacting protein 3, zinc finger
1447625_at	E2f5	-2.08858	-3.30947	-2.36119	-1.0887	E2F transcription factor 5
1437914_at	E2f6	2.74194	1.56838	2.12426	2.25747	E2F transcription factor 6
1422411_s_at	Ear1	-2.18064	-1.69974	-3.25616	-2.12787	eosinophil-associated, ribonuclease A family, member 1
1422412_x_at	Ear3	-8.17951	-4.72763	-10.3944	-6.16913	eosinophil-associated, ribonuclease A family, member 3
1416301_a_at	Ebf1	-3.00534	-4.32537	-1.59335	-2.91659	early B-cell factor 1
1449222_at	Ebi3	2.17084	2.16192	1.43788	1.89315	Epstein-Barr virus induced gene 3
1416667_at	Ebp	2.11679	2.6644	1.63385	2.05261	phenylalkylamine Ca2+ antagonist (emopamil) binding protein
1455741_a_at	Ece1	-1.91729	-1.94181	-1.39761	-4.084	endothelin converting enzyme 1
1448491_at	Ech1	1.72465	2.19454	1.79703	1.81376	enoyl coenzyme A hydratase 1, peroxisomal
1452341_at	Echs1	2.17741	2.49936	2.08304	1.47115	enoyl Coenzyme A hydratase, short chain, 1, mitochondrial
1451218_at	Edem1	-1.69082	-1.93211	-1.6865	-2.44437	ER degradation enhancer, mannosidase alpha-like 1
1423695_at	Edem2	1.84955	2.6913	1.71482	1.92187	ER degradation enhancer, mannosidase alpha-like 2
1448266_at	Edf1	2.07317	2.29634	1.90797	1.15902	endothelial differentiation-related factor 1
1451924_a_at	Edn1	-2.11532	-1.98456	-1.80747	-1.46795	endothelin 1
1439439_x_at	Eef1d	1.81691	2.19533	1.6021	2.26433	eukaryotic translation elongation factor 1 delta
1437829_s_at	Eef2k	2.32428	3.37128	2.18246	2.67964	eukaryotic elongation factor-2 kinase
1417018_at	Efemp2	2.17715	2.34518	2.0846	1.69093	epidermal growth factor-containing fibulin-like extracellular matrix protein 2
1453159_at	Efhc1	2.3951	2.41171	2.57744	2.03711	EF-hand domain (C-terminal) containing 1
1448510_at	Efna1	1.72231	2.49414	1.48702	1.70312	ephrin A1
1418285_at	Efnb1	-2.38034	-1.99545	-1.74878	-2.05395	ephrin B1
1419639_at	Efnb2	-1.63598	-2.60936	-1.78721	-1.7826	ephrin B2
1416131_s_at	Efr3a	-3.15282	-4.48566	-3.30241	-4.29932	EFR3 homolog A (S. cerevisiae)
1425918_at	Egln3	-6.09599	-5.29556	-1.71356	-4.10451	EGL nine homolog 3 (C. elegans)
1435904_at	Eif2c3	-2.54506	-3.17468	-1.55982	-2.2085	eukaryotic translation initiation factor 2C, 3
1415859_at	Eif3c	2.29603	2.98454	2.46422	2.27927	eukaryotic translation initiation factor 3, subunit C
1423728_at	Eif3eip	1.78265	2.26679	1.66898	1.74871	eukaryotic translation initiation factor 3, subunit E interacting protein
1426395_s_at	Eif3j	-2.63052	-3.42789	-1.99267	-3.48834	eukaryotic translation initiation factor 3, subunit J
1430980_a_at	Eif4a1	5.77692	5.74795	4.04853	2.49093	eukaryotic translation initiation factor 4A1
1426379_at	Eif4b	1.59771	1.89839	2.14921	1.73622	eukaryotic translation initiation factor 4B
1417562_at	Eif4ebp1	2.00996	2.39195	1.62254	1.79821	eukaryotic translation initiation factor 4E binding protein 1
1415723_at	Eif5	-1.92562	-2.25579	-1.29978	-2.92374	eukaryotic translation initiation factor 5
1434593_at	Eif5a2	-2.07427	-2.7005	-1.76431	-2.79786	eukaryotic translation initiation factor 5A2
1427578_a_at	Eif6	2.23578	2.7103	1.56039	2.09003	eukaryotic translation initiation factor 6
1431037_a_at	Elavl1	2.6364	2.84578	1.79251	1.6112	ELAV (embryonic lethal, abnormal vision, Drosophila)-like 1 (Hu antigen R)
1450744_at	Ell2	-2.23708	-3.49314	-1.97918	-3.18422	elongation factor RNA polymerase II 2
1423820_at	Elof1	2.29435	2.46597	2.31071	2.34744	elongation factor 1 homolog (ELF1, S. cerevisiae)
1417104_at	Emp3	2.08224	2.65144	1.73589	2.29866	epithelial membrane protein 3
1434580_at	Enpp4	-2.02194	-2.23944	-1.94784	-2.84244	ectonucleotide pyrophosphatase/phosphodiesterase 4
1436090_at	Enpp6	1.91806	1.78668	1.68769	2.05465	ectonucleotide pyrophosphatase/phosphodiesterase 6
1453586_at	Entpd1	-1.64848	-2.15942	-1.52267	-2.59893	ectonucleoside triphosphate diphosphohydrolase 1
1438177_x_at	Entpd4	2.13107	2.75026	2.2284	2.52705	ectonucleoside triphosphate diphosphohydrolase 4
1455861_at	Epb4.1l5	-2.91046	-1.9509	-1.51506	-1.52513	erythrocyte protein band 4.1-like 5
1425575_at	Epha3	-1.90298	-2.56536	-1.89952	-1.99244	Eph receptor A3
1451991_at	Epha7	-1.30829	-2.46839	-1.82698	-3.06632	Eph receptor A7
1422438_at	Ephx1	1.48362	2.71805	1.94568	1.91206	epoxide hydrolase 1, microsomal
1420519_a_at	Eral1	2.56225	2.74724	2.05153	1.82983	Era (G-protein)-like 1 (E. coli)
1439080_at	Erbb2ip	-2.69098	-2.29118	-1.70903	-2.05736	Erbb2 interacting protein
1451360_at	Ergic2	-2.62662	-3.13679	-1.93737	-3.23775	ERGIC and golgi 2
1423548_s_at	Ergic3	2.20414	2.90762	1.90912	1.81036	ERGIC and golgi 3
1438583_at	Ern1	-2.0363	-2.31892	-1.78617	-2.08054	Endoplasmic reticulum (ER) to nucleus signalling 1
1424324_at	Esco1	-2.91566	-4.07882	-1.82532	-3.52228	establishment of cohesion 1 homolog 1 (S. cerevisiae)
1434941_s_at	Esf1	-1.89142	-2.70802	-1.94757	-2.95103	ESF1, nucleolar pre-rRNA processing protein, homolog (S. cerevisiae)
1420023_at	Etf1	-1.93887	-2.15512	-2.28167	-1.54598	eukaryotic translation termination factor 1
1422028_a_at	Ets1	-1.85701	-1.99364	-2.12405	-2.46258	E26 avian leukemia oncogene 1, 5' domain
1456358_at	Etv3	-2.29014	-1.93809	-1.47939	-1.72635	ets variant gene 3
1418637_at	Etv3	-1.54718	-2.20354	-1.51877	-2.47118	ets variant gene 3
1420998_at	Etv5	2.61849	3.72573	2.95588	1.87222	ets variant gene 5
1443894_at	Evi2a	-2.67351	-2.84952	-1.22007	-1.90565	Ecotropic viral integration site 2a
1417512_at	Evi5	-1.90192	-2.56874	-1.4894	-3.3768	ecotropic viral integration site 5
1434865_a_at	Exoc7	2.01992	2.65835	1.76753	1.79838	exocyst complex component 7
1424685_at	Exosc4	2.49377	3.43848	1.97788	2.18063	exosome component 4
1417167_at	Exosc5	1.99711	2.38236	1.46931	1.71639	exosome component 5
1420115_at	Exosc8	-2.50877	-2.58702	-2.23983	-1.28251	exosome component 8
1449305_at	F10	2.07252	2.65556	2.2139	1.50158	coagulation factor X
1448931_at	F2rl1	-1.89742	-1.91955	-2.41224	-2.05129	coagulation factor II (thrombin) receptor-like 1
1449325_at	Fads2	2.05339	1.79382	2.20376	1.55454	fatty acid desaturase 2
1429889_at	Faim3	3.34779	2.26216	2.54866	1.54546	Fas apoptotic inhibitory molecule 3
1459749_s_at	Fat4	-3.13546	-3.07178	-2.33748	-1.9058	FAT tumor suppressor homolog 4 (Drosophila)
1417452_a_at	Fau	1.8937	2.17911	1.96721	1.87327	Finkel-Biskis-Reilly murine sarcoma virus (FBR-MuSV) ubiquitously expressed
1422540_at	Fbln1	3.40509	4.38402	3.79628	1.82633	fibulin 1
1454635_at	Fbxl3	-2.01627	-2.94584	-1.45408	-3.88512	F-box and leucine-rich repeat protein 3
1440441_at	Fbxl7	-5.4822	-6.56997	-1.27061	-4.19702	F-box and leucine-rich repeat protein 7
1434108_at	Fbxo11	-2.08899	-2.44122	-2.61585	-3.24738	F-box protein 11
1427004_at	Fbxo2	1.87022	3.72065	2.54178	2.29891	F-box protein 2
1417501_at	Fbxo6	1.62944	2.52759	1.50253	2.13403	F-box protein 6
1424986_s_at	Fbxw7	-1.75099	-2.07372	-1.56855	-3.2411	F-box and WD-40 domain protein 7, archipelago homolog (Drosophila)
1418340_at	Fcer1g	2.14097	2.45642	1.7104	2.09568	Fc receptor, IgE, high affinity I, gamma polypeptide
1435477_s_at	Fcgr2b	1.91407	2.26514	1.83596	1.78449	Fc receptor, IgG, low affinity IIb
1425802_a_at	Fcrla	2.34156	1.71343	1.53524	2.34894	Fc receptor-like A
1438918_at	Fdft1	1.75608	1.99783	1.37018	2.33994	farnesyl diphosphate farnesyl transferase 1
1423418_at	Fdps	2.06672	2.12445	1.77869	1.45107	farnesyl diphosphate synthetase
1455337_at	Fgd4	-2.48277	-3.3768	-2.27372	-3.34013	FYVE, RhoGEF and PH domain containing 4
1422923_at	Fgf3	2.11647	2.61554	1.61951	1.98497	fibroblast growth factor 3
1421855_at	Fgl2	-2.17471	-2.74391	-1.9279	-2.98014	fibrinogen-like protein 2
1438954_x_at	Figf	-1.85282	-2.55827	-2.80635	-2.15674	C-fos induced growth factor
1433481_at	Fkbp14	-1.41365	-1.83759	-1.61346	-2.60045	FK506 binding protein 14
1416113_at	Fkbp8	1.77905	2.22737	1.72644	1.81401	FK506 binding protein 8
1435801_at	Fktn	-2.33992	-2.88851	-1.35794	-4.99935	fukutin
1424421_at	Flad1	2.2088	2.89183	2.00961	2.41583	RFad1, flavin adenine dinucleotide synthetase, homolog (yeast)
1433512_at	Fli1	-2.17908	-2.83289	-2.67436	-1.95752	Friend leukemia integration 1
1455096_at	Flrt2	-1.73501	-2.58809	-1.20172	-3.37615	fibronectin leucine rich transmembrane protein 2
1419300_at	Flt1	-3.37432	-2.56396	-1.55811	-3.8517	FMS-like tyrosine kinase 1
1422115_a_at	Flt3l	2.47232	2.48055	2.16859	1.78582	FMS-like tyrosine kinase 3 ligand
1439397_at	Fmn1	-2.03717	-2.20904	-1.6342	-1.53302	formin 1
1423013_at	Foxf1a	2.72396	2.61502	2.69828	2.05872	forkhead box F1a
1454831_at	Foxn2	-1.90821	-3.05581	-2.22105	-2.44622	forkhead box N2
1436925_at	Foxn3	-2.34606	-2.70256	-1.90236	-2.68394	forkhead box N3
1455242_at	Foxp1	-2.203	-2.54744	-1.77739	-2.62222	forkhead box P1
1449814_at	Frat1	1.91243	1.85848	1.71967	1.98839	frequently rearranged in advanced T-cell lymphomas
1434458_at	Fst	-2.73232	-3.75385	-4.21858	-4.65022	follistatin
1437543_at	Fubp1	-4.92965	-5.55158	-1.3123	-2.92402	far upstream element (FUSE) binding protein 1
1437772_s_at	Fuca1	2.68583	3.27211	2.16306	1.81944	fucosidase, alpha-L- 1, tissue
1451285_at	Fus	3.08913	2.57121	2.76784	1.11714	fusion, derived from t(12;16) malignant liposarcoma (human)
1427282_a_at	Fxn	1.83764	2.30938	1.66141	2.19627	frataxin
1442059_at	Fxr1h	-2.1706	-3.27256	-2.48013	-2.70143	fragile X mental retardation gene 1, autosomal homolog
1418374_at	Fxyd3	3.17999	2.27261	1.68713	1.48392	FXYD domain-containing ion transport regulator 3
1418532_at	Fzd2	1.96283	2.34578	2.01276	1.66411	frizzled homolog 2 (Drosophila)
1448662_at	Fzd6	2.37046	2.32552	2.67798	1.71843	frizzled homolog 6 (Drosophila)
1448354_at	G6pdx	1.53333	2.77582	1.56256	1.76168	glucose-6-phosphate dehydrogenase X-linked
1450664_at	Gabpa	-2.19794	-2.97409	-1.79199	-3.65926	GA repeat binding protein, alpha
1455110_at	Gabpb2	-1.75458	-2.11156	-1.23874	-2.99167	GA repeat binding protein, beta 2
1436957_at	Gabra3	2.72729	2.12388	5.81715	1.9231	gamma-aminobutyric acid (GABA-A) receptor, subunit alpha 3
1452907_at	Galc	10.8575	11.5127	13.054	6.58702	galactosylceramidase
1417177_at	Galk1	2.55672	2.83878	2.1344	2.3588	galactokinase 1
AFFX-GapdhMur/M32599_5_at	Gapdh	2.06604	2.83886	2.0797	2.26074	glyceraldehyde-3-phosphate dehydrogenase
1449974_at	Gapdhs	1.6009	1.97554	1.57083	2.52221	glyceraldehyde-3-phosphate dehydrogenase, spermatogenic
1428594_at	Garnl1	-1.80687	-2.02998	-1.61891	-2.66332	GTPase activating RANGAP domain-like 1
1448886_at	Gata3	-1.69682	-1.93795	-1.63132	-2.39047	GATA binding protein 3
1420549_at	Gbp1	-2.16559	-1.34293	-12.8443	-1.27541	guanylate nucleotide binding protein 1
1419146_a_at	Gck	1.53702	2.10128	1.661	2.30392	glucokinase
1424007_at	Gdf10	3.24925	2.343	2.23106	1.83472	growth differentiation factor 10
1449526_a_at	Gdpd3	-39.8288	-31.9806	-35.0285	-46.5766	glycerophosphodiester phosphodiesterase domain containing 3
1421973_at	Gfra1	2.23939	1.7022	2.2161	1.61717	glial cell line derived neurotrophic factor family receptor alpha 1
1459917_at	Ggnbp2	-4.98013	-3.61407	-1.05476	-1.51672	gametogenetin binding protein 2
1419506_at	Ggps1	-2.64435	-3.50365	-1.99626	-2.36258	geranylgeranyl diphosphate synthase 1
1460310_a_at	Gh	1.64568	2.42611	1.46053	1.89567	growth hormone
1422763_at	Gipc1	2.60226	3.06223	1.9871	2.04196	GIPC PDZ domain containing family, member 1
1415801_at	Gja1	9.50656	8.74105	5.26146	2.33699	gap junction protein, alpha 1
1422192_at	Gja5	2.6047	3.50188	2.71522	1.97079	gap junction membrane channel protein alpha 5
1417594_at	Gkap1	-1.99618	-2.25056	-1.45778	-2.64759	G kinase anchoring protein 1
1449746_s_at	Glipr1	-2.668	-3.50962	-1.98723	-1.38326	GLI pathogenesis-related 1 (glioma)
1424109_a_at	Glo1	2.54105	2.34708	1.41356	1.40181	glyoxalase 1
1437679_a_at	Glrx2	1.84527	2.23751	1.64324	1.60948	glutaredoxin 2 (thioltransferase)
1436299_at	Gls	-1.96477	-2.94847	-1.22714	-2.39572	glutaminase
1434876_at	Glt8d3	-2.49538	-3.36464	-1.59254	-3.7176	glycosyltransferase 8 domain containing 3
1426235_a_at	Glul	2.42749	3.55633	1.52193	1.78899	glutamate-ammonia ligase (glutamine synthetase)
1416188_at	Gm2a	3.34541	3.75179	2.27449	2.55396	GM2 ganglioside activator protein
1421026_at	Gna12	2.73106	2.68435	2.98029	1.82687	guanine nucleotide binding protein, alpha 12
1453470_a_at	Gna13	2.16252	1.62275	2.43092	1.67054	guanine nucleotide binding protein, alpha 13
1437225_x_at	Gnai3	-2.03121	-3.03535	-3.50946	-2.19639	guanine nucleotide binding protein (G protein), alpha inhibiting 3
1425908_at	Gnb1	-1.80199	-1.86269	-2.08095	-1.77184	guanine nucleotide binding protein (G protein), beta 1
1450623_at	Gnb2	2.15268	2.3021	2.04133	1.60452	guanine nucleotide binding protein (G protein), beta 2
1435335_a_at	Gnptab	-1.92756	-1.75497	-1.66532	-2.50485	N-acetylglucosamine-1-phosphate transferase, alpha and beta subunits
1449859_at	Golt1b	4.08479	3.70797	2.49606	1.99135	golgi transport 1 homolog B (S. cerevisiae)
1419372_at	Gosr2	2.13137	1.99224	2.03408	1.35936	golgi SNAP receptor complex member 2
1417716_at	Got2	2.08784	2.7321	2.04622	1.53152	glutamate oxaloacetate transaminase 2, mitochondrial
1449452_a_at	Gp2	4.08235	7.6404	7.86251	6.98652	glycoprotein 2 (zymogen granule membrane)
1416204_at	Gpd1	2.26594	3.10184	3.03275	1.77239	glycerol-3-phosphate dehydrogenase 1 (soluble)
1450081_x_at	Gpi1	1.97298	2.97676	2.0072	2.25771	glucose phosphate isomerase 1
1420997_a_at	Gpi1	2.02372	2.93712	2.14274	2.05238	glucose phosphate isomerase 1
1426973_at	Gpr153	2.12681	2.61943	2.49811	2.05081	G protein-coupled receptor 153
1434186_at	Gpr23	-2.15778	-2.84645	-2.17231	-3.26509	G protein-coupled receptor 23
1424450_at	Gprc5c	2.10937	2.41033	2.03381	1.99827	G protein-coupled receptor, family C, group 5, member C
1417796_at	Gps2	1.72345	2.43151	1.77065	1.81878	G protein pathway suppressor 2
1436917_s_at	Gpsm1	-2.09885	-1.90643	-3.31233	-1.65781	G-protein signalling modulator 1 (AGS3-like, C. elegans)
1416352_s_at	Gpsn2	1.88512	2.19681	1.61778	1.61577	glycoprotein, synaptic 2
1449279_at	Gpx2	2.43734	5.05237	2.60415	3.4353	glutathione peroxidase 2
1425457_a_at	Grb10	4.93929	4.28911	3.25453	2.10081	growth factor receptor bound protein 10
1439568_at	Greb1	-2.38834	-1.69695	-1.92914	-1.82382	gene regulated by estrogen in breast cancer protein
1417772_at	Grhpr	1.96008	2.90991	1.64782	2.60939	glyoxylate reductase/hydroxypyruvate reductase
1437681_at	Grik4	2.05822	1.71185	1.83555	2.11625	glutamate receptor, ionotropic, kainate 4
1450480_a_at	Grk6	2.09318	1.91243	1.86479	1.78414	G protein-coupled receptor kinase 6
1446550_at	Gspt1	-5.482	-5.26059	-1.50097	-2.91162	G1 to S phase transition 1
1416368_at	Gsta4	1.73265	2.36784	1.99949	1.87536	glutathione S-transferase, alpha 4
1452823_at	Gstk1	1.80153	2.1855	1.59702	1.82314	glutathione S-transferase kappa 1
1416411_at	Gstm2	1.52885	2.20543	1.70947	1.85521	glutathione S-transferase, mu 2
1419072_at	Gstm7	2.05878	2.10075	1.55932	1.64893	glutathione S-transferase, mu 7
1456036_x_at	Gsto1	3.65233	3.89319	1.94561	3.65472	glutathione S-transferase omega 1
1453708_a_at	Gsto2	1.94975	2.39455	1.55707	2.30229	glutathione S-transferase omega 2
1418186_at	Gstt1	2.11752	2.85812	1.76737	2.6284	glutathione S-transferase, theta 1
1427552_a_at	Gstz1	1.7834	2.73184	2.10656	2.08423	glutathione transferase zeta 1 (maleylacetoacetate isomerase)
1417699_at	Gtf2f1	2.22065	2.66253	2.03047	1.54596	general transcription factor IIF, polypeptide 1
1453169_a_at	Gtf2h1	-1.8938	-2.77194	-1.34268	-1.91246	general transcription factor II H, polypeptide 1
1452955_at	Gtf2h5	-1.64779	-2.0086	-1.54011	-2.36081	general transcription factor IIH, polypeptide 5
1456024_at	Gtf3c1	2.13642	1.97229	2.49092	1.34536	general transcription factor III C 1
1423142_a_at	Gtpbp4	-1.86162	-1.94576	-3.11232	-1.77967	GTP binding protein 4
1450196_s_at	Gys1	1.99279	2.49114	2.02814	1.45792	glycogen synthase 1, muscle
1430181_at	H1fnt	2.11217	1.94698	1.86946	1.60978	H1 histone family, member N, testis-specific
1416518_at	H1foo	2.42919	2.29568	1.78886	2.15555	H1 histone family, member O, oocyte-specific
1451721_a_at	H2-Ab1	1.94969	2.66633	1.96856	2.27361	histocompatibility 2, class II antigen A, beta 1
1451593_at	H2-D1	-5.4381	-5.00771	-6.43168	-3.33601	Histocompatibility 2, D region locus 1
1422527_at	H2-DMa	1.82946	3.14467	1.98623	2.33274	histocompatibility 2, class II, locus DMa
1449580_s_at	H2-DMb1	2.27649	3.12611	2.2451	2.46681	histocompatibility 2, class II, locus Mb1
1443687_x_at	H2-DMb2	3.33277	3.36208	1.87767	2.54121	histocompatibility 2, class II, locus Mb2
1422892_s_at	H2-Ea	-1.89206	-1.60918	-2.58039	-1.53966	histocompatibility 2, class II antigen E alpha
1417025_at	H2-Eb1	2.11708	3.30815	2.46296	3.1277	histocompatibility 2, class II antigen E beta
1419297_at	H2-Oa	1.40811	2.10154	1.7501	2.49997	histocompatibility 2, O region alpha locus
1422201_at	H2-Ob	1.98213	1.80622	1.77247	1.78542	histocompatibility 2, O region beta locus
1447894_x_at	H2afb3	2.08212	3.12463	1.89205	2.04103	vacuolar protein sorting 52 (yeast)
1428029_a_at	H2afv	2.03401	1.93723	1.58779	1.93853	H2A histone family, member V
1438091_a_at	H2afz	2.07882	1.56894	1.85496	2.28754	H2A histone family, member Z
1448750_at	Hand1	1.9643	1.66533	1.69298	2.01285	heart and neural crest derivatives expressed transcript 1
1417714_x_at	Hba-a1	-2.3744	-2.22043	-2.52601	-2.15727	hemoglobin alpha, adult chain 1
1432143_a_at	Hbp1	2.47349	2.00078	1.90254	1.5772	high mobility group box transcription factor 1
1426437_s_at	Hdac3	1.89608	2.29611	1.48982	2.26186	histone deacetylase 3
1435977_at	Hdgfrp3	-2.6424	-2.98058	-1.8891	-3.19686	hepatoma-derived growth factor, related protein 3
1418172_at	Hebp1	2.19743	1.90615	1.86307	1.86317	heme binding protein 1
1444599_at	Herc4	-3.51222	-3.63597	-2.38813	-2.44279	Hect domain and RLD 4
1432026_a_at	Herc5	-2.44473	-2.79621	-2.12133	-2.93773	hect domain and RLD 5
1452021_a_at	Hes6	2.08528	2.492	2.00242	1.70596	hairy and enhancer of split 6 (Drosophila)
1425196_a_at	Hint2	2.27089	2.6981	2.02251	1.89338	histidine triad nucleotide binding protein 2
1443148_at	Hip2	-3.09433	-3.30787	-1.66479	-1.99849	Huntingtin interacting protein 2
1418367_x_at	Hist1h2ad	2.44133	2.77423	1.8948	2.26503	histone cluster 2, H2aa1
1438009_at	Hist1h2ao	5.88945	6.28354	2.06655	6.44872	histone cluster 1, H2ao
1427863_at	Hist1h3b	2.37579	2.16972	1.83155	2.08644	Histone cluster 1, H3b
1443020_at	Hmbox1	-3.01728	-3.79715	-2.61757	-2.51054	homeobox containing 1
1438532_at	Hmcn1	-2.05267	-3.94925	-1.82088	-2.30847	hemicentin 1
1424639_a_at	Hmgcl	1.65804	2.38779	1.39601	2.18585	3-hydroxy-3-methylglutaryl-Coenzyme A lyase
1417702_a_at	Hnmt	-1.92496	-2.40481	-1.90285	-2.75649	histamine N-methyltransferase
1423531_a_at	Hnrnpa1	4.93402	3.59724	2.58972	1.92535	heterogeneous nuclear ribonucleoprotein A1
1424101_at	Hnrnpl	5.23667	5.63815	2.8499	2.95039	heterogeneous nuclear ribonucleoprotein L
1453849_s_at	Hnrpab	1.96612	2.03814	1.79132	1.48341	heterogeneous nuclear ribonucleoprotein A/B
1428224_at	Hnrpdl	-2.12046	-3.72904	-1.88447	-3.12219	heterogeneous nuclear ribonucleoprotein D-like
1437363_at	Homer1	-1.87577	-2.18611	-1.28016	-2.58934	homer homolog 1 (Drosophila)
1439196_at	Hook3	-3.3516	-5.06402	-2.4195	-2.64402	hook homolog 3 (Drosophila)
1422407_s_at	Hras1	2.29367	2.59086	1.89722	1.69616	Harvey rat sarcoma virus oncogene 1
1421994_a_at	Hs1bp3	2.53535	2.92199	2.01713	2.30048	HCLS1 binding protein 3
1450047_at	Hs6st2	-1.72026	-1.73835	-1.64803	-2.52405	heparan sulfate 6-O-sulfotransferase 2
1451162_at	Hsbp1	2.13091	2.20209	1.92742	1.25726	heat shock factor binding protein 1
1427927_at	Hscb	1.36247	1.7499	1.77409	2.51337	HscB iron-sulfur cluster co-chaperone homolog (E. coli)
1448286_at	Hsd17b10	1.72405	1.99228	1.75474	2.00784	hydroxysteroid (17-beta) dehydrogenase 10
1450010_at	Hsd17b12	2.60179	2.84516	2.54589	1.65436	hydroxysteroid (17-beta) dehydrogenase 12
1415889_a_at	Hsp90b1	-1.87275	-1.77892	-1.8315	-2.29935	heat shock protein 90kDa beta (Grp94), member 1
1434051_s_at	Hspa12a	-1.92024	-1.68742	-1.72846	-2.00117	heat shock protein 12A
1429888_a_at	Hspb2	2.18489	2.41119	1.90097	2.02576	heat shock protein 2
1417014_at	Hspb8	1.97762	2.94702	1.68408	1.74724	heat shock protein 8
1433980_at	Htatip	1.78065	2.23368	2.02904	1.84042	HIV-1 tat interactive protein, homolog (human)
1453995_a_at	Htf9c	1.97496	2.26732	1.71182	1.54266	HpaII tiny fragments locus 9c
1451913_a_at	Hyou1	3.32538	4.66417	2.99885	1.63798	hypoxia up-regulated 1
1422537_a_at	Id2	2.65602	2.35349	1.74189	1.62483	inhibitor of DNA binding 2
1441860_x_at	Ide	-2.34285	-1.97533	-2.78496	-1.36867	Insulin degrading enzyme
1450048_a_at	Idh2	2.21213	2.28686	1.85774	1.70485	isocitrate dehydrogenase 2 (NADP+), mitochondrial
1416789_at	Idh3g	1.9893	2.43672	1.68043	2.24562	isocitrate dehydrogenase 3 (NAD+), gamma
1421551_s_at	Ifi202b	-3.39503	-2.59681	-4.03515	-3.77526	interferon activated gene 202B
1451567_a_at	Ifi203	-2.80399	-4.60248	-3.26967	-3.27713	interferon activated gene 203
1419603_at	Ifi204	-5.36896	-4.63512	-5.45014	-4.56532	interferon activated gene 204
1424617_at	Ifi35	2.09042	2.3562	1.60304	1.96524	interferon-induced protein 35
1423557_at	Ifngr2	2.69554	2.36338	2.77941	1.77326	interferon gamma receptor 2
1421653_a_at	Igh	-24.5681	1.33492	-1.12869	-1.5144	immunoglobulin heavy chain (J558 family)
1427869_at	Igh-6	2.86372	1.81003	1.72358	1.63669	Immunoglobulin heavy chain 6 (heavy chain of IgM)
1427576_at	Igk-V21	1.97481	2.92755	1.8703	2.33545	immunoglobulin kappa chain variable 28 (V28)
1430523_s_at	Igl-V1	1.31034	3.52828	1.75566	2.21911	immunoglobulin lambda chain, variable 1
1454184_a_at	Ikbkb	2.36237	2.59671	2.35024	1.56113	inhibitor of kappaB kinase beta
1450161_at	Ikbkg	1.85127	2.24176	1.89309	1.60333	inhibitor of kappaB kinase gamma
1437542_at	Ikzf2	-3.03224	-3.23461	-2.07845	-2.53943	IKAROS family zinc finger 2
1429431_at	Ikzf5	-3.54232	-4.00313	-2.46741	-3.41871	IKAROS family zinc finger 5
1450424_a_at	Il18bp	2.0097	2.11592	1.68591	1.5855	interleukin 18 binding protein
1437303_at	Il6st	-6.29694	-9.63289	-3.17746	-3.67846	interleukin 6 signal transducer
1417949_at	Ilf2	3.55382	3.37191	2.88849	2.20405	interleukin enhancer binding factor 2
1452506_a_at	Ilkap	1.99852	2.36195	2.04879	1.69356	integrin-linked kinase-associated serine/threonine phosphatase 2C
1428532_at	Ints7	2.21426	2.40845	1.70607	1.63388	integrator complex subunit 7
1421670_a_at	Irak4	4.10991	6.87974	4.58001	2.58202	interleukin-1 receptor-associated kinase 4
1423652_at	Isca1	2.50925	1.90605	2.53259	1.80559	iron-sulfur cluster assembly 1 homolog (S. cerevisiae)
1418450_at	Islr	1.81884	2.32689	1.88381	1.33677	immunoglobulin superfamily containing leucine-rich repeat
1425050_at	Isoc1	-2.11655	-2.7129	-1.46358	-2.93625	isochorismatase domain containing 1
1418537_at	Isoc2b	2.15745	2.46348	2.11601	1.99882	isochorismatase domain containing 2b
1435637_at	Itfg1	-1.84484	-2.19618	-1.66968	-2.4671	integrin alpha FG-GAP repeat containing 1
1422444_at	Itga6	-2.56204	-2.48047	-1.55666	-1.75235	integrin alpha 6
1454966_at	Itga8	-2.26049	-2.47083	-2.1749	-2.49788	integrin alpha 8
1441058_at	Itpkb	-3.54791	-3.29782	-1.12292	-2.86995	inositol 1,4,5-trisphosphate 3-kinase B
1435884_at	Itsn1	-2.21271	-3.09097	-3.33258	-2.07409	intersectin 1 (SH3 domain protein 1A)
1421105_at	Jag1	2.00893	2.14486	2.16804	1.32454	jagged 1
1437105_at	Jarid1a	-2.15954	-3.13093	-1.75967	-3.23406	jumonji, AT rich interactive domain 1A (Rbp2 like)
1428320_at	Jmjd1b	1.98118	2.29178	1.66186	1.51131	jumonji domain containing 1B
1439998_at	Jmjd1c	-4.86664	-6.02564	-1.42301	-3.72467	jumonji domain containing 1C
1436528_at	Kazald1	2.06836	2.37036	2.60322	2.3898	Kazal-type serine peptidase inhibitor domain 1
1423180_at	Kcnb1	-2.33185	-2.45566	-1.63446	-1.72543	potassium voltage gated channel, Shab-related subfamily, member 1
1449421_a_at	Kcne2	-1.51634	-1.69931	-2.03528	-3.46535	potassium voltage-gated channel, Isk-related subfamily, gene 2
1443054_at	Kcnj15	-4.58734	-4.60053	-2.3317	-3.05665	potassium inwardly-rectifying channel, subfamily J, member 15
1455374_at	Kcnj3	-2.57976	-2.53478	-1.89128	-2.73189	potassium inwardly-rectifying channel, subfamily J, member 3
1455896_a_at	Kcnk1	2.39491	2.79309	2.13224	1.30173	potassium channel, subfamily K, member 1
1441280_at	Kcnk12	2.08095	2.19234	2.52044	2.25228	potassium channel, subfamily K, member 12
1421400_at	Kcnmb1	1.9089	2.39378	2.25273	2.10575	potassium large conductance calcium-activated channel, subfamily M, beta member
1457587_at	Kcnq5	-1.50474	-2.40345	-1.97808	-1.89728	potassium voltage-gated channel, subfamily Q, member 5
1417205_at	Kdelr2	4.39203	3.58073	2.00961	1.52868	KDEL (Lys-Asp-Glu-Leu) endoplasmic reticulum protein retention receptor 2
1418538_at	Kdelr3	4.31156	2.4644	2.06611	1.62719	KDEL (Lys-Asp-Glu-Leu) endoplasmic reticulum protein retention receptor 3
1450747_at	Keap1	1.86733	2.05716	2.39578	1.4034	kelch-like ECH-associated protein 1
1425270_at	Kif1b	-2.93362	-3.30585	-1.87798	-2.30958	kinesin family member 1B
1426325_at	Kif1c	2.60993	2.13574	1.75207	1.18363	kinesin family member 1C
1440990_at	Kif26b	3.20756	2.73848	4.27331	2.91273	kinesin family member 26B
1450053_at	Kif2a	-2.06585	-2.53729	-1.16677	-2.39777	Kinesin family member 2A
1418429_at	Kif5b	-3.47522	-4.43457	-3.48457	-3.57455	kinesin family member 5B
1448541_at	Klc1	2.17545	2.03603	2.17069	1.26807	kinesin light chain 1
1429360_at	Klf3	-2.72536	-3.02819	-1.96164	-1.85327	Kruppel-like factor 3 (basic)
1459718_x_at	Klf6	-2.53197	-2.37512	-2.78999	-1.60005	Kruppel-like factor 6
1420421_s_at	Klrb1b	-2.14556	-1.53374	-2.12275	-1.68329	killer cell lectin-like receptor subfamily B member 1B
1445399_at	Klrb1d	-3.06657	-1.96385	-3.2669	-2.63095	killer cell lectin-like receptor subfamily B member 1D
1449504_at	Kpna1	2.36428	2.10618	2.39004	1.56483	karyopherin (importin) alpha 1
1434000_at	Kras	-2.62303	-3.27584	-1.67785	-3.83496	v-Ki-ras2 Kirsten rat sarcoma viral oncogene homolog
1448701_a_at	Krit1	-1.94547	-2.74129	-2.6708	-3.05595	KRIT1, ankyrin repeat containing
1432474_a_at	Krtcap3	1.81966	2.23762	1.84278	1.82722	keratinocyte associated protein 3
1434503_s_at	Lamp2	-1.52062	-1.99128	-1.8333	-2.21699	lysosomal-associated membrane protein 2
1427679_at	Lats1	2.44299	2.08289	2.64633	1.62705	large tumor suppressor
1439441_x_at	Lats2	-1.90193	-2.30038	-2.25799	-1.87824	large tumor suppressor 2
1451629_at	Lbh	2.67522	2.63949	1.99773	1.87672	limb-bud and heart
1427747_a_at	Lcn2	2.67854	3.58294	2.84234	2.74675	lipocalin 2
1443779_s_at	Lcor	-3.38923	-3.79303	-1.78247	-2.92153	ligand dependent nuclear receptor corepressor
1455260_at	Lcorl	-1.73399	-2.00591	-1.8584	-2.71022	ligand dependent nuclear receptor corepressor-like
1439272_at	Lcorl	-1.85627	-3.50521	-2.29386	-3.05025	ligand dependent nuclear receptor corepressor-like
1421101_a_at	Ldb2	-1.88883	-2.30747	-1.76966	-2.64769	LIM domain binding 2
1449943_at	Lfng	2.16183	3.12395	2.18394	-1.01049	LFNG O-fucosylpeptide 3-beta-N-acetylglucosaminyltransferase
1455439_a_at	Lgals1	2.64124	2.76536	2.25235	2.52284	lectin, galactose binding, soluble 1
1453802_at	Limch1	4.5079	2.66717	4.00434	1.79288	LIM and calponin homology domains 1
1423141_at	Lipa	-2.19005	-2.01296	-1.85869	-2.2086	lysosomal acid lipase A
1421262_at	Lipg	-1.8613	-2.2655	-1.223	-2.78892	lipase, endothelial
1416304_at	Litaf	2.58878	2.87161	1.94633	1.87669	LPS-induced TN factor
1424459_at	Lpcat1	-1.52604	-1.88217	-1.33871	-2.73682	lysophosphatidylcholine acyltransferase 1
1452812_at	Lphn1	-2.2725	-2.34612	-1.59405	-2.25055	latrophilin 1
1458742_at	Lphn3	-6.07664	-5.85595	-2.42028	-3.83095	latrophilin 3
1425673_at	Lpp	-3.54639	-3.90627	-1.76315	-2.60309	LIM domain containing preferred translocation partner in lipoma
1424965_at	Lpxn	2.06439	2.36398	1.73022	2.77276	leupaxin
1421345_at	Lrat	2.13426	2.14551	10.186	2.59631	lecithin-retinol acyltransferase (phosphatidylcholine-retinol-O-acyltransferase)
1417290_at	Lrg1	1.91101	2.39507	2.05369	1.89213	leucine-rich alpha-2-glycoprotein 1
1427125_s_at	Lrrc41	1.92008	2.35053	1.59792	1.83598	leucine rich repeat containing 41
1450441_at	Lrrc50	2.06584	2.37306	2.2987	2.25251	leucine rich repeat containing 50
1437477_at	Lrrfip1	2.37727	2.50342	1.95498	1.47664	leucine rich repeat (in FLII) interacting protein 1
1441452_at	Lsm1	-2.14737	-2.34235	-1.80115	-1.66897	LSM1 homolog, U6 small nuclear RNA associated (S. cerevisiae)
1419135_at	Ltb	2.33142	2.05132	2.1369	1.53068	lymphotoxin B
1420407_at	Ltb4r1	2.12225	2.46109	1.78952	2.17106	leukotriene B4 receptor 1
1447547_at	Ltbp1	-2.17644	-2.09316	-2.70734	-2.55993	latent transforming growth factor beta binding protein 1
1455261_at	Luc7l	-1.93206	-1.85939	-1.31175	-2.26549	Luc7 homolog (S. cerevisiae)-like
1416503_at	Lxn	2.42465	2.06503	1.82661	2.07984	latexin
1422749_at	Ly6g6c	2.84648	2.17699	1.35665	1.62534	lymphocyte antigen 6 complex, locus G6C
1453128_at	Lyve1	-2.48015	-1.85797	-1.48642	-1.75648	lymphatic vessel endothelial hyaluronan receptor 1
1439582_at	Macf1	-2.82963	-3.11005	-1.54216	-2.16681	Microtubule-actin crosslinking factor 1
1456126_at	Malt1	-1.73965	-2.48795	-1.56136	-1.94462	mucosa associated lymphoid tissue lymphoma translocation gene 1
1416584_at	Man2b2	2.91012	3.92148	3.21572	2.25807	mannosidase 2, alpha B2
1438908_at	Map3k12	-2.59371	-3.1297	-3.81507	1.01595	mitogen activated protein kinase kinase kinase 12
1449283_a_at	Mapk12	1.41366	2.35995	1.94026	2.32565	mitogen-activated protein kinase 12
1448871_at	Mapk13	2.07373	2.0882	1.60857	1.586	mitogen activated protein kinase 13
1437045_at	Mapk8	-4.67645	-4.85431	-1.56416	-2.60721	mitogen activated protein kinase 8
1425679_a_at	Mapk8ip1	2.09432	2.16873	2.03699	1.75633	mitogen activated protein kinase 8 interacting protein 1
1451989_a_at	Mapre2	-2.28156	-4.93945	-2.62955	-5.84176	microtubule-associated protein, RP/EB family, member 2
1424718_at	Mapt	-2.40986	-2.09352	-1.81073	-3.24241	microtubule-associated protein tau
1440966_at	Mar7	-5.91801	-9.96187	-1.25847	-2.57794	membrane-associated ring finger (C3HC4) 7
1458297_s_at	Marco	2.50981	4.30094	3.06345	2.18287	macrophage receptor with collagenous structure
1437404_at	Mast4	-2.71291	-2.09117	-1.58981	-3.25862	microtubule associated serine/threonine kinase family member 4
1432329_a_at	Matk	1.62496	2.60568	1.50311	2.14329	megakaryocyte-associated tyrosine kinase
1416904_at	Mbnl1	-2.55146	-2.46636	-1.51823	-3.07065	muscleblind-like 1 (Drosophila)
1443862_at	Mbtd1	-2.5386	-3.39566	-1.40261	-1.67101	Mbt domain containing 1
1436883_at	Mbtps2	-1.93223	-2.39564	-1.71258	-2.21009	membrane-bound transcription factor peptidase, site 2
1438477_a_at	Mcee	1.88937	1.96106	1.93216	1.64829	methylmalonyl CoA epimerase
1448777_at	Mcm2	1.84655	2.05867	1.94133	1.88689	minichromosome maintenance deficient 2 mitotin (S. cerevisiae)
1416030_a_at	Mcm7	1.83799	2.22313	1.73581	1.59608	minichromosome maintenance deficient 7 (S. cerevisiae)
1438338_at	Mdh1	-2.16475	-1.939	-1.62643	-1.57641	malate dehydrogenase 1, NAD (soluble)
1416006_at	Mdk	3.92778	3.33056	2.31312	2.3472	midkine
1438930_s_at	Mecp2	-2.55059	-3.00381	-1.9353	-2.26705	methyl CpG binding protein 2
1448637_at	Med25	1.69525	2.63133	1.56428	1.64434	mediator of RNA polymerase II transcription, subunit 25 homolog (yeast)
1458377_at	Med26	2.18752	2.01517	1.97821	1.82631	mediator complex subunit 26
1432462_a_at	Med27	2.50601	3.05186	1.62875	2.02866	mediator complex subunit 27
1448374_at	Med28	-2.03427	-2.03177	-1.16274	-2.6031	mediator of RNA polymerase II transcription, subunit 28 homolog (yeast)
1421903_at	Med29	1.93455	2.67585	1.71281	1.71667	mediator complex subunit 29
1421028_a_at	Mef2c	-2.23541	-2.81634	-1.29284	-1.60168	myocyte enhancer factor 2C
1443260_at	Meis1	-4.64695	-6.01324	-1.4089	-3.52614	Meis homeobox 1
1440091_at	Meis2	-3.75829	-4.18665	-1.86264	-2.90654	Meis homeobox 2
1416558_at	Melk	3.03581	2.55716	2.21374	2.49682	maternal embryonic leucine zipper kinase
1418454_at	Mfap5	3.18643	2.65102	2.30602	2.05755	microfibrillar associated protein 5
1437055_x_at	Mfsd1	-1.68468	-1.72112	-1.95394	-2.14995	Major facilitator superfamily domain containing 1
1451433_at	Mfsd3	2.18969	2.00925	1.56141	1.84581	major facilitator superfamily domain containing 3
1426350_at	Mgat2	-2.38079	-3.34617	-2.71964	-1.90441	mannoside acetylglucosaminyltransferase 2
1454740_at	Mib1	-2.23358	-3.26411	-1.8774	-4.12578	mindbomb homolog 1 (Drosophila)
1433755_at	Mier1	-2.40283	-3.36325	-1.58223	-2.92166	mesoderm induction early response 1 homolog (Xenopus laevis
1416335_at	Mif	1.75358	2.26105	1.7283	1.86732	macrophage migration inhibitory factor
1454014_a_at	Mkks	-2.14073	-2.30371	-2.57892	-1.86449	McKusick-Kaufman syndrome protein
1449029_at	Mknk2	2.16504	3.22187	2.57189	2.27786	MAP kinase-interacting serine/threonine kinase 2
1448139_at	Mlc1	2.66458	2.54567	2.34799	1.63469	megalencephalic leukoencephalopathy with subcortical cysts 1 homolog (human)
1439107_a_at	Mll5	-3.19398	-3.42063	-1.58085	-2.50672	myeloid/lymphoid or mixed-lineage leukemia 5
1431890_a_at	Mllt3	-1.96079	-2.59277	-1.72891	-2.66363	myeloid/lymphoid or mixed lineage-leukemia translocation to 3 homolog (Drosophil)
1426371_at	Mlstd2	-2.29459	-3.56756	-2.24398	-2.23439	male sterility domain containing 2
1425930_a_at	Mlx	2.1153	2.45793	2.13433	1.82344	MAX-like protein X
1417282_at	Mmp23	2.34891	3.03384	2.33303	2.45278	matrix metallopeptidase 23
1424124_at	Mospd2	-2.39913	-3.81093	-2.55791	-3.27429	motile sperm domain containing 2
1421898_a_at	Mr1	2.09075	1.86924	2.00683	1.56489	major histocompatibility complex, class I-related
1421044_at	Mrc2	3.22127	2.32409	3.17505	1.62047	mannose receptor, C type 2
1437250_at	Mreg	-2.00254	-2.09662	-2.16972	-1.82325	melanoregulin
1425894_at	Mrgprf	2.36858	2.83256	1.78593	1.58093	MAS-related GPR, member F
1423857_at	Mrpl30	1.883	2.53829	1.80413	1.92584	mitochondrial ribosomal protein L30
1430990_s_at	Mrpl44	2.10045	2.63144	1.71624	1.72629	mitochondrial ribosomal protein L44
1460195_at	Mrps11	2.28605	2.469	1.37484	1.82845	mitochondrial ribosomal protein S11
1448869_a_at	Mrps16	1.96187	2.66873	1.74043	2.36522	mitochondrial ribosomal protein S16
1438563_s_at	Mrps24	2.37744	2.3678	1.71684	2.09028	mitochondrial ribosomal protein S24
1421971_a_at	Mrps34	2.17415	2.60351	1.79394	2.10839	mitochondrial ribosomal protein S34
1423467_at	Ms4a4b	3.71146	1.43583	3.73879	1.98646	membrane-spanning 4-domains, subfamily A, member 4B
1418797_at	Ms4a8a	2.3532	3.41881	2.73234	2.56456	membrane-spanning 4-domains, subfamily A, member 8A
1418267_at	Mst1	1.45866	2.70498	1.48699	2.03457	macrophage stimulating 1 (hepatocyte growth factor-like)
1451352_s_at	Mta3	2.00081	1.85709	1.74881	1.63105	metastasis associated 3
1434194_at	Mtap2	-3.92676	-4.09893	-2.74021	-4.97037	microtubule-associated protein 2
1455129_at	Mtdh	-2.38637	-2.50913	-1.21166	-1.97627	Metadherin
1422132_at	Mthfr	1.83525	2.51108	1.90627	2.01556	5,10-methylenetetrahydrofolate reductase
1425459_at	Mtmr2	3.37157	2.08235	2.90015	1.62463	myotubularin related protein 2
1420473_at	Mtpn	-1.62712	-2.07826	-1.45553	-2.22433	myotrophin
1440847_at	Mtss1	-7.29404	-7.59296	-1.82977	-4.32065	metastasis suppressor 1
1451786_at	Muc20	2.47762	1.93282	1.97193	1.40979	mucin 20
1427631_x_at	Mup3	-3.27504	-3.35796	-3.87762	-1.70916	major urinary protein 3
1431885_a_at	Mus81	2.02147	2.64705	1.64082	1.8338	MUS81 endonuclease homolog (yeast)
1422087_at	Mycl1	2.35793	1.91076	1.92989	1.65425	v-myc myelocytomatosis viral oncogene homolog 1, lung carcinoma derived (avian)
1425349_a_at	Myef2	3.45182	2.80409	2.63669	1.30408	myelin basic protein expression factor 2, repressor
1424088_at	Myg1	2.02808	2.70962	1.78904	1.95241	melanocyte proliferating gene 1
1452670_at	Myl9	2.80885	3.13987	2.28926	1.84581	myosin, light polypeptide 9, regulatory
1458007_at	Myo1b	-5.86376	-6.50567	-2.36795	-3.91624	myosin IB
1419754_at	Myo5a	-1.87621	-2.92709	-1.41301	-2.68723	myosin Va
1446407_at	Mysm1	-2.50112	-3.99051	-2.1332	-1.98641	Myb-like, SWIRM and MPN domains 1
1449043_at	Naga	2.08094	2.44144	1.63304	1.66826	N-acetyl galactosaminidase, alpha
1454748_at	Naprt1	1.61184	2.595	1.64154	1.79307	nicotinate phosphoribosyltransferase domain containing 1
1428410_at	Nat13	-2.00272	-3.40167	-1.80933	-3.51869	N-acetyltransferase 13
1418781_at	Nat9	2.02575	2.27872	2.07247	1.84738	N-acetyltransferase 9 (GCN5-related, putative)
1423698_at	Ncaph2	1.9408	2.47093	1.69758	2.08089	non-SMC condensin II complex, subunit H2
1423046_s_at	Ncbp2	-1.65964	-1.74514	-1.84524	-2.08519	nuclear cap binding protein subunit 2
1424893_at	Ndel1	-5.48661	-5.4985	-1.30826	-2.59144	nuclear distribution gene E-like homolog 1 (A. nidulans)
1455792_x_at	Ndn	2.86236	2.13436	1.60684	1.75574	necdin
1455806_x_at	Ndufa12	1.69922	1.96393	1.69673	2.01538	NADH dehydrogenase (ubiquinone) 1 alpha subcomplex, 12
1423737_at	Ndufs3	2.08509	2.55761	2.05346	2.04556	NADH dehydrogenase (ubiquinone) Fe-S protein 3
1416494_at	Ndufs5	2.05845	2.36259	2.61535	1.79041	NADH dehydrogenase (ubiquinone) Fe-S protein 5
1424313_a_at	Ndufs7	1.91285	2.67067	1.60141	2.09844	NADH dehydrogenase (ubiquinone) Fe-S protein 7
1423908_at	Ndufs8	1.99136	2.37641	1.59932	1.808	NADH dehydrogenase (ubiquinone) Fe-S protein 8
1456015_x_at	Ndufv1	1.65095	2.37213	1.33159	2.19828	NADH dehydrogenase (ubiquinone) flavoprotein 1
1447885_x_at	Nedd9	-1.70406	-2.96595	-2.36812	-1.5334	neural precursor cell expressed, developmentally down-regulated gene 9
1456392_at	Negr1	3.32417	1.85305	3.93178	1.49416	neuronal growth regulator 1
1448474_at	Nek7	-3.54884	-4.31209	-1.96007	-3.6182	NIMA (never in mitosis gene a)-related expressed kinase 7
1439805_at	Nfat5	-3.89528	-4.23232	-1.45777	-3.23893	nuclear factor of activated T-cells 5
1421163_a_at	Nfia	-2.36893	-3.50155	-2.31464	-2.80455	nuclear factor I/A
1438244_at	Nfib	-10.3419	-14.4634	-1.09982	-5.15113	nuclear factor I/B
1438157_s_at	Nfkbia	-2.28472	-2.01032	-2.29252	-2.55739	nuclear factor of kappa light chain gene enhancer in B-cells inhibitor, alpha
1449951_at	Nfkbil1	1.91244	2.43213	1.82645	1.52692	nuclear factor of kappa light polypeptide gene enhancer in B-cells inhibitor-like 1
1457404_at	Nfkbiz	-3.59229	-3.71762	-1.24968	-2.40663	Nuclear factor of kappa light polypeptide gene enhancer in B-cells inhibitor, zeta
1452560_a_at	Nfya	-1.46919	-2.0027	-1.48456	-2.88419	nuclear transcription factor-Y alpha
1433929_at	Nhlrc2	-1.96568	-2.2822	-1.3355	-2.36988	NHL repeat containing 2
1437158_at	Nipbl	-2.98153	-3.14936	-1.74302	-3.42486	Nipped-B homolog (Drosophila)
1433758_at	Nisch	-3.51938	-3.30288	-1.60817	-2.24934	nischarin
1423248_at	Nktr	-1.91324	-2.14064	-1.07105	-2.74665	natural killer tumor recognition sequence
1422346_at	Nkx2-1	1.7643	3.2666	2.73596	1.82154	NK2 homeobox 1
1438818_at	Nmd3	-2.67637	-2.74909	-1.81572	-2.40986	NMD3 homolog (S. cerevisiae)
1448905_at	Nme3	2.0029	2.45903	1.56044	1.93465	expressed in non-metastatic cells 3
1416798_a_at	Nme4	1.77883	2.52924	1.72712	2.08608	expressed in non-metastatic cells 4, protein
1451503_at	Nol3	2.48665	2.65276	2.18126	1.94103	nucleolar protein 3 (apoptosis repressor with CARD domain)
1418633_at	Notch1	-2.45792	-2.47383	-1.00144	-1.9578	Notch gene homolog 1 (Drosophila)
1421964_at	Notch3	-2.75951	-1.74948	1.13248	-2.74529	Notch gene homolog 3 (Drosophila)
1424265_at	Npl	-1.6458	-1.94207	-1.89999	-2.37492	N-acetylneuraminate pyruvate lyase
1448024_at	Npr3	-2.31748	-1.90575	-1.69828	-4.47005	natriuretic peptide receptor 3
1422130_at	Nptx1	-2.50974	-2.58424	-2.59852	-1.79774	neuronal pentraxin 1
1419127_at	Npy	3.00309	3.53926	3.57751	4.39373	neuropeptide Y
1454851_at	Nr2c2	-2.18289	-2.89809	-1.60943	-2.46565	nuclear receptor subfamily 2, group C, member 2
1460648_at	Nr2f6	1.70874	2.28206	1.85035	1.56759	nuclear receptor subfamily 2, group F, member 6
1460303_at	Nr3c1	-2.09145	-2.73229	-1.29818	-2.66724	nuclear receptor subfamily 3, group C, member 1
1447863_s_at	Nr4a2	1.58934	1.39185	2.03677	2.34626	nuclear receptor subfamily 4, group A, member 2
1429127_at	Nradd	1.90937	2.23813	1.8071	1.69213	neurotrophin receptor associated death domain
1422687_at	Nras	-1.53595	-2.47125	-1.47538	-3.44269	neuroblastoma ras oncogene
1454295_at	Nrip1	-3.42915	-3.20438	-1.44999	-1.80632	nuclear receptor interacting protein 1
1457198_at	Nrp1	-7.52313	-8.36434	1.06811	-2.88065	neuropilin 1
1449281_at	Nrtn	1.99083	2.36884	1.80875	2.32697	neurturin
1419471_a_at	Nudc	2.05836	2.13915	1.74674	1.51613	nuclear distribution gene C homolog (Aspergillus)
1449349_at	Nudt1	2.76646	2.81676	1.83734	2.65348	nudix (nucleoside diphosphate linked moiety X)-type motif 1
1428339_at	Nudt21	-1.82215	-2.41565	-1.44342	-3.30492	nudix (nucleoside diphosphate linked moiety X)-type motif 21
1430896_s_at	Nudt7	2.22448	2.06898	2.29785	1.94905	nudix (nucleoside diphosphate linked moiety X)-type motif 7
1437843_s_at	Nupl1	-1.69229	-2.21897	-1.78913	-2.28034	Nucleoporin like 1
1419915_at	Nus1	-1.91402	-1.77371	-2.14825	-1.64793	Nuclear undecaprenyl pyrophosphate synthase 1 homolog (S. cerevisiae)
1422512_a_at	Ogfr	2.33789	2.1737	1.82005	1.49541	opioid growth factor receptor
1460631_at	Ogt	-2.18494	-2.28369	-1.2892	-2.71606	O-linked N-acetylglucosamine (GlcNAc) transferase
1423915_at	Olfml2b	2.2238	2.28094	1.80907	1.44149	olfactomedin-like 2B
1448475_at	Olfml3	2.37505	1.78864	1.74657	1.72483	olfactomedin-like 3
1423336_at	Orc4l	-1.68767	-2.96818	-1.37009	-2.25468	origin recognition complex, subunit 4-like (S. cerevisiae)
1438724_at	Osbpl3	-9.00741	-6.57801	-6.07964	-5.90086	oxysterol binding protein-like 3
1437069_at	Osbpl8	-2.81927	-4.38578	-2.17069	-4.13335	oxysterol binding protein-like 8
1449350_at	Osr1	2.07531	2.69169	2.30777	1.49679	odd-skipped related 1 (Drosophila)
1457716_at	Otud7b	-2.35326	-2.14159	-1.8545	-2.41492	OTU domain containing 7B
1452527_a_at	P2rx4	2.28656	2.2578	2.28813	1.53034	purinergic receptor P2X, ligand-gated ion channel 4
1450327_at	P2rxl1	2.0204	1.96925	1.4587	2.00452	purinergic receptor P2X-like 1, orphan receptor
1452815_at	P2ry10	-3.03683	-3.14759	-1.8646	-2.60422	purinergic receptor P2Y, G-protein coupled 10
1425214_at	P2ry6	1.66829	2.40451	1.58108	1.68988	pyrimidinergic receptor P2Y, G-protein coupled, 6
1436298_x_at	Paics	-1.52407	-1.93924	-2.31169	-1.71277	phosphoribosylaminoimidazole carboxylase, phosphoribosylaminoribosylaminoimidazo
1418908_at	Pam	3.25691	2.3662	2.6884	1.34804	peptidylglycine alpha-amidating monooxygenase
1426259_at	Pank3	-2.43247	-3.23951	-1.6196	-2.28161	pantothenate kinase 3
1433738_at	Papd5	-1.88965	-1.99139	-1.32598	-2.3406	PAP associated domain containing 5
1421987_at	Papss2	2.10981	2.6537	2.26006	1.50803	3'-phosphoadenosine 5'-phosphosulfate synthase 2
1449100_at	Pard6a	1.96173	2.64764	1.9255	1.88135	par-6 (partitioning defective 6,) homolog alpha (C. elegans)
1420851_at	Pard6g	-2.20389	-2.535	-1.26066	-1.97664	par-6 partitioning defective 6 homolog gamma (C. elegans)
1416526_a_at	Park7	2.00157	2.52061	1.8892	2.03532	Parkinson disease (autosomal recessive, early onset) 7
1416818_at	Parva	2.6104	2.31716	2.47726	1.50876	parvin, alpha
1426877_a_at	Pbrm1	-2.04805	-2.82712	-1.79209	-4.46127	polybromo 1
1434037_s_at	Pcaf	-1.64854	-2.15595	-1.4198	-2.23304	p300/CBP-associated factor
1430427_a_at	Pcdh18	2.70314	2.04395	3.12609	1.61693	protocadherin 18
1437360_at	Pcdh19	-4.25837	-4.50207	-2.17665	-3.52086	protocadherin 19
1456214_at	Pcdh7	-2.12586	-3.16834	-1.45895	-2.70412	protocadherin 7
1456710_at	Pcdhb11	-1.87283	-2.28642	-2.08861	-2.30258	Protocadherin beta 11
1449583_at	Pcdhb20	-1.26252	-2.77267	-1.31575	-2.72028	protocadherin beta 20
1420429_at	Pcdhb3	-1.25635	-2.73587	-2.2501	-2.74467	protocadherin beta 3
1422640_at	Pcdhb9	6.94869	6.95256	5.51454	6.12162	protocadherin beta 9
1458721_at	Pcdhga12	-4.39217	-4.30945	-1.10501	-2.36673	Protocadherin gamma subfamily A, 12
1435634_at	Pcmtd1	-2.20433	-2.80981	-1.30209	-3.41163	protein-L-isoaspartate (D-aspartate) O-methyltransferase domain containing 1
1416383_a_at	Pcx	1.90443	3.10423	2.78459	1.46069	pyruvate carboxylase
1425149_a_at	Pdcl	-1.80627	-2.5317	-2.37485	-2.25316	phosducin-like
1441967_at	Pddc1	2.79934	2.64167	2.08344	2.48112	Parkinson disease 7 domain containing 1
1422473_at	Pde4b	-4.20156	-3.58238	-2.22528	-2.12029	phosphodiesterase 4B, cAMP specific
1449137_at	Pdha1	2.17691	1.97908	2.31764	1.11111	pyruvate dehydrogenase E1 alpha 1
1416497_at	Pdia4	4.61338	4.62223	2.0691	1.75431	protein disulfide isomerase associated 4
1449178_at	Pdlim3	1.83469	2.56232	1.81922	1.79987	PDZ and LIM domain 3
1417928_at	Pdlim4	1.68764	2.40817	1.71024	1.52686	PDZ and LIM domain 4
1441238_at	Pds5a	-2.78349	-2.73951	-1.72615	-2.22439	PDS5, regulator of cohesion maintenance, homolog A (S. cerevisiae)
1436161_at	Pds5b	-2.1216	-2.26045	-1.51249	-2.28893	PDS5, regulator of cohesion maintenance, homolog B (S. cerevisiae)
1427931_s_at	Pdxk	1.62662	2.27992	1.64706	2.07153	pyridoxal (pyridoxine, vitamin B6) kinase
1439088_at	Pdzd8	-3.19572	-4.32879	-2.28852	-3.10895	PDZ domain containing 8
1420460_a_at	Pex11b	1.73363	2.1296	1.70684	1.71749	peroxisomal biogenesis factor 11b
1425021_a_at	Pex16	1.80623	2.81305	1.82855	2.07844	peroxisome biogenesis factor 16
1448332_at	Pex19	2.2468	2.1546	2.02875	1.53363	peroxisome biogenesis factor 19
1422063_a_at	Pex5	2.12004	2.40908	2.11147	1.56004	peroxisome biogenesis factor 5
1421950_at	Pfdn2	2.61621	2.95175	2.45104	2.24698	prefoldin 2
1456676_a_at	Pfkfb3	2.67422	3.28528	3.33039	2.79833	6-phosphofructo-2-kinase/fructose-2,6-biphosphatase 3
1430634_a_at	Pfkp	2.821	3.92806	2.18409	1.25471	phosphofructokinase, platelet
1449018_at	Pfn1	11.2557	12.6568	6.31598	7.65512	profilin 1
1453962_at	Pfn3	1.98179	2.45175	1.68816	1.71506	profilin 3
1419249_at	Pftk1	-1.94973	-2.45041	-1.384	-2.26682	PFTAIRE protein kinase 1
1417722_at	Pgls	2.03187	2.78654	1.65523	1.87286	6-phosphogluconolactonase
1452841_at	Pgm2l1	-2.6605	-3.38612	-1.52378	-3.72616	phosphoglucomutase 2-like 1
1460001_at	Pgpep1	1.7186	2.19467	1.82615	1.97565	pyroglutamyl-peptidase I
1438435_at	Phca	-2.69307	-2.49804	-1.53971	-2.88799	phytoceramidase, alkaline
1452179_at	Phf17	-3.24361	-3.3527	-1.94066	-5.05377	PHD finger protein 17
1458017_at	Phf20	-2.17995	-2.41484	-1.65441	-1.99787	PHD finger protein 20
1441145_at	Phf21a	-3.44861	-5.29355	-1.23835	-4.22721	PHD finger protein 21A
1454625_at	Phf6	-1.62387	-1.99103	-1.52714	-2.31686	PHD finger protein 6
1423432_at	Phip	-2.44891	-2.72771	-1.25255	-2.52465	pleckstrin homology domain interacting protein
1453839_a_at	Pi16	3.10861	3.06659	2.44191	-1.14557	peptidase inhibitor 16
1439197_at	Pi4kb	3.08543	3.52889	1.86105	1.85803	phosphatidylinositol 4-kinase, catalytic, beta polypeptide
1444640_at	Pigg	-1.80906	-2.13394	-1.84823	-2.98604	phosphatidylinositol glycan anchor biosynthesis, class G
1426055_a_at	Pigq	2.35216	1.89154	1.72566	1.44745	phosphatidylinositol glycan anchor biosynthesis, class Q
1421285_at	Pik3ap1	1.55828	2.1672	1.77857	1.9021	phosphoinositide-3-kinase adaptor protein 1
1453134_at	Pik3ca	-1.94939	-3.10453	-2.14767	-4.04915	phosphatidylinositol 3-kinase, catalytic, alpha polypeptide
1422992_s_at	Pik3cd	1.78945	1.98926	2.12249	1.87772	phosphatidylinositol 3-kinase catalytic delta polypeptide
1452994_at	Pip5k3	-2.00688	-2.35886	-1.39555	-2.4859	phosphatidylinositol-3-phosphate/phosphatidylinositol 5-kinase, type III
1455204_at	Pitpnc1	-2.53488	-3.23602	-1.11649	-1.87462	phosphatidylinositol transfer protein, cytoplasmic 1
1420859_at	Pkia	-3.67753	-4.68924	-2.59737	-4.03122	protein kinase inhibitor, alpha
1452026_a_at	Pla2g12a	2.03643	2.29684	2.01226	1.54689	phospholipase A2, group XIIA
1431278_s_at	Pla2g6	1.90212	2.73186	1.82421	1.79757	phospholipase A2, group VI
1425600_a_at	Plcb1	2.09148	1.75862	1.97971	1.65608	phospholipase C, beta 1
1436821_at	Plcxd3	-2.58832	-3.6382	-1.69811	-2.68618	phosphatidylinositol-specific phospholipase C, X domain containing 3
1457088_at	Pldn	-3.1362	-2.07306	-2.63617	-2.30042	pallidin
1424671_at	Plekhf1	1.64663	2.0721	1.64197	2.59311	pleckstrin homology domain containing, family F (with FYVE domain) member 1
1416686_at	Plod2	-2.00387	-3.00898	-2.17365	-3.20185	procollagen lysine, 2-oxoglutarate 5-dioxygenase 2
1457824_at	Plscr1	-3.99473	-4.55128	-3.01145	-3.4435	Phospholipid scramblase 1
1418203_at	Pmaip1	-2.50993	-2.30279	-1.18762	-3.65696	phorbol-12-myristate-13-acetate-induced protein 1
1416707_a_at	Pmf1	2.42787	2.64836	1.6223	2.11053	polyamine-modulated factor 1
1424167_a_at	Pmm1	1.80876	2.58534	1.99416	1.89852	phosphomannomutase 1
1431464_a_at	Pmm2	2.60847	2.52191	2.0309	1.21719	phosphomannomutase 2
1416378_at	Pnkp	1.87912	2.28032	1.55503	1.71927	polynucleotide kinase 3'- phosphatase
1416187_s_at	Pnrc2	-2.66018	-3.1301	-2.76065	-2.19941	proline-rich nuclear receptor coactivator 2
1439840_at	Polb	-3.49472	-2.74264	-1.20194	-2.53098	polymerase (DNA directed), beta
1456055_x_at	Pold1	2.12881	2.58488	1.63975	2.19063	polymerase (DNA directed), delta 1, catalytic subunit
1448277_at	Pold2	1.75361	2.56843	1.55276	2.24353	polymerase (DNA directed), delta 2, regulatory subunit
1446582_at	Poln	1.85601	1.76111	1.88463	2.06592	DNA polymerase N
1415754_at	Polr2f	2.03424	2.50268	1.50411	2.09131	polymerase (RNA) II (DNA directed) polypeptide F
1451658_a_at	Polr3c	2.29323	2.68621	2.31928	1.69653	polymerase (RNA) III (DNA directed) polypeptide C
1437649_x_at	Ppib	2.02373	2.07407	1.53243	1.64917	peptidylprolyl isomerase B
1434475_at	Ppig	-3.68401	-4.21457	-2.25817	-3.02613	peptidyl-prolyl isomerase G (cyclophilin G)
1452920_a_at	Ppil2	1.85393	2.31653	1.69294	1.66236	peptidylprolyl isomerase (cyclophilin)-like 2
1453310_at	Ppil6	2.33898	1.9121	2.31928	2.5127	peptidylprolyl isomerase (cyclophilin)-like 6
1425537_at	Ppm1a	-2.7343	-4.34695	-2.26187	-4.26315	protein phosphatase 1A, magnesium dependent, alpha isoform
1452973_at	Ppm1k	-2.07806	-2.56888	-1.4951	-2.60124	protein phosphatase 1K (PP2C domain containing)
1431328_at	Ppp1cb	-2.06588	-2.31995	-2.11197	-1.45357	protein phosphatase 1, catalytic subunit, beta isoform
1428474_at	Ppp3cb	-2.19618	-2.95271	-2.03424	-2.1497	protein phosphatase 3, catalytic subunit, beta isoform
1460288_a_at	Ppp4c	2.52342	2.85868	2.17585	2.93575	protein phosphatase 4, catalytic subunit
1417731_at	Pqbp1	1.87954	2.29523	1.76438	1.77153	polyglutamine binding protein 1
1453068_at	Prdm2	-3.86956	-3.97907	-1.51787	-2.67196	PR domain containing 2, with ZNF domain
1442740_at	Prdm5	-2.08685	-2.40275	-2.00853	-1.86225	PR domain containing 5
1430979_a_at	Prdx2	2.37496	2.40381	2.76215	2.65303	peroxiredoxin 2
1416292_at	Prdx3	2.08901	2.29724	2.18066	1.86159	peroxiredoxin 3
1458701_at	Prei4	-2.47972	-3.26919	-1.84694	-2.22457	preimplantation protein 4
1428783_at	Prkar2a	-2.22707	-1.93878	-1.49589	-3.11209	protein kinase, cAMP dependent regulatory, type II alpha
1456475_s_at	Prkar2b	-2.02143	-1.93991	-1.89775	-3.2719	protein kinase, cAMP dependent regulatory, type II beta
1437861_s_at	Prkce	-2.80318	-2.97041	-1.33465	-2.28363	protein kinase C, epsilon
1428230_at	Prkcn	-2.31028	-2.45805	-1.95414	-2.60248	protein kinase C, nu
1426483_at	Prkrir	-1.78633	-2.20161	-1.43349	-2.65271	protein-kinase, interferon-inducible double stranded RNA dependent inhibitor, repressor of (P58 repressor)
1452787_a_at	Prmt1	2.06233	2.45108	1.56042	1.51311	protein arginine N-methyltransferase 1
1420664_s_at	Procr	-3.7167	-2.46592	-2.3449	-3.32049	protein C receptor, endothelial
1432099_a_at	Prodh2	2.52927	2.65328	1.20468	3.34658	proline dehydrogenase (oxidase) 2
1426176_a_at	Prok2	1.97671	2.20008	1.49259	1.90121	prokineticin 2
1460633_at	Prpf19	3.72262	4.58931	3.47437	1.25876	PRP19/PSO4 pre-mRNA processing factor 19 homolog (S. cerevisiae)
1428172_at	Prpf39	-2.14668	-4.05788	-1.16179	-3.79706	PRP39 pre-mRNA processing factor 39 homolog (yeast)
1429436_at	Prpf40a	-1.86036	-2.41388	-1.83135	-2.71572	PRP40 pre-mRNA processing factor 40 homolog A (yeast)
1436427_at	Prpf4b	-3.22015	-5.39134	-1.43079	-3.28176	PRP4 pre-mRNA processing factor 4 homolog B (yeast)
1454789_x_at	Prpf6	1.95402	2.12859	1.28255	2.49303	PRP6 pre-mRNA splicing factor 6 homolog (yeast)
1441441_at	Prrg1	-3.38335	-3.09645	-1.96674	-2.15111	proline rich Gla (G-carboxyglutamic acid) 1
1439774_at	Prrx1	-2.41947	-2.71526	-2.07081	-2.0868	paired related homeobox 1
1431057_a_at	Prss23	-1.77776	-1.62753	-1.91151	-2.26199	protease, serine, 23
1448997_at	Pscd1	3.27251	3.20083	3.06353	1.96012	pleckstrin homology, Sec7 and coiled-coil domains 1
1457731_at	Psip1	-4.17537	-4.48471	-1.45555	-3.11966	PC4 and SFRS1 interacting protein 1
1458292_at	Psma1	-2.29584	-1.88363	-1.33821	-1.82033	proteasome (prosome, macropain) subunit, alpha type 1
1448262_at	Psmb2	4.10417	4.65088	2.86058	3.65468	proteasome (prosome, macropain) subunit, beta type 2
1417052_at	Psmb3	2.10281	2.52214	1.78256	2.39737	proteasome (prosome, macropain) subunit, beta type 3
1415676_a_at	Psmb5	2.23959	2.38233	1.98855	2.09789	proteasome (prosome, macropain) subunit, beta type 5
1422962_a_at	Psmb8	1.88635	2.47133	1.78704	2.0324	proteasome (prosome, macropain) subunit, beta type 8
1417769_at	Psmc6	-2.415	-2.96615	-2.00588	-3.12657	proteasome (prosome, macropain) 26S subunit, ATPase, 6
1422459_a_at	Psmd13	2.15677	2.41702	1.86534	1.81507	proteasome (prosome, macropain) 26S subunit, non-ATPase, 13
1423296_at	Psmd8	2.22539	2.54495	2.02531	2.1416	proteasome (prosome, macropain) 26S subunit, non-ATPase, 8
1427871_at	Ptafr	4.09581	3.41594	2.24612	2.39401	platelet-activating factor receptor
1423470_at	Ptbp2	-1.73965	-2.98314	-1.18694	-3.07133	polypyrimidine tract binding protein 2
1450354_a_at	Ptdss2	2.23584	2.46089	1.98507	1.94306	phosphatidylserine synthase 2
1454722_at	Pten	-1.68947	-2.43563	-1.58716	-3.09212	phosphatase and tensin homolog
1417591_at	Ptges2	2.04982	2.69003	1.70089	1.83539	prostaglandin E synthase 2
1417262_at	Ptgs2	-2.88127	-5.33363	-3.62899	-4.54084	prostaglandin-endoperoxide synthase 2
1442927_at	Ptk2b	1.86531	1.84524	1.81617	1.91699	PTK2 protein tyrosine kinase 2 beta
1452589_at	Ptk7	2.36086	2.53695	2.4546	1.5654	PTK7 protein tyrosine kinase 7
1452508_x_at	Ptms	2.55317	2.71186	2.05688	1.94214	Parathymosin
1460707_at	Ptp4a2	-2.1823	-3.09697	-1.22562	-3.04436	protein tyrosine phosphatase 4a2
1452427_s_at	Ptplad1	3.00498	3.00318	2.74441	1.87038	protein tyrosine phosphatase-like A domain containing 1
1419125_at	Ptpn18	1.96224	2.02526	1.78044	2.17096	protein tyrosine phosphatase, non-receptor type 18
1424886_at	Ptprd	-1.93916	-2.82875	-1.69338	-3.8082	protein tyrosine phosphatase, receptor type, D
1429691_at	Ptprg	-7.76921	-6.67435	-7.68227	-10.1122	protein tyrosine phosphatase, receptor type, G
1425863_a_at	Ptpro	2.32985	2.23031	1.75689	1.7861	protein tyrosine phosphatase, receptor type, O
1427688_a_at	Ptprs	1.87323	2.37742	3.09691	1.96513	protein tyrosine phosphatase, receptor type, S
1421431_at	Ptrf	8.00459	7.65246	4.6312	1.84938	polymerase I and transcript release factor
1424105_a_at	Pttg1	2.8815	3.87275	2.2021	2.96915	pituitary tumor-transforming 1
1418016_at	Pum2	-1.94519	-2.33218	-1.51122	-2.45166	pumilio 2 (Drosophila)
1419642_at	Purb	-2.38557	-4.28946	-1.39844	-2.91717	purine rich element binding protein B
1417319_at	Pvrl3	-3.14257	-4.14765	-2.98858	-3.86129	poliovirus receptor-related 3
1417346_at	Pycard	2.11106	2.44215	2.19874	2.42942	PYD and CARD domain containing
1416400_at	Pycrl	1.77034	2.21634	1.69512	1.67638	pyrroline-5-carboxylate reductase-like
1456726_x_at	Qars	1.76373	2.40617	1.39884	2.73411	glutaminyl-tRNA synthetase
1449517_at	Qpctl	1.92874	2.13939	1.57355	1.7152	glutaminyl-peptide cyclotransferase-like
1420831_at	Qsox1	2.38952	2.6458	2.41746	1.39856	quiescin Q6 sulfhydryl oxidase 1
1451199_at	Qtrtd1	-2.03914	-2.73422	-1.98106	-2.44582	queuine tRNA-ribosyltransferase domain containing 1
1448210_at	Rab1	-1.51597	-1.95418	-1.60647	-2.2932	RAB1, member RAS oncogene family
1434549_at	Rab11a	-1.66466	-1.94806	-1.51142	-2.42351	RAB11a, member RAS oncogene family
1439687_at	Rab14	-6.03656	-11.0607	-1.70474	-5.3014	RAB14, member RAS oncogene family
1424064_at	Rab1b	2.04643	2.46224	1.78544	1.71346	RAB1B, member RAS oncogene family
1419946_s_at	Rab2	-2.23371	-1.73406	-2.4546	-1.44448	RAB2, member RAS oncogene family
1438097_at	Rab20	2.04735	2.63555	1.90207	1.87269	RAB20, member RAS oncogene family
1421873_s_at	Rab24	2.23079	2.42723	1.95081	1.80876	RAB24, member RAS oncogene family
1417738_at	Rab25	2.31341	2.86433	1.7418	2.31937	RAB25, member RAS oncogene family
1425285_a_at	Rab27a	4.17021	3.80315	3.60412	1.80669	RAB27A, member RAS oncogene family
1439610_at	Rab27b	-2.01339	-2.6146	-1.84533	-4.39783	RAB27b, member RAS oncogene family
1424332_at	Rab40c	1.79903	2.25641	1.6397	1.62274	Rab40c, member RAS oncogene family
1451643_a_at	Rab4b	1.78783	2.29648	1.5776	1.64501	RAB4B, member RAS oncogene family
1416426_at	Rab5a	-1.87532	-2.24836	-1.65959	-2.28332	RAB5A, member RAS oncogene family
1424684_at	Rab5c	2.47524	1.94438	2.86738	-1.0691	RAB5C, member RAS oncogene family
1447776_x_at	Rab6	-1.95508	-2.05679	-2.35397	-2.41252	RAB6, member RAS oncogene family
1437107_at	Rab6b	1.86077	1.84647	3.94549	2.02546	RAB6B, member RAS oncogene family
1453365_at	Rabgap1l	-2.87538	-3.4172	-2.47536	-3.02206	RAB GTPase activating protein 1-like
1431931_a_at	Rabl2a	2.45482	2.92674	3.23016	2.19612	RAB, member of RAS oncogene family-like 2A
1434299_x_at	Rabl4	2.3019	3.03806	1.96099	2.35665	RAB, member of RAS oncogene family-like 4
1417620_at	Rac2	1.87954	1.95746	1.61419	1.79489	RAS-related C3 botulinum substrate 2
1455938_x_at	Rad21	-1.70035	-2.1297	-2.83298	-1.82838	RAD21 homolog (S. pombe)
1448899_s_at	Rad51ap1	-1.66074	-2.27683	-2.43218	-2.22441	RAD51 associated protein 1
1429528_at	Rae1	1.75108	2.33323	1.62803	1.73058	RAE1 RNA export 1 homolog (S. pombe)
1444777_at	Rai14	-3.62144	-3.54173	-2.62228	-2.70653	Retinoic acid induced 14
1440104_at	Ranbp2	-5.46052	-5.7671	-2.63947	-2.66142	RAN binding protein 2
1448020_at	Rap1a	-1.7957	-2.14048	-1.41142	-2.55252	RAS-related protein-1a
1421146_at	Rapgef1	2.22993	2.19663	2.61708	1.64095	Rap guanine nucleotide exchange factor (GEF) 1
1425518_at	Rapgef4	-2.24813	-2.31065	-1.98484	-2.3815	Rap guanine nucleotide exchange factor (GEF) 4
1455840_at	Rapgef5	-2.43407	-2.57045	-1.98184	-2.09259	Rap guanine nucleotide exchange factor (GEF) 5
1426477_at	Rasa1	-1.96206	-2.2786	-1.21107	-2.17602	RAS p21 protein activator 1
1422785_at	Rasa2	-1.69887	-2.08878	-1.84016	-2.84408	RAS p21 protein activator 2
1423619_at	Rasd1	2.25007	2.87936	1.71199	1.81213	RAS, dexamethasone-induced 1
1458433_at	Rasd2	1.94426	2.12632	1.4636	1.86154	RASD family, member 2
1458591_at	Rasef	-2.35363	-3.9387	-2.44034	-2.31449	RAS and EF hand domain containing
1429316_at	Rasgef1a	-2.6917	-2.36048	-3.72453	-4.31159	RasGEF domain family, member 1A
1438031_at	Rasgrp3	-2.78802	-3.10738	-1.70333	-2.05342	RAS, guanyl releasing protein 3
1428392_at	Rassf2	3.42135	3.90419	3.32039	1.89087	Ras association (RalGDS/AF-6) domain family 2
1448547_at	Rassf3	-1.99459	-3.09019	-1.50387	-2.35538	Ras association (RalGDS/AF-6) domain family 3
1439622_at	Rassf4	-2.32684	-2.17901	-1.89797	-2.92501	Ras association (RalGDS/AF-6) domain family 4
1418924_at	Rassf7	1.58745	2.46967	1.67111	2.16532	Ras association (RalGDS/AF-6) domain family 7
1456260_at	Rbbp4	-3.80203	-3.86949	-2.10586	-2.35559	retinoblastoma binding protein 4
1426487_a_at	Rbbp6	-1.89586	-2.14448	-1.57492	-2.26062	retinoblastoma binding protein 6
1437862_at	Rbm25	-5.66961	-7.2752	-1.19988	-2.50576	RNA binding motif protein 25
1442744_at	Rbm39	-6.18124	-7.51017	-1.40419	-4.83539	RNA binding motif protein 39
1437322_at	Rbm4	-2.10414	-2.53597	-1.45401	-1.94486	RNA binding motif protein 4
1434005_at	Rbms1	-1.7451	-2.47771	-1.24072	-2.41291	RNA binding motif, single stranded interacting protein 1
1434933_at	Rc3h1	-2.49304	-3.13018	-1.65442	-3.39499	RING CCCH (C3H) domains 1
1416601_a_at	Rcan1	2.34838	2.18537	2.40763	1.75249	regulator of calcineurin 1
1444364_at	Rcor3	-2.30151	-2.70279	-2.05042	-2.11644	REST corepressor 3
1453864_at	Rdh14	-2.36338	-3.13021	-1.78435	-1.88086	retinol dehydrogenase 14 (all-trans and 9-cis)
1419147_at	Rec8	2.76482	3.75945	3.05749	3.49443	REC8 homolog (yeast)
1422993_s_at	Refbp2	5.83618	5.2084	4.07731	3.54645	THO complex 4
1448872_at	Reg3g	7.24224	10.7238	5.56278	3.57711	regenerating islet-derived 3 gamma
1425535_at	Repin1	2.83801	3.79386	2.19976	2.32214	replication initiator 1
1439159_at	Rere	-2.21268	-2.47276	-1.29827	-1.53034	Arginine glutamic acid dipeptide (RE) repeats
1451236_at	Rerg	-1.64628	-2.14269	-1.83872	-2.76558	RAS-like, estrogen-regulated, growth-inhibitor
1417988_at	Resp18	2.31467	3.01194	2.08838	1.9364	regulated endocrine-specific protein 18
1449015_at	Retnla	2.79649	1.53823	2.53598	1.84004	resistin like alpha
1418535_at	Rgl1	-2.72563	-2.30395	-2.09898	-2.23498	ral guanine nucleotide dissociation stimulator,-like 1
1442811_at	Rgmb	-3.37814	-4.78788	-1.35892	-3.65162	RGM domain family, member B
1449856_at	Rgs18	-3.31699	-3.49845	-1.51532	-3.48251	regulator of G-protein signaling 18
1448605_at	Rhoc	1.78765	2.20924	1.88652	1.41887	ras homolog gene family, member C
1450789_at	Rhpn1	1.67755	2.22001	1.8157	1.92616	rhophilin, Rho GTPase binding protein 1
1438516_at	Rif1	-3.21622	-2.81801	-1.49277	-2.14023	Rap1 interacting factor 1 homolog (yeast)
1452725_a_at	Rnaseh2a	1.79907	2.16125	1.38691	1.9585	ribonuclease H2, large subunit
1442048_at	Rnf11	-1.8217	-1.93361	-2.40309	-1.90383	ring finger protein 11
1439403_x_at	Rnf12	-2.00313	-2.87685	-2.3357	-1.91557	ring finger protein 12
1437035_x_at	Rnf14	-1.51363	-2.17787	-2.02396	-2.00912	ring finger protein 14
1432478_a_at	Rnf19b	2.0487	1.99858	2.36994	1.80007	ring finger protein 19B
1452361_at	Rnf20	2.59329	2.81547	2.7184	1.8546	ring finger protein 20
1451072_a_at	Rnf4	2.05927	2.09535	2.08666	1.59393	ring finger protein 4
1427899_at	Rnf6	-1.60645	-1.78524	-1.92901	-3.03572	ring finger protein (C3H2C3 type) 6
1423444_at	Rock1	-2.50099	-3.04606	-1.52028	-4.06342	Rho-associated coiled-coil containing protein kinase 1
1455819_at	Rod1	-2.09952	-2.38527	-1.24306	-2.35607	ROD1 regulator of differentiation 1 (S. pombe)
1423959_at	Ropn1l	2.71759	1.85713	2.09296	1.56795	ropporin 1-like
1424034_at	Rora	-2.5317	-2.75481	-1.73303	-4.17009	RAR-related orphan receptor alpha
1434061_at	Rp2h	-2.22331	-3.92396	-2.33861	-4.19933	retinitis pigmentosa 2 homolog (human)
1428828_at	Rpain	1.91404	2.4435	1.67653	2.16173	RPA interacting protein
1417041_at	Rpo1-1	1.78257	2.42479	1.46124	2.24805	RNA polymerase 1-1
1449021_at	Rpp21	1.81168	2.15327	1.77181	1.69403	ribonuclease P 21 subunit (human)
1452730_at	Rps4y2	2.20183	3.07047	2.47559	2.13882	ribosomal protein S4, Y-linked 2
1460705_at	Rps6kb1	-1.72309	-2.14421	-1.24754	-2.43683	ribosomal protein S6 kinase, polypeptide 1
1422562_at	Rrad	1.59203	2.70477	1.67502	1.89196	Ras-related associated with diabetes
1428905_at	Rraga	3.66781	2.87885	2.64849	1.74807	Ras-related GTP binding A
1434741_at	Rreb1	-2.42574	-3.79477	-1.31723	-2.30968	ras responsive element binding protein 1
1437221_at	Rrm2b	-2.29126	-2.17956	-1.71168	-1.52972	ribonucleotide reductase M2 B (TP53 inducible)
1415957_a_at	Rrp1	2.20936	2.78205	2.12282	1.3547	ribosomal RNA processing 1 homolog (S. cerevisiae)
1417643_at	Rsph1	2.15872	2.28426	2.70162	2.04786	radial spoke head 1 homolog (Chlamydomonas)
1435284_at	Rtn4	-5.96875	-6.57801	-1.05642	-2.58361	reticulon 4
1455605_at	Rufy3	-1.71653	-1.96112	-1.1335	-2.81894	RUN and FYVE domain containing 3
1452530_a_at	Runx1	2.19327	2.30814	1.8691	2.17128	runt related transcription factor 1
1426388_s_at	Ryk	-1.55586	-1.89023	-1.81215	-2.75068	receptor-like tyrosine kinase
1434402_at	Samd8	-1.94092	-2.8835	-1.50245	-3.30562	sterile alpha motif domain containing 8
1439161_at	Saps3	-4.58642	-4.27375	-1.19451	-1.91522	SAPS domain family, member 3
1423720_a_at	Sar1a	2.07679	1.90878	2.08487	1.27788	SAR1 gene homolog A (S. cerevisiae)
1426257_a_at	Sars	2.00793	2.44824	1.7929	1.94412	seryl-aminoacyl-tRNA synthetase
1417548_at	Sart3	1.96236	2.27922	1.62995	1.58252	squamous cell carcinoma antigen recognized by T-cells 3
1434520_at	Sc5d	-1.77967	-2.38377	-1.18918	-3.52399	sterol-C5-desaturase (fungal ERG3, delta-5-desaturase) homolog (S. cerevisae)
1438406_at	Scarf2	1.91557	2.16993	2.12136	1.3322	scavenger receptor class F, member 2
1422837_at	Scel	-3.1297	-2.14695	-2.24533	-1.80963	sciellin
1436044_at	Scn7a	-1.8952	-3.22151	-1.6001	-3.90853	sodium channel, voltage-gated, type VII, alpha
1419975_at	Scp2	-2.40604	-2.86917	-3.31679	-1.29135	Sterol carrier protein 2, liver
1418206_at	Sdf2l1	4.12152	5.78064	2.74246	2.65421	stromal cell-derived factor 2-like 1
1420823_at	Sema4d	1.91678	1.91434	1.74262	1.8942	sema domain, immunoglobulin domain (Ig), transmembrane domain (TM) and short cytoplasmic domain, (semaphorin) 4D
1437422_at	Sema5a	-2.36341	-5.01561	-1.34718	-2.65921	sema domain, seven thrombospondin repeats (type 1 and type 1-like), transmembrane domain (TM) and short cytoplasmic domain, (semaphorin) 5A
1422040_at	Sema7a	2.80765	2.05665	2.0537	1.0186	sema domain, immunoglobulin domain (Ig), and GPI membrane anchor, (semaphorin) 7A
1438413_at	Senp7	-2.06441	-2.08718	-2.02356	-2.21147	SUMO1/sentrin specific peptidase 7
1437995_x_at	Sep7	-1.59397	-1.87798	-2.52455	-1.67644	septin 7
1416521_at	Sepw1	2.41097	2.42285	2.26843	1.32752	selenoprotein W, muscle 1
1416168_at	Serpinf1	2.57728	3.29346	1.97835	1.53612	serine (or cysteine) peptidase inhibitor, clade F, member 1
1421076_at	Sertad3	1.77156	2.47726	1.96518	2.2267	SERTA domain containing 3
1432488_a_at	Sf3a3	2.12148	2.22267	1.94247	1.38475	splicing factor 3a, subunit 3
1456040_at	Sf3b2	1.90565	2.38019	1.99653	1.44064	splicing factor 3b, subunit 2
1424381_at	Sf4	1.70574	2.30037	1.65058	1.92769	splicing factor 4
1447898_s_at	Sfrs6	-1.80194	-2.14536	-2.17649	-1.61232	splicing factor, arginine/serine-rich 6
1438675_at	Sfrs8	-4.6559	-5.34211	-1.12792	-3.11759	splicing factor, arginine/serine-rich 8
1439966_x_at	Sfxn2	2.4404	2.47085	2.27094	1.56408	sideroflexin 2
1436678_at	Sgcb	-1.85019	-2.58755	-1.59345	-2.23999	sarcoglycan, beta (dystrophin-associated glycoprotein)
1420822_s_at	Sgpp1	-1.80232	-1.87224	-1.91482	-2.37873	sphingosine-1-phosphate phosphatase 1
1453389_a_at	Sh2b2	1.82238	2.14089	1.4969	2.08835	SH2B adaptor protein 2
1418011_a_at	Sh3glb1	-2.46246	-2.61606	-1.03916	-2.3911	SH3-domain GRB2-like B1 (endophilin)
1450326_at	Shc3	1.86766	2.33877	1.27268	1.90495	src homology 2 domain-containing transforming protein C3
1424355_a_at	Sin3b	2.2893	2.37113	1.90836	2.17128	transcriptional regulator, SIN3B (yeast)
1418640_at	Sirt1	-1.89891	-1.88513	-1.65251	-2.03048	sirtuin 1 (silent mating type information regulation 2, homolog) 1 (S. cerevisiae)
1418377_a_at	Siva1	1.83411	2.25207	1.88458	1.94318	SIVA1, apoptosis-inducing factor
1436989_s_at	Slc12a6	-2.67167	-3.14406	-3.00368	-1.95489	solute carrier family 12, member 6
1456914_at	Slc16a4	-2.41034	-1.91712	-1.35625	-1.89254	Solute carrier family 16 (monocarboxylic acid transporters), member 4
1456003_a_at	Slc1a4	2.57267	3.92933	2.14061	2.63246	solute carrier family 1 (glutamate/neutral amino acid transporter), member 4
1417809_at	Slc22a18	2.01932	3.13551	2.22883	1.90592	solute carrier family 22 (organic cation transporter), member 18
1416954_at	Slc25a10	2.08661	2.76492	1.92444	1.70014	solute carrier family 25 (mitochondrial carrier, dicarboxylate transporter), member 10
1419657_a_at	Slc25a36	-1.90164	-2.60647	-1.48468	-2.21217	solute carrier family 25, member 36
1453111_a_at	Slc25a39	2.06229	2.21464	1.98246	1.38974	solute carrier family 25, member 39
1422811_at	Slc27a1	2.26626	4.77241	2.75477	2.12928	solute carrier family 27 (fatty acid transporter), member 1
1427180_at	Slc27a3	1.74399	1.92969	1.80845	1.83864	solute carrier family 27 (fatty acid transporter), member 3
1434773_a_at	Slc2a1	2.17436	3.14838	2.07579	2.92705	solute carrier family 2 (facilitated glucose transporter), member 1
1436164_at	Slc30a1	-1.80583	-2.17408	-1.2076	-2.48805	solute carrier family 30 (zinc transporter), member 1
1426668_at	Slc30a9	-1.86589	-2.68927	-1.69518	-3.68742	solute carrier family 30 (zinc transporter), member 9
1428111_at	Slc38a4	-1.75062	-1.673	-1.95279	-2.77511	solute carrier family 38, member 4
1417882_at	Slc39a3	2.33271	2.61967	1.84016	2.08414	solute carrier family 39 (zinc transporter), member 3
1444511_at	Slc41a1	1.73915	1.89003	1.7457	1.86066	solute carrier family 41, member 1
1426714_at	Slc46a1	1.94917	2.47465	1.73281	1.61338	solute carrier family 46, member 1
1419166_at	Slc5a2	2.05425	1.95302	1.30022	2.15277	solute carrier family 5 (sodium/glucose cotransporter), member 2
1440227_at	Slc5a3	-4.17148	-3.50441	-3.20203	-3.17558	solute carrier family 5 (inositol transporters), member 3
1426712_at	Slc6a15	-3.15737	-1.78114	-1.35842	-2.6219	solute carrier family 6 (neurotransmitter transporter), member 15
1426068_at	Slc7a4	1.66037	2.34436	1.96193	1.66053	solute carrier family 7 (cationic amino acid transporter, y+ system), member 4
1438115_a_at	Slc9a3r1	1.74153	2.25868	1.72838	1.94685	solute carrier family 9 (sodium/hydrogen exchanger), isoform 3 regulator 1
1431208_a_at	Slc9a3r2	2.1364	3.36055	1.65764	1.47415	solute carrier family 9 (sodium/hydrogen exchanger), isoform 3 regulator 2
1437870_at	Slco4c1	-1.86283	-3.92945	-2.95535	-3.08845	solute carrier organic anion transporter family, member 4C1
1456683_at	Sltm	-2.76994	-3.04602	-2.36811	-2.58563	SAFB-like, transcription modulator
1420562_at	Slurp1	3.18659	1.77837	1.48257	1.61131	secreted Ly6/Plaur domain containing 1
1450471_at	Smad3	1.965	2.64503	2.39908	1.71345	MAD homolog 3 (Drosophila)
1423389_at	Smad7	-2.49915	-2.59631	-1.61351	-2.62113	MAD homolog 7 (Drosophila)
1422675_at	Smarce1	2.34778	1.71222	2.05948	1.46949	SWI/SNF-related, matrix-associated actin-dependent regulator of chromatin, subfamily a, containing DEAD/H box 1
1452197_at	Smc4	-1.8325	-2.81032	-1.60979	-2.81317	structural maintenance of chromosomes 4
1426270_at	Smc5	-2.3837	-3.69321	-1.96719	-2.36316	structural maintenance of chromosomes 5
1427048_at	Smo	2.08377	1.76672	2.35541	1.35125	smoothened homolog (Drosophila)
1424268_at	Smox	2.17484	2.21329	1.51946	1.54543	spermine oxidase
1416038_at	Snd1	4.19441	4.68537	3.09358	2.77949	staphylococcal nuclease and tudor domain containing 1
1459601_at	Snf1lk	-2.52008	-2.41259	-2.42903	-2.58789	SNF1-like kinase
1425678_a_at	Snrk	-2.15421	-1.79721	-1.72826	-2.1672	SNF related kinase
1422884_at	Snrpd3	3.43563	2.65633	2.81186	1.71721	small nuclear ribonucleoprotein D3
1459764_x_at	Snx10	-2.52872	-2.05854	-1.56104	-1.77425	sorting nexin 10
1421797_a_at	Snx12	2.79522	2.56762	2.3965	1.41598	sorting nexin 12
1435251_at	Snx13	-2.56549	-3.23635	-2.20241	-3.80385	sorting nexin 13
1437120_at	Snx30	-2.40794	-2.27505	-2.47989	-1.69975	sorting nexin family member 30
1450446_a_at	Socs1	1.86157	2.32622	1.56596	1.94467	suppressor of cytokine signaling 1
1442586_at	Socs2	-3.55368	-3.02615	-1.73326	-2.27289	suppressor of cytokine signaling 2
1455142_at	Socs4	-2.73074	-4.55611	-2.07401	-3.30399	suppressor of cytokine signaling 4
1423350_at	Socs5	-2.01746	-2.07743	-1.40157	-1.92501	suppressor of cytokine signaling 5
1434834_at	Socs7	-1.91031	-2.11718	-1.40107	-2.56389	suppressor of cytokine signaling 7
1440311_at	Sorbs1	-3.56495	-3.16859	1.07592	-2.41744	sorbin and SH3 domain containing 1
1452281_at	Sos2	-2.36582	-2.91966	-2.57295	-2.95525	Son of sevenless homolog 2 (Drosophila)
1453002_at	Sox11	2.18124	2.17006	2.03757	1.738	SRY-box containing gene 11
1450191_a_at	Sox13	-1.80505	-1.25093	-1.92069	-2.70537	SRY-box containing gene 13
1449370_at	Sox4	-2.10622	-2.70618	-2.20126	-2.3995	SRY-box containing gene 4
1418180_at	Sp1	-2.76546	-2.96919	-1.78609	-1.75005	trans-acting transcription factor 1
1426237_at	Sp2	-2.2176	-1.50561	-1.47728	-2.37847	Sp2 transcription factor
1437508_at	Sp4	-2.75061	-3.02177	-1.71098	-3.67472	trans-acting transcription factor 4
1417635_at	Spa17	2.26769	2.26778	2.7919	1.94012	sperm autoantigenic protein 17
1433648_at	Spag9	-1.78905	-2.3627	-1.59789	-3.02153	sperm associated antigen 9
1451175_at	Spcs3	-2.06891	-2.54296	-1.45715	-2.79948	signal peptidase complex subunit 3 homolog (S. cerevisiae)
1451886_at	Speg	3.37341	2.88902	3.03099	2.82761	SPEG complex locus
1460407_at	Spib	2.23605	1.89828	2.14197	1.55686	Spi-B transcription factor (Spi-1/PU.1 related)
1430567_at	Spink5	2.21452	1.64586	2.28187	1.77753	serine peptidase inhibitor, Kazal type 5
1451935_a_at	Spint2	2.48852	2.92674	2.208	2.16085	serine protease inhibitor, Kunitz type 2
1441507_at	Spnb2	-10.7542	-10.8648	-1.32358	-6.1627	spectrin beta 2
1459560_at	Spopl	-2.83355	-3.54823	-1.47895	-2.62009	speckle-type POZ protein-like
1449254_at	Spp1	-5.50835	-2.66697	-2.37146	-2.89632	secreted phosphoprotein 1
1432372_a_at	Spr	2.04707	2.90686	1.49837	1.45186	sepiapterin reductase
1423160_at	Spred1	-1.57895	-2.51667	-1.71476	-1.79893	sprouty protein with EVH-1 domain 1, related sequence
1439492_at	Sptlc3	1.94571	2.34228	1.79485	1.72793	serine palmitoyltransferase, long chain base subunit 3
1450878_at	Sri	2.1793	1.91069	2.04255	1.73484	sorcin
1451542_at	Ssbp2	-3.85855	-3.91694	-2.60361	-2.40535	single-stranded DNA binding protein 2
1455854_a_at	Ssh1	-2.64362	-1.79871	-1.96516	-1.8247	slingshot homolog 1 (Drosophila)
1457440_at	Sstr4	-2.23118	-1.93969	-1.59179	-1.56202	somatostatin receptor 4
1441216_at	St3gal1	-2.18456	-2.86399	-1.69093	-1.85403	ST3 beta-galactoside alpha-2,3-sialyltransferase 1
1421892_at	St3gal2	-1.72647	-2.12645	-1.43936	-2.16047	ST3 beta-galactoside alpha-2,3-sialyltransferase 2
1421915_a_at	St3gal3	1.92348	2.18018	2.05797	1.36591	ST3 beta-galactoside alpha-2,3-sialyltransferase 3
1425668_a_at	St3gal4	1.945	2.31227	2.33546	1.86336	ST3 beta-galactoside alpha-2,3-sialyltransferase 4
1419420_at	St6galnac5	-2.35415	-2.18478	-1.72219	-1.42233	ST6 (alpha-N-acetyl-neuraminyl-2,3-beta-galactosyl-1,3)-N-acetylgalactosaminide
1419186_a_at	St8sia4	-1.83122	-3.90793	-1.67045	-2.09745	ST8 alpha-N-acetyl-neuraminide alpha-2,8-sialyltransferase 4
1429240_at	Stard4	-2.54395	-3.40214	-2.0695	-2.67367	StAR-related lipid transfer (START) domain containing 4
1440481_at	Stat1	-2.21278	-2.5866	-1.33244	-1.49692	signal transducer and activator of transcription 1
1459961_a_at	Stat3	-2.91106	-2.69565	-1.25366	-2.71836	Signal transducer and activator of transcription 3
1450259_a_at	Stat5a	2.42349	2.9991	3.19645	2.13893	signal transducer and activator of transcription 5A
1433772_at	Stch	-1.89862	-2.82559	-1.825	-3.0385	stress 70 protein chaperone, microsome-associated, human homolog
1424938_at	Steap1	3.03859	2.30246	2.34866	1.32975	six transmembrane epithelial antigen of the prostate 1
1430165_at	Stk17b	-4.07924	-3.826	-1.72293	-3.33174	serine/threonine kinase 17b (apoptosis-inducing)
1416770_at	Stk25	9.02863	10.7033	4.307	6.52263	serine/threonine kinase 25 (yeast)
1460181_at	Stmn3	1.8084	2.38127	1.73291	1.70105	stathmin-like 3
1449341_a_at	Stom	1.71342	2.10138	2.2	1.41224	stomatin
1439496_at	Ston1	-1.8412	-2.13492	-1.642	-2.71786	Stonin 1
1419913_at	Strap	-2.34514	-2.40069	-2.26666	-1.65919	Serine/threonine kinase receptor associated protein
1426343_at	Stt3b	2.76947	2.73776	2.56191	1.69105	STT3, subunit of the oligosaccharyltransferase complex, homolog B (S. cerevisiae)
1431646_a_at	Stx6	2.31523	2.27874	1.86185	1.34299	syntaxin 6
1418089_at	Stx8	1.74417	1.80982	1.80324	2.13193	syntaxin 8
1435058_x_at	Stxbp3a	-1.93583	-2.5306	-2.98316	-1.94423	syntaxin binding protein 3A
1429710_at	Styx	-2.48124	-4.38106	-1.98974	-3.14955	phosphoserine/threonine/tyrosine interaction protein
1426556_at	Suhw4	-3.21035	-4.17921	-1.88986	-3.29555	suppressor of hairy wing homolog 4 (Drosophila)
1424603_at	Sumf1	-1.53985	-2.17869	-1.72254	-2.86439	sulfatase modifying factor 1
1449578_at	Supt16h	3.85647	3.79654	2.98597	1.55298	suppressor of Ty 16 homolog (S. cerevisiae)
1434963_at	Supt3h	1.78518	2.08312	1.87741	1.84313	suppressor of Ty 3 homolog (S. cerevisiae)
1434999_at	Suv420h1	-2.07123	-2.5241	-1.41801	-3.07144	suppressor of variegation 4-20 homolog 1 (Drosophila)
1420021_s_at	Suz12	-1.91111	-2.69852	-1.21883	-2.43324	suppressor of zeste 12 homolog (Drosophila)
1419346_a_at	Svs5	3.14145	2.34535	2.88402	2.58129	seminal vesicle secretory protein 5
1449030_at	Syn2	2.11028	2.34903	1.86073	1.70184	synapsin II
1436333_a_at	Synj1	-2.35282	-2.48072	-2.11482	-2.70126	synaptojanin 1
1448853_at	Synj2bp	-2.31481	-3.09883	-1.59299	-2.40837	synaptojanin 2 binding protein
1422881_s_at	Sypl	-1.84186	-2.0589	-2.42711	-1.90545	synaptophysin-like protein
1422531_at	Syt5	1.56576	2.27257	1.62231	1.85257	synaptotagmin V
1416579_a_at	Tacstd1	2.97194	2.47425	2.37465	1.63116	tumor-associated calcium signal transducer 1
1448784_at	Taf10	2.16164	2.90602	2.3516	1.98889	TAF10 RNA polymerase II, TATA box binding protein (TBP)-associated factor
1423170_at	Taf7	2.64061	2.27164	2.09759	1.50398	TAF7 RNA polymerase II, TATA box binding protein (TBP)-associated factor
1448177_at	Tap1	2.0927	2.06728	1.79232	1.69451	transporter 1, ATP-binding cassette, sub-family B (MDR/TAP)
1450378_at	Tapbp	5.21088	5.90071	4.26816	2.59045	TAP binding protein
1428467_at	Tardbp	-4.98147	-5.92562	-1.13694	-4.85087	TAR DNA binding protein
1420174_s_at	Tax1bp1	-1.38148	-2.14329	-1.8782	-2.63358	Tax1 (human T-cell leukemia virus type I) binding protein 1
1426899_at	Tbc1d23	-1.69429	-2.80106	-1.22283	-3.34539	TBC1 domain family, member 23
1419222_at	Tbxa2r	1.73864	2.35346	1.4488	1.77892	thromboxane A2 receptor
1419258_at	Tcea1	-1.85043	-2.27107	-1.42627	-2.12512	transcription elongation factor A (SII) 1
1439209_at	Tcf12	-5.75204	-6.40681	-1.6011	-4.63438	Transcription factor 12
1424089_a_at	Tcf4	-2.27014	-2.56455	-1.47944	-2.62695	transcription factor 4
1427764_a_at	Tcfe2a	2.09883	2.48143	2.41689	1.58458	transcription factor E2a
1425854_x_at	Tcrb-V8.2	2.38126	2.04792	1.90804	2.24776	T-cell receptor beta, variable 8.2
1450324_a_at	Tctn3	2.31481	2.09796	1.49386	1.70637	tectonic family member 3
1432075_a_at	Tekt1	1.87691	2.31522	2.20672	1.98376	tektin 1
1453121_at	Tekt4	2.46531	3.47696	2.17587	2.9066	tektin 4
1429355_at	Tekt5	2.16871	2.38025	1.5567	1.3536	tektin 5
1419381_at	Terf2ip	-2.12732	-2.61068	-1.88517	-2.86439	telomeric repeat binding factor 2, interacting protein
1422448_at	Tff2	5.17317	3.20556	2.07977	2.66045	trefoil factor 2 (spasmolytic protein 1)
1438530_at	Tfpi	-1.85326	-2.29328	-1.62953	-2.67493	tissue factor pathway inhibitor
1438963_s_at	Tfpt	1.88543	2.47303	1.72054	1.99051	TCF3 (E2A) fusion partner
1418136_at	Tgfb1i1	2.17803	2.68535	1.8982	1.54009	transforming growth factor beta 1 induced transcript 1
1420895_at	Tgfbr1	-2.17026	-2.3262	-1.63372	-2.69058	transforming growth factor, beta receptor I
1422286_a_at	Tgif1	1.87948	2.47243	1.62358	1.60562	TG interacting factor 1
1426428_at	Thap7	1.81879	2.58682	1.61226	1.95823	THAP domain containing 7
1417724_at	Thoc4	4.84923	4.59987	3.49181	3.06702	THO complex 4
1452125_at	Thrap3	-7.91536	-7.06171	-1.10107	-2.20306	thyroid hormone receptor associated protein 3
1416812_at	Tia1	-2.69721	-2.55527	-1.93066	-2.20542	cytotoxic granule-associated RNA binding protein 1
1455211_a_at	Timm13	2.28116	2.33365	1.80018	1.51639	translocase of inner mitochondrial membrane 13 homolog (yeast)
1460685_at	Timm17b	1.84635	2.15844	1.60016	1.82912	translocase of inner mitochondrial membrane 17b
1455456_a_at	Timm50	2.06609	3.07199	1.88793	1.66188	translocase of inner mitochondrial membrane 50 homolog (yeast)
1460227_at	Timp1	2.0306	2.31887	1.71675	1.3963	tissue inhibitor of metalloproteinase 1
1450974_at	Timp4	1.9796	2.49426	1.91139	1.81783	tissue inhibitor of metalloproteinase 4
1452160_at	Tiparp	-2.81059	-3.44399	-1.70287	-2.57674	TCDD-inducible poly(ADP-ribose) polymerase
1418685_at	Tirap	-2.53548	-2.28608	-2.11988	-1.96098	toll-interleukin 1 receptor (TIR) domain-containing adaptor protein
1448727_at	Tle6	1.7984	2.23224	1.79355	2.02218	transducin-like enhancer of split 6, homolog of Drosophila E(spl)
1454697_at	Tloc1	-2.25087	-2.90609	-1.49567	-2.39766	translocation protein 1
1423951_at	Tm2d3	1.68128	2.41394	1.62679	1.77367	TM2 domain containing 3
1460684_at	Tm7sf2	2.15558	2.55486	1.65212	2.25098	transmembrane 7 superfamily member 2
1424573_at	Tmed5	-4.74558	-5.8326	-5.29961	-6.63804	transmembrane emp24 protein transport domain containing 5
1419917_s_at	Tmed7	-1.80637	-2.44845	-1.88025	-2.37813	transmembrane emp24 protein transport domain containing 7
1448623_at	Tmem123	-1.87067	-2.35015	-1.92476	-2.81386	transmembrane protein 123
1419171_at	Tmem157	-2.2599	-2.3024	-1.64506	-2.48927	transmembrane protein 157
1434191_at	Tmem195	-2.01468	-1.9227	-2.34307	-2.18713	transmembrane protein 195
1430418_at	Tmem57	-3.09352	-3.00644	-1.49021	-1.84298	transmembrane protein 57
1419557_a_at	Tmem9	1.988	2.26335	1.75681	1.83058	transmembrane protein 9
1416376_at	Tmem97	2.07085	2.18352	1.70968	1.60823	transmembrane protein 97
1439626_at	Tmod3	-2.59247	-2.4699	-2.25467	-2.30929	tropomodulin 3
1439680_at	Tnfsf10	-1.85657	-2.2728	-1.50182	-2.22919	tumor necrosis factor (ligand) superfamily, member 10
1445251_at	Tnfsf13b	-2.02304	-2.91881	-1.04632	-1.84273	tumor necrosis factor (ligand) superfamily, member 13b
1442140_at	Tnn	3.52452	3.26413	3.42337	3.49988	tenascin N
1419950_s_at	Tnpo3	-2.09068	-2.36792	-1.49375	-2.46466	transportin 3
1425036_a_at	Tnrc6a	-3.31687	-3.99699	-1.55584	-3.69522	trinucleotide repeat containing 6a
1440844_at	Tob1	2.87015	2.7065	1.92728	1.98026	transducer of ErbB-2.1
1438495_at	Top1	-3.24154	-4.21343	-2.21355	-3.03429	topoisomerase (DNA) I
1416731_at	Top2b	-1.70452	-2.15156	-1.65303	-2.20738	topoisomerase (DNA) II beta
1415918_a_at	Tpi1	2.1679	3.03136	1.9229	2.27574	triosephosphate isomerase 1
1427567_a_at	Tpm3	2.17918	2.01511	1.84677	1.34395	tropomyosin 3, gamma
1455933_at	Tra2a	-2.40165	-2.54365	-1.61081	-2.03832	transformer 2 alpha homolog (Drosophila)
1445452_at	Traf1	-4.38334	-3.10274	-1.68717	-1.40226	Tnf receptor-associated factor 1
1436019_a_at	Trappc1	2.31882	2.345	1.68356	2.00704	trafficking protein particle complex 1
1418233_a_at	Trappc5	2.47442	2.82973	1.65085	2.21688	trafficking protein particle complex 5
1421792_s_at	Trem2	1.85167	2.2267	1.46255	1.8631	triggering receptor expressed on myeloid cells 2
1450672_a_at	Trex1	2.07186	2.72612	1.63556	2.25872	three prime repair exonuclease 1
1456089_at	Trim23	-2.92587	-2.68362	-2.55222	-2.50175	tripartite motif protein 23
1434554_at	Trim37	-1.9975	-2.72825	-1.91216	-3.21893	tripartite motif protein 37
1451249_at	Trmt1	1.61371	2.38439	1.9098	1.78946	TRM1 tRNA methyltransferase 1 homolog (S. cerevisiae)
1425562_s_at	Trnt1	-2.63648	-4.24563	-2.4663	-3.76358	tRNA nucleotidyl transferase, CCA-adding, 1
1426538_a_at	Trp53	2.5515	3.08938	1.75007	1.48452	transformation related protein 53
1421096_at	Trpc1	-1.86897	-2.25864	-1.56322	-2.82793	transient receptor potential cation channel, subfamily C, member 1
1431355_s_at	Trpm7	-4.46896	-4.70387	-1.66603	-3.96095	transient receptor potential cation channel, subfamily M, member 7
1457445_at	Trps1	-3.80726	-4.50164	-1.98393	-3.37161	trichorhinophalangeal syndrome I (human)
1453012_at	Tsc22d2	-2.7783	-2.65851	-1.76839	-3.50237	TSC22 domain family 2
1425281_a_at	Tsc22d3	2.73664	3.09701	1.48035	1.43651	TSC22 domain family 3
1455853_x_at	Tspan31	3.8896	2.37979	1.728	2.25569	tetraspanin 31
1460717_at	Tspyl1	4.95492	4.50151	3.80537	2.17091	testis-specific protein, Y-encoded-like 1
1448609_at	Tst	2.42251	3.17254	1.93879	1.93738	thiosulfate sulfurtransferase, mitochondrial
1448495_at	Tsta3	1.98328	2.47527	1.47185	1.8555	tissue specific transplantation antigen P35B
1427112_at	Ttl	-1.71556	-2.28258	-1.00533	-3.13503	tubulin tyrosine ligase
1455377_at	Ttll7	-2.48633	-2.4973	-1.502	-3.52649	tubulin tyrosine ligase-like family, member 7
1430864_at	Ttll9	1.96454	2.36737	1.67967	2.35187	tubulin tyrosine ligase-like family, member 9
1421179_at	Ttyh2	2.05382	2.3717	1.31082	1.71954	tweety homolog 2 (Drosophila)
1455719_at	Tubb5	3.78248	3.91395	2.52696	2.79223	tubulin, beta 5
1421557_x_at	Txn2	1.92545	2.07352	1.79785	1.60085	thioredoxin 2
1419926_at	Txndc10	-1.92386	-2.39479	-1.89341	-1.39866	Thioredoxin domain containing 10
1439184_s_at	Txndc17	-1.89918	-2.41174	-2.4643	-1.99619	thioredoxin domain containing 17
1423246_at	Txndc4	-1.38753	-1.95179	-2.04505	-2.26493	thioredoxin domain containing 4 (endoplasmic reticulum)
1423746_at	Txndc5	2.15183	2.27818	1.75306	1.44554	thioredoxin domain containing 5
1424486_a_at	Txnrd1	2.68379	2.74644	2.51974	2.47938	thioredoxin reductase 1
1416745_x_at	Uap1	-1.92112	-1.93059	-1.95282	-1.86692	UDP-N-acetylglucosamine pyrophosphorylase 1
1437278_a_at	Uba2	-1.64078	-1.78971	-2.79283	-1.4546	ubiquitin-like modifier activating enzyme 2
1428944_at	Uba6	-3.97996	-4.54816	-2.83754	-2.95277	ubiquitin-like modifier activating enzyme 6
1439477_at	Ube2b	-4.43327	-4.01497	-1.06746	-2.19437	ubiquitin-conjugating enzyme E2B, RAD6 homology (S. cerevisiae)
1445885_at	Ube2d2	-2.00381	-2.06905	-1.48485	-2.10765	ubiquitin-conjugating enzyme E2D 2
1424358_at	Ube2e2	2.1393	1.86219	1.65606	1.60306	ubiquitin-conjugating enzyme E2E 2 (UBC4/5 homolog, yeast)
1428791_at	Ube2h	-1.77588	-1.9846	-1.23082	-2.44187	ubiquitin-conjugating enzyme E2H
1424345_s_at	Ube2m	2.62345	3.11627	2.14511	1.72118	ubiquitin-conjugating enzyme E2M (UBC12 homolog, yeast)
1445727_at	Ube3a	-2.36311	-2.23362	-1.33465	-2.03919	ubiquitin protein ligase E3A
1425384_a_at	Ube4a	2.14239	2.14632	2.55639	1.81192	ubiquitination factor E4A, UFD2 homolog (S. cerevisiae)
1451465_at	Ubl7	2.30029	3.71482	1.87986	2.20451	ubiquitin-like 7 (bone marrow stromal cell-derived)
1460304_a_at	Ubtf	3.76527	4.60167	3.42515	2.14483	upstream binding transcription factor, RNA polymerase I
1426460_a_at	Ugp2	2.06312	1.83189	2.34818	1.44418	UDP-glucose pyrophosphorylase 2
1415811_at	Uhrf1	2.21704	1.92425	1.66927	1.6887	ubiquitin-like, containing PHD and RING finger domains, 1
1417846_at	Ulk2	-1.77253	-1.97195	-1.38099	-2.57995	Unc-51 like kinase 2 (C. elegans)
1436628_at	Ulk4	1.57281	2.43084	2.21961	2.2928	unc-51-like kinase 4 (C. elegans)
1434842_s_at	Upf3b	-1.54968	-1.96723	-1.36067	-2.66686	UPF3 regulator of nonsense transcripts homolog B (yeast)
1455464_x_at	Upk1b	2.40803	1.71083	1.89882	1.38946	uroplakin 1B
1417206_at	Urod	2.06185	2.49192	1.73379	1.92653	uroporphyrinogen decarboxylase
1451130_at	Use1	2.48811	3.36926	2.44627	2.70855	unconventional SNARE in the ER 1 homolog (S. cerevisiae)
1448805_at	Usf1	3.92534	4.4118	2.84376	3.18843	upstream transcription factor 1
1436891_at	Usp15	-1.51965	-2.44082	-1.90934	-1.49979	ubiquitin specific peptidase 15
1431951_a_at	Usp16	-1.68313	-2.0956	-1.44187	-2.37209	ubiquitin specific peptidase 16
1456043_at	Usp22	2.76523	3.31291	2.23068	2.04169	ubiquitin specific peptidase 22
1459857_at	Usp32	-2.92447	-2.78265	-1.8743	-1.95907	ubiquitin specific peptidase 32
1444437_at	Usp34	-2.74212	-2.9454	-1.47938	-3.40403	ubiquitin specific peptidase 34
1427991_s_at	Usp45	-2.49356	-3.09062	-1.83173	-2.73552	ubiquitin specific petidase 45
1452385_at	Usp53	-2.92798	-3.86738	-2.7768	-2.84558	ubiquitin specific peptidase 53
1438249_at	Usp7	-3.25928	-3.58318	-1.23168	-2.64392	ubiquitin specific peptidase 7
1446807_at	Usp8	-3.17812	-2.67336	-1.21906	-1.5399	ubiquitin specific peptidase 8
1418986_a_at	Uxt	2.09737	2.1769	1.96933	1.99695	ubiquitously expressed transcript
1420833_at	Vamp2	2.23944	2.91711	2.41428	1.28466	vesicle-associated membrane protein 2
1421102_a_at	Vamp3	3.81021	2.39306	3.22295	1.62322	vesicle-associated membrane protein 3
1422896_at	Vamp4	-2.72901	-3.00809	-1.66521	-3.2134	vesicle-associated membrane protein 4
1441930_x_at	Vat1	-2.0009	-1.56318	-2.61632	-2.22456	Vesicle amine transport protein 1 homolog (T californica)
1417122_at	Vav3	-2.19103	-2.68578	-1.57421	-2.69385	vav 3 oncogene
1415998_at	Vdac1	2.3487	2.43177	2.28231	1.56711	voltage-dependent anion channel 1
1420909_at	Vegfa	-2.04593	-2.35307	-2.52206	-2.47898	vascular endothelial growth factor A
1440739_at	Vegfc	-2.33022	-1.92678	-1.65393	-2.19324	vascular endothelial growth factor C
1429084_at	Vezf1	-2.94735	-4.18584	-2.31343	-3.87943	vascular endothelial zinc finger 1
1421071_at	Vhlh	1.90556	1.96598	2.08894	1.56954	von Hippel-Lindau syndrome homolog
1426022_a_at	Vill	1.93819	2.21659	1.74592	1.97906	villin-like
1447845_s_at	Vnn1	3.36638	3.8372	2.35943	2.05037	vanin 1
1420723_at	Vnn3	2.75109	2.815	2.37753	2.39858	vanin 3
1430154_at	Vps13a	-2.00779	-2.16138	-1.39606	-2.0465	vacuolar protein sorting 13A (yeast)
1421051_s_at	Vps25	2.46524	2.60914	1.63875	1.65405	vacuolar protein sorting 25 (yeast)
1436327_a_at	Vps53	2.09966	2.3951	2.23321	1.62471	vacuolar protein sorting 53 (yeast)
1458070_at	Vtcn1	2.07613	1.76662	2.39476	1.29758	V-set domain containing T cell activation inhibitor 1
1425106_a_at	Wars	1.81823	2.55199	1.59242	1.47764	tryptophanyl-tRNA synthetase
1437591_a_at	Wdr1	3.03944	3.07903	2.2979	1.87185	WD repeat domain 1
1423636_at	Wdr31	1.73363	1.90307	1.90152	1.79942	WD repeat domain 31
1429385_at	Wdr68	2.11374	2.56622	2.30195	1.74203	WD repeat domain 68
1435136_at	Whsc1	-2.12511	-2.67704	-1.64875	-2.09687	Wolf-Hirschhorn syndrome candidate 1 (human)
1425425_a_at	Wif1	-3.0664	-4.76523	-7.32218	-7.97571	Wnt inhibitory factor 1
1435980_x_at	Wnt6	2.07803	1.92635	1.44851	1.84985	wingless-related MMTV integration site 6
1452299_at	Wwp1	-2.08097	-2.21167	-1.51072	-2.31561	WW domain containing E3 ubiquitin protein ligase 1
1437155_a_at	Wwtr1	-1.89072	-2.9032	-1.43038	-1.48792	WW domain containing transcription regulator 1
1442528_at	Xpo4	-2.34776	-2.51923	-1.69351	-1.99532	exportin 4
1441682_s_at	Xpot	-1.64494	-2.26304	-1.64541	-1.93958	exportin, tRNA (nuclear export receptor for tRNAs)
1427221_at	Xtrp3s1	-4.43568	-2.11669	-1.52799	-1.8496	X transporter protein 3 similar 1 gene
1426706_s_at	Xylb	1.58221	2.58798	2.63653	1.51854	xylulokinase homolog (H. influenzae)
1449090_a_at	Yes1	-1.89036	-4.05828	-2.8147	-3.94792	Yamaguchi sarcoma viral (v-yes) oncogene homolog 1
1423940_at	Yif1a	1.97696	2.44835	1.66823	1.98971	Yip1 interacting factor homolog A (S. cerevisiae)
1460191_at	Ykt6	2.97959	2.54722	2.51455	1.30567	YKT6 homolog (S. Cerevisiae)
1436976_a_at	Yod1	-3.0562	-4.76551	-2.7145	-4.23667	YOD1 OTU deubiquitinating enzyme 1 homologue (S. cerevisiae)
1426827_at	Ythdc1	-1.99631	-2.56193	-1.78079	-2.43943	YTH domain containing 1
1420816_at	Ywhag	3.6672	4.36438	4.07192	1.37511	3-monooxygenase/tryptophan 5-monooxygenase activation protein, gamma polypeptide
1436981_a_at	Ywhaz	-2.29533	-2.7474	-4.49711	-1.28714	tyrosine 3-monooxygenase/tryptophan 5-monooxygenase activation protein, zeta polypeptide
1424750_at	Zbtb1	-1.70785	-1.91543	-1.78264	-2.37945	zinc finger and BTB domain containing 1
1428779_at	Zbtb41	-2.28343	-3.32672	-1.62995	-3.05493	zinc finger and BTB domain containing 41 homolog
1437395_at	Zcchc11	-1.90603	-2.59555	-1.37627	-2.46455	zinc finger, CCHC domain containing 11
1460413_s_at	Zdhhc1	2.59259	2.41332	2.3355	1.72938	zinc finger, DHHC domain containing 1
1438897_at	Zdhhc3	2.05275	2.2896	1.81868	1.35873	zinc finger, DHHC domain containing 3
1420650_at	Zfhx3	-5.73981	-6.14734	-2.61561	-5.46859	zinc finger homeobox 3
1425332_at	Zfp106	-2.65541	-2.98996	-1.52263	-4.18246	zinc finger protein 106
1425010_at	Zfp119	-1.94969	-2.74757	-2.04956	-1.73432	zinc finger protein 119
1421519_a_at	Zfp120	-2.02481	-2.26093	-1.60242	-2.25048	zinc finger protein 120
1418381_at	Zfp148	-2.34819	-3.27709	-2.43442	-2.46324	zinc finger protein 148
1452126_at	Zfp160	-2.1577	-2.97763	-1.33584	-2.26717	zinc finger protein 160
1420865_at	Zfp161	-2.10555	-2.27435	-1.72642	-2.46839	zinc finger protein 161
1459712_at	Zfp182	-1.77759	-2.30734	-1.96934	-1.92798	zinc finger protein 182
1426896_at	Zfp191	-2.59035	-2.98338	-1.2692	-1.83705	zinc finger protein 191
1434752_at	Zfp207	-4.1539	-3.79048	-1.78962	-3.34371	zinc finger protein 207
1438479_at	Zfp213	1.83011	2.16665	1.73998	1.7695	zinc finger protein 213
1417010_at	Zfp238	-2.56459	-3.40624	-2.44397	-3.55978	zinc finger protein 238
1436473_at	Zfp248	-2.19258	-1.97998	-1.48256	-1.9465	zinc finger protein 248
1422959_s_at	Zfp313	2.14256	2.82343	2.14154	1.81423	zinc finger protein 313
1419181_at	Zfp326	-1.69666	-2.20703	-2.39251	-3.19305	zinc finger protein 326
1431830_at	Zfp329	-1.73329	-3.34794	1.03273	-2.20184	zinc finger protein 329
1419207_at	Zfp37	-1.93494	-3.14783	-1.99166	-3.33183	zinc finger protein 37
1456639_at	Zfp398	-2.06172	-2.01931	-2.06483	-1.55726	zinc finger protein 398
1434896_at	Zfp422-rs1	-1.84744	-2.27741	-1.65336	-2.05559	zinc finger protein 422, related sequence 1
1456350_at	Zfp451	-2.82387	-2.5307	-1.46866	-2.72716	zinc finger protein 451
1445824_at	Zfp458	-3.07383	-2.68584	-1.99125	-2.56139	zinc finger protein 458
1426472_at	Zfp52	-3.44985	-2.90338	-1.81505	-2.07868	zinc finger protein 52
1445201_at	Zfp53	-4.2075	-4.38681	-2.87756	-3.86882	zinc finger protein 53
1455666_at	Zfp595	-2.73473	-2.83106	-1.69038	-2.18813	zin finger protein 595
1454951_at	Zfp606	-2.00878	-2.3862	-1.27326	-3.36527	zinc finger protein 606
1449546_a_at	Zfp617	-2.23521	-3.33891	-2.03838	-2.45719	zinc finger protein 617
1425495_at	Zfp62	-2.6689	-3.28308	-2.6872	-3.36606	zinc finger protein 62
1438140_a_at	Zfp64	1.96721	3.169	1.84079	2.09011	zinc finger protein 64
1427969_s_at	Zfp654	-2.58142	-2.71719	-1.63566	-3.30111	zinc finger protein 654
1440226_at	Zfp760	-4.48232	-5.56722	-2.60328	-5.05596	zinc finger protein 760
1456869_at	Zfp787	1.65894	2.68285	2.17064	1.48193	zinc finger protein 787
1429615_at	Zfp91	-1.74588	-2.65333	-1.22102	-2.50299	zinc finger protein 91
1444096_at	Zfr	-3.04	-3.04127	-1.31338	-2.22742	Zinc finger RNA binding protein
1449978_at	Zfy2	4.08731	1.84361	2.13528	2.8806	zinc finger protein 2, Y linked
1455210_at	Zhx2	1.67896	2.17153	1.75706	1.81086	zinc fingers and homeoboxes protein 2
1433946_at	Zik1	-2.50632	-3.14028	-1.96399	-1.75695	zinc finger protein interacting with K protein 1
1440771_at	Zkscan1	-2.59688	-2.62398	-1.876	-2.15373	zinc finger with KRAB and SCAN domains 1
1427948_a_at	Zkscan14	1.91825	2.33929	1.6453	2.03031	zinc finger with KRAB and SCAN domains 14
1437892_at	Zkscan3	-8.13525	-8.6293	-2.26828	-4.32896	zinc finger with KRAB and SCAN domains 3
1419366_at	Zmat5	2.13012	2.64855	1.97025	2.15611	zinc finger, matrin type 5
1441823_at	Zmiz1	-6.10445	-4.551	-1.34486	-2.58756	zinc finger, MIZ-type containing 1
1444735_at	Znrf2	-2.40793	-2.43343	-1.44973	-3.27901	Zinc and ring finger 2
1454652_at	Zranb2	-1.80509	-2.40671	-1.34629	-2.68024	zinc finger, RAN-binding domain containing 2
1455817_x_at	Zxdb	-3.24705	-3.37797	-2.6502	-2.96771	zinc finger, X-linked, duplicated B
1438487_s_at	Zzz3	-2.57681	-4.63271	-4.11707	-2.75222	zinc finger, ZZ domain containing 3

## Sheet: 9Vn_liver
Differentially expressed genes in 9v/null liver
ProbesetID	Symbol	9Vn_4wk	9Vn_12wk	9Vn_18wk	9Vn_28wk	Gene Name
1456625_at	Aasdhppt	-5.75919	-7.24908	-4.13488	-4.28565	aminoadipate-semialdehyde dehydrogenase-phosphopantetheinyl transferase
1418838_at	Abcd1	2.19896	2.33449	1.8027	1.26444	ATP-binding cassette, sub-family D (ALD), member 1
1415779_s_at	Actg1	2.00037	1.90326	1.94818	2.28847	actin, gamma, cytoplasmic 1
1428502_at	Actr6	-4.18495	-5.13361	-2.8999	-2.31173	ARP6 actin-related protein 6 homolog (yeast)
1452393_at	Akna	2.25284	2.46019	1.6715	1.78167	AT-hook transcription factor
1425711_a_at	Akt1	2.76863	3.28454	2.31991	1.71993	thymoma viral proto-oncogene 1
1452684_at	Akt1s1	1.9984	2.32906	1.9702	1.2906	AKT1 substrate 1 (proline-rich)
1421324_a_at	Akt2	1.96139	2.23762	1.86038	1.52605	thymoma viral proto-oncogene 2
1434987_at	Aldh2	-3.42721	-2.53145	-1.55585	-1.50299	aldehyde dehydrogenase 2, mitochondrial
1421002_at	Angptl2	3.81279	3.08607	2.64206	1.66143	angiopoietin-like 2
1424980_s_at	Aph1a	2.24521	2.22466	1.83528	1.42581	anterior pharynx defective 1a homolog (C. elegans)
1435566_s_at	Araf	2.45283	2.30897	2.08537	1.59085	v-raf murine sarcoma 3611 viral oncogene homolog
1439367_x_at	Arf4	-2.29448	-2.87201	-1.53133	-1.14499	ADP-ribosylation factor 4
1451526_at	Arhgap12	-1.65674	-2.03336	-2.03598	-1.60528	Rho GTPase activating protein 12
1450896_at	Arhgap5	-9.86794	-9.64404	-5.19155	-2.8947	Rho GTPase activating protein 5
1451463_at	Arhgap8	2.04169	2.21251	2.08357	1.28881	Rho GTPase activating protein 8
1440700_a_at	Arhgef18	2.32644	2.07882	2.05864	1.53035	rho/rac guanine nucleotide exchange factor (GEF) 18
1437629_at	Arhgef19	2.08799	2.44434	1.85296	1.67401	Rho guanine nucleotide exchange factor (GEF) 19
1435092_at	Arl4a	-4.37065	-5.94339	-6.09321	-4.41576	ADP-ribosylation factor-like 4A
1427002_s_at	Arsg	-1.78574	-2.07153	-2.11158	-1.67258	arylsulfatase G
1427604_a_at	Atp9a	2.37698	2.30674	1.87926	1.25909	ATPase, class II, type 9A
1423586_at	Axl	2.72544	3.38018	2.42377	1.63428	AXL receptor tyrosine kinase
1419001_at	Baat	-2.14022	-2.20886	-1.68292	-1.57249	bile acid-Coenzyme A: amino acid N-acyltransferase
1425716_s_at	Bak1	2.70668	4.03919	1.3155	1.66118	BCL2-antagonist/killer 1
1430170_at	Bbs10	-1.98405	-1.89596	-2.03505	-1.74022	Bardet-Biedl syndrome 10 (human)
1417077_at	Bcap29	-3.00882	-2.78735	-2.23978	-1.63679	B-cell receptor-associated protein 29
1443524_x_at	Bcl10	-1.75663	-2.55029	-1.77685	-1.35018	B-cell leukemia/lymphoma 10
1419004_s_at	Bcl2a1a	1.2053	2.60476	2.81481	2.34001	B-cell leukemia/lymphoma 2 related protein A1a
1426191_a_at	Bcl2l1	2.39867	2.56688	1.72996	1.86762	Bcl2-like 1
1416866_at	Bet1	-2.93554	-2.55801	-2.71998	-1.50427	blocked early in transport 1 homolog (S. cerevisiae)
1458325_x_at	Bmf	2.59373	2.38472	2.88261	2.50967	Bcl2 modifying factor
1448733_at	Bmi1	-5.43831	-6.09999	-3.45694	-1.80557	Bmi1 polycomb ring finger oncogene
1427457_a_at	Bmp1	4.66648	2.80535	2.28474	1.36112	bone morphogenetic protein 1
1456141_x_at	Brcc3	-3.05839	-3.3895	-3.77995	-2.49569	BRCA1/BRCA2-containing complex, subunit 3
1426313_at	Bre	2.20684	2.29082	2.05012	1.58212	brain and reproductive organ-expressed protein
1437455_a_at	Btg1	-2.08689	-2.98403	-1.46488	-1.35309	B-cell translocation gene 1, anti-proliferative
1416886_at	C1d	-4.11303	-5.58804	-3.76102	-2.05104	nuclear DNA binding protein
1417461_at	Cap1	2.32747	1.99968	2.19477	1.75619	CAP, adenylate cyclase-associated protein 1 (yeast)
1450355_a_at	Capg	1.18486	4.75559	5.92932	4.61958	capping protein (actin filament), gelsolin-like
1453960_a_at	Capzb	2.30467	1.98837	1.94845	1.43671	capping protein (actin filament) muscle Z-line, beta
1449217_at	Casp8ap2	-3.94695	-3.61804	-3.41188	-3.05178	caspase 8 associated protein 2
1459054_at	Casz1	2.40968	2.40645	2.19149	1.79553	castor homolog 1, zinc finger (Drosophila)
1434313_at	Ccdc126	-2.01248	-2.16633	-1.88237	-1.46887	coiled-coil domain containing 126
1438560_x_at	Cct4	-3.40877	-2.94864	-1.59168	-1.41546	chaperonin subunit 4 (delta)
1424093_x_at	Cd151	1.99601	1.96006	1.87005	1.48493	CD151 antigen
1423166_at	Cd36	1.64485	2.7432	4.45934	2.96112	CD36 antigen
1443906_at	Cd55	-2.28068	-2.22016	-1.56538	-2.0144	CD55 antigen
1449164_at	Cd68	2.06235	4.75597	4.48505	3.26557	CD68 antigen
1416664_at	Cdc20	21.6256	1.88017	2.23158	1.97808	cell division cycle 20 homolog (S. cerevisiae)
1427844_a_at	Cebpb	3.08992	3.61219	3.30131	1.57134	CCAAT/enhancer binding protein (C/EBP), beta
1434034_at	Cerk	2.01375	2.11251	1.87977	1.57192	ceramide kinase
1419436_at	Cfhr1	-7.29277	-8.41605	-5.01798	-2.97273	complement factor H-related 1
1428210_s_at	Chuk	-4.75736	-4.51557	-2.52522	-1.75476	conserved helix-loop-helix ubiquitous kinase
1428441_at	Cisd2	-2.93029	-2.61213	-2.68957	-1.58164	CDGSH iron sulfur domain 2
1448779_at	Ciz1	2.07038	2.46457	1.74487	1.32196	CDKN1A interacting zinc finger protein 1
1455019_x_at	Ckap4	2.43348	1.79851	1.90608	1.50258	cytoskeleton-associated protein 4
1460569_x_at	Cldn3	2.20877	2.1239	1.7699	1.63866	claudin 3
1423792_a_at	Cmtm6	-3.56639	-3.79148	-1.73075	-1.62568	CKLF-like MARVEL transmembrane domain containing 6
1427883_a_at	Col3a1	6.68777	2.3213	1.89217	1.67303	collagen, type III, alpha 1
1449660_s_at	Coro1c	2.84363	2.56522	1.78534	1.04909	coronin, actin binding protein 1C
1424740_at	Creb3	2.1094	2.16381	2.15424	1.83995	cAMP responsive element binding protein 3
1430598_at	Crem	-3.13596	-2.97103	-2.93583	-1.87044	cAMP responsive element modulator
1433733_a_at	Cry1	-2.90935	-3.31805	-1.98681	-3.77525	cryptochrome 1 (photolyase-like)
1416728_at	Csnk2b	1.97379	2.01518	1.64876	1.62364	casein kinase 2, beta polypeptide
1454106_a_at	Cxxc1	2.74495	3.41805	3.05177	1.61419	CXXC finger 1 (PHD domain)
1454268_a_at	Cyba	1.28121	1.96496	2.4132	2.32784	cytochrome b-245, alpha polypeptide
1435616_at	Cyp20a1	-2.23638	-3.05458	-1.47064	-1.75719	cytochrome P450, family 20, subfamily A, polypeptide 1
1419430_at	Cyp26a1	2.55345	2.56783	2.45678	2.49162	cytochrome P450, family 26, subfamily a, polypeptide 1
1430172_a_at	Cyp4f16	5.02707	3.45858	3.39551	1.62581	cytochrome P450, family 4, subfamily f, polypeptide 16
1422100_at	Cyp7a1	2.81853	3.4723	6.13699	4.00551	cytochrome P450, family 7, subfamily a, polypeptide 1
1423446_at	Dapk3	2.12268	1.95844	1.9722	1.61617	death-associated kinase 3
1439012_a_at	Dck	-1.89069	-2.92506	-2.71648	-2.04333	deoxycytidine kinase
1421809_at	Dgcr2	2.19603	2.33255	1.88533	1.41991	DiGeorge syndrome critical region gene 2
1454655_at	Dgkd	2.08003	2.5427	2.29856	1.58154	diacylglycerol kinase, delta
1459835_s_at	Dnaja1	-4.1422	-4.04003	-1.63897	-1.53268	DnaJ (Hsp40) homolog, subfamily A, member 1
1432004_a_at	Dnm2	4.89863	5.34503	3.8324	2.02206	dynamin 2
1416018_at	Dr1	-4.36212	-6.22857	-3.27736	-2.42301	down-regulator of transcription 1
1427318_s_at	Dysf	1.74401	2.8154	1.81874	2.06901	dysferlin
1454878_at	Dzip3	-2.03918	-2.49478	-2.12912	-1.6997	DAZ interacting protein 3, zinc finger
1441923_s_at	Edn3	2.10187	1.77687	1.54484	1.9859	endothelin 3
1416131_s_at	Efr3a	-3.8006	-3.06268	-3.12525	-3.10776	EFR3 homolog A (S. cerevisiae)
1448175_at	Ehd1	2.42799	2.50053	2.18037	1.54587	EH-domain containing 1
1426888_at	Ehmt2	2.69159	2.9572	2.15045	1.66627	euchromatic histone lysine N-methyltransferase 2
1449576_at	Eif1ay	-2.38834	-2.03397	-2.11352	-1.82049	eukaryotic translation initiation factor 1A, Y-linked
1434452_x_at	Eif2a	-5.44028	-4.44278	-2.46383	-1.93982	eukaryotic translation initiation factor 2a
1415859_at	Eif3c	2.92963	2.81967	2.31752	1.73452	eukaryotic translation initiation factor 3, subunit C
1430980_a_at	Eif4a1	2.01711	2.03714	2.15083	1.90229	eukaryotic translation initiation factor 4A1
1425676_a_at	Elovl1	2.51206	2.15136	2.01921	1.68123	elongation of very long chain fatty acids (FEN1/Elo2, SUR4/Elo3, yeast)-like 1
1417104_at	Emp3	1.92995	2.23982	2.8118	2.74619	epithelial membrane protein 3
1451563_at	Emr4	-2.59964	-2.84724	-2.12335	-2.25695	EGF-like module containing, mucin-like, hormone receptor-like sequence 4
1426010_a_at	Epb4.1l3	2.01047	2.5232	2.2457	1.88151	erythrocyte protein band 4.1-like 3
1432399_a_at	Epha1	2.81462	2.7676	2.34084	1.47216	Eph receptor A1
1452482_at	Erbb3	3.36863	2.91606	1.92702	1.3768	v-erb-b2 erythroblastic leukemia viral oncogene homolog 3 (avian)
1424324_at	Esco1	-3.15702	-4.38583	-3.68031	-2.12399	establishment of cohesion 1 homolog 1 (S. cerevisiae)
1420023_at	Etf1	-1.92824	-2.64715	-1.65111	-1.61111	eukaryotic translation termination factor 1
1429712_at	Etohi1	-11.2501	-13.5186	-7.48068	-1.99767	ethanol induced 1
1417238_at	Ewsr1	1.88964	2.1814	2.05102	1.35508	Ewing sarcoma breakpoint region 1
1449325_at	Fads2	2.84654	2.44541	2.06297	1.58323	fatty acid desaturase 2
1451543_at	Fbxo21	2.33123	2.68414	1.8205	1.29514	F-box protein 21
1438918_at	Fdft1	1.85023	1.65792	1.70919	2.22177	farnesyl diphosphate farnesyl transferase 1
1423418_at	Fdps	2.33925	1.93238	2.19709	2.02256	farnesyl diphosphate synthetase
1423583_at	Fem1a	2.1592	2.23021	1.69098	1.31049	feminization 1 homolog a (C. elegans)
1451285_at	Fus	5.18279	5.66585	4.73399	2.12573	fusion, derived from t(12;16) malignant liposarcoma (human)
1419451_at	Fzr1	2.58346	2.77862	2.00565	1.52127	fizzy/cell division cycle 20 related 1 (Drosophila)
1448354_at	G6pdx	1.82004	2.13346	1.80757	1.80593	glucose-6-phosphate dehydrogenase X-linked
1424431_at	Galnact2	-3.74663	-3.79229	-3.30208	-2.06641	chondroitin sulfate GalNAcT-2
1437244_at	Gas2l3	2.66523	1.4379	1.37844	2.00212	growth arrest-specific 2 like 3
1418361_at	Gas8	1.92111	2.07004	2.22581	1.56823	growth arrest specific 8
1424007_at	Gdf10	2.21055	1.97628	1.81392	1.3409	growth differentiation factor 10
1419506_at	Ggps1	-2.38628	-3.00984	-3.53212	-1.69395	geranylgeranyl diphosphate synthase 1
1422763_at	Gipc1	2.56324	2.20311	2.3276	1.51601	GIPC PDZ domain containing family, member 1
1424927_at	Glipr1	-1.23179	2.61926	3.14085	3.2139	GLI pathogenesis-related 1 (glioma)
1447868_x_at	Glrx3	-4.63969	-5.77115	-2.39002	-1.9972	glutaredoxin 3
1433496_at	Glt25d1	2.3004	2.12222	1.82601	1.41092	glycosyltransferase 25 domain containing 1
1455455_at	Glt28d2	-2.81245	-2.59158	-3.04319	-2.56647	glycosyltransferase 28 domain containing 2
1421026_at	Gna12	2.55526	2.94173	2.34291	1.79807	guanine nucleotide binding protein, alpha 12
1437225_x_at	Gnai3	-3.51761	-3.77232	-1.77698	-1.72357	guanine nucleotide binding protein (G protein), alpha inhibiting 3
1425167_a_at	Gngt1	2.67104	2.14989	2.24898	1.48865	guanine nucleotide binding protein (G protein), gamma transducing activity polypeptide 1
1425834_a_at	Gpam	3.96285	3.73533	2.55873	2.02494	glycerol-3-phosphate acyltransferase, mitochondrial
1448303_at	Gpnmb	-1.10007	15.5429	23.3286	15.0796	glycoprotein (transmembrane) nmb
1451060_at	Gpr146	2.51517	3.06184	1.95524	1.57935	G protein-coupled receptor 146
1418396_at	Gpsm3	2.75713	2.93625	2.12859	1.87774	G-protein signalling modulator 3 (AGS3-like, C. elegans)
1439029_at	Gpt2	2.10448	2.33132	2.5042	1.52517	glutamic pyruvate transaminase (alanine aminotransferase) 2
1437838_x_at	Grsf1	-2.47606	-2.46247	-1.65968	-1.34096	G-rich RNA sequence binding factor 1
1456024_at	Gtf3c1	3.0104	3.19636	1.68227	1.59411	general transcription factor III C 1
1423142_a_at	Gtpbp4	-5.60341	-3.80111	-1.58366	-2.39139	GTP binding protein 4
1452431_s_at	H2-Aa	-1.08083	2.13159	2.69758	1.9883	histocompatibility 2, class II antigen A, alpha
1415988_at	Hdlbp	4.89007	4.45977	2.87763	2.10643	high density lipoprotein (HDL) binding protein
1433944_at	Hectd2	-12.351	-12.4976	-7.82684	-2.64709	HECT domain containing 2
1438009_at	Hist1h2ao	12.3773	3.01514	2.79456	3.58106	histone cluster 1, H2ao
1418939_at	Hlx	2.24914	2.04254	1.90411	1.48672	H2.0-like homeobox
1421224_a_at	Hnf1b	2.75086	2.50248	1.37039	1.1132	HNF1 homeobox B
1421983_s_at	Hnf4a	1.88865	2.30052	1.65136	1.70122	hepatic nuclear factor 4, alpha
1419906_at	Hpgd	-2.68926	-2.46033	-1.35036	-1.41415	Hydroxyprostaglandin dehydrogenase 15 (NAD)
1453995_a_at	Htf9c	2.08143	2.3426	2.25742	1.54386	HpaII tiny fragments locus 9c
1422476_at	Ifi30	1.69276	1.83327	2.07376	1.80979	interferon gamma inducible protein 30
1421991_a_at	Igfbp4	2.26896	2.70245	1.71601	1.30509	insulin-like growth factor binding protein 4
1452538_at	Igh-6	2.45999	2.59608	2.46946	2.11795	Immunoglobulin heavy chain 6 (heavy chain of IgM)
1417813_at	Ikbke	2.28093	2.70216	1.99741	1.64523	inhibitor of kappaB kinase epsilon
1429431_at	Ikzf5	-3.51497	-3.59723	-4.05399	-2.68936	IKAROS family zinc finger 5
1451798_at	Il1rn	2.29115	3.98943	4.98884	4.04695	interleukin 1 receptor antagonist
1436848_x_at	Impa1	-2.17979	-2.25106	-1.66628	-1.38622	inositol (myo)-1(or 4)-monophosphatase 1
1441645_s_at	Ipo9	2.34684	2.06423	1.76021	1.3438	importin 9
1434998_at	Iqgap1	2.11401	2.07051	2.61115	2.04604	IQ motif containing GTPase activating protein 1
1438857_x_at	Irak1	-2.17726	-1.98303	-1.74549	-1.61808	interleukin-1 receptor-associated kinase 1
1416714_at	Irf8	2.10901	2.25923	2.09344	1.76256	interferon regulatory factor 8
1415977_at	Isyna1	2.55426	2.09319	2.12856	1.57898	myo-inositol 1-phosphate synthase A1
1419128_at	Itgax	1.5037	3.84712	3.1534	3.04461	integrin alpha X
1450678_at	Itgb2	1.25721	4.20342	3.78854	2.6451	integrin beta 2
1426665_at	Katnb1	1.99216	2.08761	1.91411	1.80166	katanin p80 (WD40-containing) subunit B 1
1450398_at	Kcnk5	1.50672	4.1262	2.63462	1.41011	potassium channel, subfamily K, member 5
1450747_at	Keap1	2.4848	2.49463	1.94719	1.33099	kelch-like ECH-associated protein 1
1448541_at	Klc1	2.05836	1.98913	2.10182	1.48676	kinesin light chain 1
1433508_at	Klf6	-2.45157	-2.49638	-2.37885	-1.45379	Kruppel-like factor 6
1433442_at	Klhl9	-2.70879	-2.52737	-2.06354	-1.52488	kelch-like 9 (Drosophila)
1426025_s_at	Laptm5	1.50895	3.09189	2.2363	1.6461	lysosomal-associated protein transmembrane 5
1439441_x_at	Lats2	-2.66714	-3.31491	-1.72942	-2.31795	large tumor suppressor 2
1428022_at	Lcn13	-92.8775	-4.70999	-36.2431	-4.5894	lipocalin 13
1427747_a_at	Lcn2	4.43439	8.39563	12.5573	8.17758	lipocalin 2
1455260_at	Lcorl	-2.65513	-2.49284	-2.34922	-2.20248	ligand dependent nuclear receptor corepressor-like
1421821_at	Ldlr	2.44692	3.37677	2.17909	1.94238	low density lipoprotein receptor
1419573_a_at	Lgals1	3.14072	2.15668	2.6606	2.44152	lectin, galactose binding, soluble 1
1426808_at	Lgals3	1.16503	5.85249	8.10363	8.75795	lectin, galactose binding, soluble 3
1418232_s_at	Lims1	-1.952	-2.87413	-2.59689	-1.64625	LIM and senescent cell antigen-like domains 1
1429863_at	Lonrf3	-1.34992	-2.57345	-1.6865	-2.04885	LON peptidase N-terminal domain and ring finger 3
1451978_at	Loxl1	3.79844	2.13026	2.14526	1.58137	lysyl oxidase-like 1
1451255_at	Lsr	2.34879	2.22435	1.68608	1.21168	lipolysis stimulated lipoprotein receptor
1416503_at	Lxn	1.75911	1.96584	2.13988	1.63659	latexin
1448244_at	Lypla1	-4.14999	-5.43959	-2.61545	-1.6438	lysophospholipase 1
1453712_a_at	Map2k5	2.69415	2.52592	2.1997	1.05576	mitogen activated protein kinase kinase 5
1426687_at	Map3k3	2.1404	2.18928	1.57064	1.43858	mitogen activated protein kinase kinase kinase 3
1450253_a_at	Map3k4	2.63966	2.53624	1.97533	1.37718	mitogen activated protein kinase kinase kinase 4
1448777_at	Mcm2	5.32383	2.06861	1.88006	1.38051	minichromosome maintenance deficient 2 mitotin (S. cerevisiae)
1448435_at	Med15	2.44924	2.73099	1.49433	1.13629	mediator complex subunit 15
1416348_at	Men1	2.30872	2.32645	2.1108	1.15892	multiple endocrine neoplasia 1
1437055_x_at	Mfsd1	-2.82429	-2.78736	-1.76997	-1.76562	Major facilitator superfamily domain containing 1
1426350_at	Mgat2	-4.19432	-6.22954	-2.8937	-2.79339	mannoside acetylglucosaminyltransferase 2
1431285_at	Mgrn1	2.14388	2.61545	1.92963	1.32083	mahogunin, ring finger 1
1433853_at	Mib1	-2.49521	-3.27108	-2.76247	-2.08105	mindbomb homolog 1 (Drosophila)
1454014_a_at	Mkks	-2.70482	-2.3066	-1.93203	-1.5794	McKusick-Kaufman syndrome protein
1449029_at	Mknk2	2.35064	4.39635	2.6647	1.7827	MAP kinase-interacting serine/threonine kinase 2
1421060_at	Mllt1	3.67196	3.61855	1.87475	1.42098	myeloid/lymphoid or mixed lineage-leukemia translocation to 1 homolog (trithorax homolog, Drosophila)
1452467_at	Mmab	1.43922	1.95764	2.29466	1.64267	methylmalonic aciduria (cobalamin deficiency) type B homolog (human)
1449153_at	Mmp12	-1.0317	15.937	21.2291	22.485	matrix metallopeptidase 12
1424310_at	Mocs2	-2.85312	-3.40668	-2.57287	-1.88541	molybdenum cofactor synthesis 2
1420845_at	Mrps2	2.70393	2.33377	1.97241	1.54731	mitochondrial ribosomal protein S2
1460550_at	Mtmr11	2.70334	2.23882	2.50253	1.65567	myotubularin related protein 11
1456540_s_at	Mtmr6	-3.68724	-3.21189	-2.04646	-1.65419	myotubularin related protein 6
1427249_x_at	Mup3	-3.86065	-2.80137	-2.99304	-2.13308	major urinary protein 3
1427940_s_at	Mycbp	-2.25812	-2.05029	-1.83766	-1.80146	c-myc binding protein
1429525_s_at	Myo1f	2.03639	3.49385	3.49839	2.9495	myosin IF
1420477_at	Nap1l1	-2.18921	-1.88658	-2.10135	-1.78465	nucleosome assembly protein 1-like 1
1433839_at	Nars2	-2.97318	-2.50707	-1.92428	-2.10061	asparaginyl-tRNA synthetase 2 (mitochondrial)(putative)
1423046_s_at	Ncbp2	-2.42779	-2.5331	-1.51202	-1.40887	nuclear cap binding protein subunit 2
1448561_at	Ncf2	1.53686	2.23382	2.6321	2.25723	neutrophil cytosolic factor 2
1428160_at	Ndufab1	-2.60285	-3.25859	-1.44366	-1.26856	NADH dehydrogenase (ubiquinone) 1, alpha/beta subcomplex, 1
1427665_a_at	Nfic	2.57232	2.75334	1.36115	1.33836	nuclear factor I/C
1426464_at	Nr1d1	2.82827	3.34786	1.59486	1.82936	nuclear receptor subfamily 1, group D, member 1
1457635_s_at	Nr3c1	-3.09527	-4.16886	-2.07672	-1.9619	nuclear receptor subfamily 3, group C, member 1
1455966_s_at	Nudt21	-6.45383	-5.13707	-2.38696	-4.01822	nudix (nucleoside diphosphate linked moiety X)-type motif 21
1419915_at	Nus1	-3.21181	-2.85777	-2.4376	-1.86427	Nuclear undecaprenyl pyrophosphate synthase 1 homolog (S. cerevisiae)
1456599_at	Nxt2	-6.052	-6.44769	-3.97111	-2.22828	nuclear transport factor 2-like export factor 2
1452090_a_at	Olfm3	-5.71813	-4.76426	-4.2991	-2.5476	olfactomedin 3
1431172_at	Orc4l	-2.39964	-2.45704	-2.51064	-2.27233	origin recognition complex, subunit 4-like (S. cerevisiae)
1425214_at	P2ry6	1.80123	2.59671	2.46434	1.96424	pyrimidinergic receptor P2Y, G-protein coupled, 6
1436298_x_at	Paics	-2.65823	-2.58668	-1.53563	-1.53165	phosphoribosylaminoimidazole carboxylase, phosphoribosylaminoribosylaminoimidazo
1418908_at	Pam	2.56248	1.81816	1.82963	1.6909	peptidylglycine alpha-amidating monooxygenase
1458465_at	Pan3	2.6003	2.04306	1.8386	2.00585	PAN3 polyA specific ribonuclease subunit homolog (S. cerevisiae)
1421987_at	Papss2	2.83884	3.25974	3.00379	1.65896	3'-phosphoadenosine 5'-phosphosulfate synthase 2
1416818_at	Parva	3.03502	2.85498	2.11569	1.38437	parvin, alpha
1416875_at	Parvg	1.88446	2.27678	2.25779	2.41585	parvin, gamma
1422665_a_at	Pcmt1	-2.4293	-2.41265	-1.82423	-1.84882	protein-L-isoaspartate (D-aspartate) O-methyltransferase 1
AFFX-PyruCarbMur/L09192_5_at	Pcx	3.65364	3.18038	2.57814	1.42491	pyruvate carboxylase
1450434_s_at	Pcyt1a	2.03625	2.13193	1.70511	1.82185	phosphate cytidylyltransferase 1, choline, alpha isoform
1425149_a_at	Pdcl	-2.39058	-3.41125	-1.62095	-1.84838	phosducin-like
1423747_a_at	Pdk1	-3.58803	-3.61262	-1.58717	-1.67003	pyruvate dehydrogenase kinase, isoenzyme 1
1416501_at	Pdpk1	-2.61478	-2.52879	-2.46344	-2.69377	3-phosphoinositide dependent protein kinase-1
1427930_at	Pdxk	2.70371	2.05686	1.94331	1.25469	pyridoxal (pyridoxine, vitamin B6) kinase
1422472_at	Pex13	-4.53274	-3.90781	-3.28513	-2.31427	peroxisomal biogenesis factor 13
1426770_at	Pex5	2.04167	2.42059	1.88528	1.27665	peroxisome biogenesis factor 5
1456676_a_at	Pfkfb3	2.72945	3.18347	2.63163	2.09355	6-phosphofructo-2-kinase/fructose-2,6-biphosphatase 3
1449018_at	Pfn1	2.21923	1.77313	2.19546	1.5741	profilin 1
1418210_at	Pfn2	-2.35844	-1.8385	-2.07621	-1.83811	profilin 2
1459771_x_at	Phca	4.0098	2.06449	2.71314	2.55781	phytoceramidase, alkaline
1418391_at	Phf21a	2.16608	2.51024	2.05371	1.49503	PHD finger protein 21A
1451624_a_at	Phospho2	-3.84751	-3.07455	-3.29982	-2.50636	phosphatase, orphan 2
1426055_a_at	Pigq	2.36665	2.15615	1.97875	1.30088	phosphatidylinositol glycan anchor biosynthesis, class Q
1455284_x_at	Pigx	-2.73369	-2.71796	-2.2728	-1.93435	phosphatidylinositol glycan anchor biosynthesis, class X
1421285_at	Pik3ap1	2.02854	2.48904	1.8558	1.32093	phosphoinositide-3-kinase adaptor protein 1
1422992_s_at	Pik3cd	1.82792	2.97926	1.81897	1.67291	phosphatidylinositol 3-kinase catalytic delta polypeptide
1452083_a_at	Pja1	-2.89022	-2.53629	-1.53569	-2.09688	praja1, RING-H2 motif containing
1431278_s_at	Pla2g6	3.52463	3.86879	2.89364	1.59474	phospholipase A2, group VI
1452521_a_at	Plaur	2.15326	2.4628	3.86814	3.10569	plasminogen activator, urokinase receptor
1456424_s_at	Pltp	2.06943	1.68608	2.21345	1.40371	phospholipid transfer protein
1416187_s_at	Pnrc2	-4.10758	-6.01595	-3.88985	-2.12545	proline-rich nuclear receptor coactivator 2
1451658_a_at	Polr3c	3.25638	2.85596	2.43602	1.62276	polymerase (RNA) III (DNA directed) polypeptide C
1422752_at	Polr3k	-3.74099	-3.54831	-2.61381	-1.89751	polymerase (RNA) III (DNA directed) polypeptide K
1416933_at	Por	2.09206	3.09276	2.36944	1.78142	P450 (cytochrome) oxidoreductase
1425537_at	Ppm1a	-4.33069	-5.55302	-3.03012	-2.37682	protein phosphatase 1A, magnesium dependent, alpha isoform
1431328_at	Ppp1cb	-3.25383	-4.34353	-2.77419	-1.61089	protein phosphatase 1, catalytic subunit, beta isoform
1455198_a_at	Ppp2r3a	2.23271	2.06784	2.00663	1.45453	protein phosphatase 2 (formerly 2A), regulatory subunit B'', alpha
1448997_at	Pscd1	2.20765	4.02989	3.01753	2.12825	pleckstrin homology, Sec7 and coiled-coil domains 1
1450399_at	Psen1	2.10918	2.13238	1.89056	1.45331	presenilin 1
1417770_s_at	Psmc6	-4.72979	-5.37535	-3.29381	-1.67651	proteasome (prosome, macropain) 26S subunit, ATPase, 6
1427871_at	Ptafr	3.00055	2.42894	2.50605	1.79001	platelet-activating factor receptor
1453164_a_at	Ptdss2	2.31376	2.33304	2.21456	1.71033	phosphatidylserine synthase 2
1453578_at	Pter	-1.82982	-2.32306	-2.35037	-1.63454	phosphotriesterase related
1452508_x_at	Ptms	2.3431	2.13718	2.07573	1.28856	Parathymosin
1422045_a_at	Ptpn12	-2.07441	-2.10788	-1.92922	-1.68628	protein tyrosine phosphatase, non-receptor type 12
1450660_at	Pts	-3.20639	-3.47125	-2.61106	-1.82783	6-pyruvoyl-tetrahydropterin synthase
1450295_s_at	Pvr	2.87274	5.21023	3.84549	2.18199	poliovirus receptor
1417703_at	Pvrl2	2.52366	2.48944	1.7753	1.54239	poliovirus receptor-related 2
1417319_at	Pvrl3	-2.43676	-3.49576	-2.6523	-2.40386	poliovirus receptor-related 3
1419946_s_at	Rab2	-3.16418	-2.76974	-2.5871	-2.13011	RAB2, member RAS oncogene family
1424332_at	Rab40c	2.20916	2.58156	2.02572	1.65829	Rab40c, member RAS oncogene family
1424684_at	Rab5c	2.74107	3.3061	2.32015	1.88564	RAB5C, member RAS oncogene family
1447776_x_at	Rab6	-2.23009	-2.19605	-1.91999	-1.37286	RAB6, member RAS oncogene family
1443856_at	Rabep1	-1.75533	-2.23913	-2.136	-1.78589	rabaptin, RAB GTPase binding effector protein 1
1455938_x_at	Rad21	-3.40796	-3.88783	-1.97237	-2.10684	RAD21 homolog (S. pombe)
1435167_at	Ranbp6	-2.45458	-2.62256	-2.31211	-2.40927	RAN binding protein 6
1421146_at	Rapgef1	2.82153	3.07075	2.01621	1.76916	Rap guanine nucleotide exchange factor (GEF) 1
1415850_at	Rasa3	1.84388	2.34732	2.04249	1.75666	RAS p21 protein activator 3
1454875_a_at	Rbbp4	2.08759	2.1421	1.70188	1.46646	retinoblastoma binding protein 4
1420982_at	Rbm39	-2.06405	-2.91258	-1.54592	-1.33287	RNA binding motif protein 39
1449209_a_at	Rdh11	2.59783	1.85396	2.25945	1.5655	retinol dehydrogenase 11
1416179_a_at	Rdx	-2.33098	-2.47524	-1.69288	-1.62029	radixin
1422109_at	Rfx1	2.19151	2.16791	1.89198	1.61789	regulatory factor X, 1 (influences HLA class II expression)
1419134_at	Rhbg	2.74951	2.45628	2.80678	1.45926	Rhesus blood group-associated B glycoprotein
1434684_at	Rin3	2.30325	2.68564	1.66497	1.54171	Ras and Rab interactor 3
AFFX-18SRNAMur/X00686_3_at	Rn18s	-6.41751	-7.88214	-2.15786	-1.64791	18S RNA
1426405_at	Rnf11	-6.36877	-6.46495	-6.63246	-2.69792	ring finger protein 11
1439403_x_at	Rnf12	-2.67083	-3.13639	-2.07791	-1.79911	ring finger protein 12
1451072_a_at	Rnf4	2.43599	2.12455	1.93494	1.53933	ring finger protein 4
1427899_at	Rnf6	-1.91596	-1.79407	-1.70841	-2.21757	ring finger protein (C3H2C3 type) 6
1454753_at	Rnpepl1	2.19799	2.30252	1.86611	1.24125	arginyl aminopeptidase (aminopeptidase B)-like 1
1426891_at	Rpap1	3.06319	3.21726	1.81358	1.17429	RNA polymerase II associated protein 1
1416705_at	Rpe	-2.5665	-2.99855	-2.30722	-1.48649	ribulose-5-phosphate-3-epimerase
1434328_at	Rpl15	-3.17779	-3.12979	-2.24464	-1.86747	ribosomal protein L15
1434624_x_at	Rps9	-1.9936	-2.76885	-1.43397	-1.6758	ribosomal protein S9
1415957_a_at	Rrp1	2.39186	2.14786	2.20862	1.21877	ribosomal RNA processing 1 homolog (S. cerevisiae)
1426388_s_at	Ryk	-2.42607	-2.58557	-2.10697	-1.67515	receptor-like tyrosine kinase
1460351_at	S100a11	2.49571	1.67993	2.17638	1.35594	S100 calcium binding protein A11 (calgizzarin)
1449326_x_at	Saa2	-1.21433	2.79116	3.91865	4.25404	serum amyloid A 2
1436306_at	Saps1	2.16005	2.56765	1.65588	1.21686	SAPS domain family, member 1
1416662_at	Sardh	2.51469	2.53656	1.91455	1.40763	sarcosine dehydrogenase
1430552_a_at	Sbf1	2.49998	2.92522	1.67537	1.33809	SET binding factor 1
1419975_at	Scp2	-4.25282	-4.21846	-2.09348	-1.14898	Sterol carrier protein 2, liver
1448110_at	Sema4a	2.35197	2.74022	1.94945	1.43455	sema domain, immunoglobulin domain (Ig), transmembrane domain (TM) and short cytoplasmic domain, (semaphorin) 4A
1437995_x_at	Sep7	-3.28185	-4.11731	-1.95466	-1.56499	septin 7
1417815_a_at	Serinc3	-2.60193	-2.56856	-1.37888	-1.30362	serine incorporator 3
1416666_at	Serpine2	-15.6459	-2.37563	-2.27884	-1.62244	serine (or cysteine) peptidase inhibitor, clade E, member 2
1429362_a_at	Sf3b2	2.72653	2.77619	2.42913	1.77296	splicing factor 3b, subunit 2
1420822_s_at	Sgpp1	-3.21141	-2.9752	-2.20355	-1.6916	sphingosine-1-phosphate phosphatase 1
1416338_at	Sh3gl1	2.17159	1.79055	1.93133	1.60723	SH3-domain GRB2-like 1
1422198_a_at	Shmt1	1.92501	2.03681	2.08491	1.53099	serine hydroxymethyltransferase 1 (soluble)
1454211_a_at	Shroom3	2.18824	2.35459	2.06656	1.85282	shroom family member 3
1448534_at	Sirpa	2.65523	2.75456	2.31085	2.13319	signal-regulatory protein alpha
1436989_s_at	Slc12a6	-9.38094	-7.57551	-3.04955	-2.99009	solute carrier family 12, member 6
1425034_at	Slc17a2	-3.27662	-3.01875	-2.5893	-2.10697	solute carrier family 17 (sodium phosphate), member 2
1423550_at	Slc1a4	4.12395	2.45678	1.70924	1.30419	solute carrier family 1 (glutamate/neutral amino acid transporter), member 4
1416955_at	Slc25a10	2.1297	2.076	2.13944	1.4364	solute carrier family 25 (mitochondrial carrier, dicarboxylate transporter), mem
1426568_at	Slc2a9	2.6056	3.12111	2.60201	1.48766	solute carrier family 2 (facilitated glucose transporter), member 9
1426668_at	Slc30a9	-1.95147	-1.95127	-1.87655	-1.70478	solute carrier family 30 (zinc transporter), member 9
1419972_at	Slc35a5	-1.89084	-1.93375	-1.79648	-1.87799	Solute carrier family 35, member A5
1424424_at	Slc39a1	1.69827	1.67995	1.79616	2.09709	solute carrier family 39 (zinc transporter), member 1
1425649_at	Slc39a14	2.16905	2.73735	1.9282	1.4133	solute carrier family 39 (zinc transporter), member 14
1449751_at	Slc6a6	2.05317	2.23107	1.59996	1.48763	Solute carrier family 6 (neurotransmitter transporter, taurine), member 6
1447181_s_at	Slc7a7	1.92216	2.07558	2.10561	1.84022	solute carrier family 7 (cationic amino acid transporter, y+ system), member 7
1423417_at	Smarcc1	2.33881	2.48824	1.63778	1.4916	SWI/SNF-related, matrix-associated actin-dependent regulator of chromatin, subfamily a, containing DEAD/H box 1
1437036_at	Snd1	2.00526	2.02768	2.21469	1.47764	Staphylococcal nuclease and tudor domain containing 1
1421797_a_at	Snx12	2.42401	2.45021	2.88753	1.22223	sorting nexin 12
1438803_s_at	Snx16	-3.27385	-3.69591	-2.61621	-2.33851	sorting nexin 16
1447234_s_at	Snx6	-2.09009	-2.2443	-1.41616	-1.7727	sorting nexin 6
1423350_at	Socs5	-1.83164	-2.68413	-1.72861	-2.15642	suppressor of cytokine signaling 5
1417633_at	Sod3	3.94156	3.15052	2.40355	1.09291	superoxide dismutase 3, extracellular
1435274_at	Spopl	-2.44034	-3.09068	-3.76331	-2.05899	speckle-type POZ protein-like
1460116_s_at	Spred1	-2.73334	-3.02379	-2.72389	-3.1208	sprouty protein with EVH-1 domain 1, related sequence
1415993_at	Sqle	2.19205	1.70081	2.31842	2.04833	squalene epoxidase
1426744_at	Srebf2	4.51337	4.06573	2.13473	1.83495	sterol regulatory element binding factor 2
1455939_x_at	Srp14	-2.47436	-2.25356	-1.58242	-1.36497	signal recognition particle 14
1416422_a_at	Ssb	-3.05682	-2.86745	-2.32704	-1.79163	Sjogren syndrome antigen B
1421915_a_at	St3gal3	2.52879	2.69536	2.14768	1.75152	ST3 beta-galactoside alpha-2,3-sialyltransferase 3
1421708_a_at	Stat6	2.0891	2.22783	1.8739	1.50018	signal transducer and activator of transcription 6
1453498_x_at	Steap3	3.38757	2.78609	1.97541	1.49539	STEAP family member 3
1419913_at	Strap	-6.35192	-5.69088	-3.67056	-2.37187	Serine/threonine kinase receptor associated protein
1435058_x_at	Stxbp3a	-3.16476	-3.27028	-2.14875	-1.89501	syntaxin binding protein 3A
1429710_at	Styx	-3.5201	-3.58925	-3.16069	-2.09649	phosphoserine/threonine/tyrosine interaction protein
1449578_at	Supt16h	3.5112	3.98729	3.93664	2.17263	suppressor of Ty 16 homolog (S. cerevisiae)
1422881_s_at	Sypl	-3.47139	-3.54011	-2.19024	-1.89161	synaptophysin-like protein
1448707_at	Taf13	-2.5623	-2.6281	-2.27699	-1.69865	TAF13 RNA polymerase II, TATA box binding protein (TBP)-associated factor
1420175_at	Tax1bp1	-4.42415	-4.30996	-2.996	-1.48235	Tax1 (human T-cell leukemia virus type I) binding protein 1
1416060_at	Tbc1d15	-1.99183	-1.96087	-1.68859	-1.89787	TBC1 domain family, member 15
1439567_at	Tbx3	3.6534	2.91451	1.97454	2.16075	T-box 3
1419258_at	Tcea1	-2.32715	-2.60349	-2.63957	-1.78798	transcription elongation factor A (SII) 1
1452593_a_at	Tceb1	-3.0686	-3.06186	-2.76195	-2.04131	transcription elongation factor B (SIII), polypeptide 1
1427764_a_at	Tcfe2a	2.6887	2.85577	1.93176	1.38687	transcription factor E2a
1420653_at	Tgfb1	2.15764	2.93829	1.68891	1.07953	transforming growth factor, beta 1
1426004_a_at	Tgm2	3.41087	2.82319	1.88266	1.63046	transglutaminase 2, C polypeptide
1420043_s_at	Thoc1	-3.31945	-2.90594	-2.07903	-2.24605	THO complex 1
1451996_at	Tm2d1	-3.02574	-2.82177	-2.45126	-1.43502	TM2 domain containing 1
1419918_at	Tmed7	-5.84674	-5.80264	-4.10713	-2.09719	transmembrane emp24 protein transport domain containing 7
1417222_a_at	Tmem123	-3.78827	-5.33789	-2.80981	-2.51558	transmembrane protein 123
1449033_at	Tnfrsf11b	-3.45428	-4.16059	-2.70971	-2.07316	tumor necrosis factor receptor superfamily, member 11b (osteoprotegerin)
1423081_a_at	Tomm20	-2.43473	-2.96996	-2.45958	-1.70367	translocase of outer mitochondrial membrane 20 homolog (yeast)
1457156_at	Trhde	-2.87184	-1.95632	-2.1472	-1.65297	TRH-degrading enzyme
1456089_at	Trim23	-3.84898	-4.14056	-2.63099	-2.06181	tripartite motif protein 23
1437314_a_at	Trmt1	1.77161	1.9656	1.90105	1.6407	TRM1 tRNA methyltransferase 1 homolog (S. cerevisiae)
1425562_s_at	Trnt1	-3.3083	-4.79696	-2.76284	-2.56689	tRNA nucleotidyl transferase, CCA-adding, 1
1452105_a_at	Tsc2	2.86246	3.53007	2.03748	1.24904	tuberous sclerosis 2
1455853_x_at	Tspan31	2.84932	2.443	2.40044	2.4393	tetraspanin 31
1421179_at	Ttyh2	2.24093	1.70576	2.39601	1.20977	tweety homolog 2 (Drosophila)
1455719_at	Tubb5	2.551	1.88268	1.84161	1.95123	tubulin, beta 5
1452852_at	Twistnb	-2.77498	-3.37792	-3.12089	-1.9597	TWIST neighbor
1437143_a_at	Txndc1	-2.02307	-2.2062	-1.75486	-1.43416	thioredoxin domain containing 1
1419926_at	Txndc10	-2.69368	-2.12819	-1.96916	-1.50342	Thioredoxin domain containing 10
1439184_s_at	Txndc17	-3.29061	-3.3504	-2.07756	-1.54321	thioredoxin domain containing 17
1424486_a_at	Txnrd1	1.88837	2.02943	1.91285	1.48831	thioredoxin reductase 1
1451936_a_at	Txnrd2	1.94707	2.39336	2.38753	1.52757	thioredoxin reductase 2
1433440_x_at	Uba2	-2.17075	-2.47567	-1.59707	-1.72706	ubiquitin-like modifier activating enzyme 2
1428944_at	Uba6	-2.00471	-2.14699	-2.66814	-2.32176	ubiquitin-like modifier activating enzyme 6
1435164_s_at	Ube1c	-3.16793	-4.04038	-2.05812	-1.63798	ubiquitin-activating enzyme E1C
1423106_at	Ube2b	-2.11118	-2.24531	-1.79346	-1.46899	ubiquitin-conjugating enzyme E2B, RAD6 homology (S. cerevisiae)
1423112_at	Ube2d3	-2.36589	-2.36686	-2.45187	-1.90455	ubiquitin-conjugating enzyme E2D 3 (UBC4/5 homolog, yeast)
1437747_at	Ube4a	2.20631	2.17006	1.99471	1.55409	ubiquitination factor E4A, UFD2 homolog (S. cerevisiae)
1420844_at	Ubqln2	2.0916	2.3686	1.69249	1.54556	ubiquilin 2
1459740_s_at	Ucp2	3.05265	2.63309	2.66447	1.65272	uncoupling protein 2 (mitochondrial, proton carrier)
1439028_at	Ufm1	-2.63815	-2.21608	-1.97335	-1.45219	Ubiquitin-fold modifier 1
1416504_at	Ulk1	2.80743	3.32655	1.37734	1.23434	Unc-51 like kinase 1 (C. elegans)
1431951_a_at	Usp16	-2.25478	-2.05238	-1.78929	-1.38233	ubiquitin specific peptidase 16
1423778_at	Usp20	1.50863	2.65286	1.78718	1.47967	ubiquitin specific peptidase 20
1452385_at	Usp53	-2.96383	-2.85583	-2.56845	-1.84604	ubiquitin specific peptidase 53
1450558_at	V1ra1	-3.80472	-3.61219	-3.39411	-2.73294	vomeronasal 1 receptor, A1
1426269_at	Vamp7	-5.01879	-4.79778	-3.4624	-1.86981	vesicle-associated membrane protein 7
1456292_a_at	Vim	2.17684	2.15233	3.23997	2.56575	vimentin
1436327_a_at	Vps53	2.41363	2.63452	1.81771	1.3278	vacuolar protein sorting 53 (yeast)
1423054_at	Wdr1	1.90422	2.0951	2.11727	1.63044	WD repeat domain 1
1452713_a_at	Wdr57	-2.90818	-2.93056	-1.38381	-2.25974	WD repeat domain 57 (U5 snRNP specific)
1417817_a_at	Wwtr1	2.58252	2.00167	1.87142	2.2043	WW domain containing transcription regulator 1
1439442_x_at	Yars2	-3.64909	-3.83167	-2.08018	-1.69176	tyrosyl-tRNA synthetase 2 (mitochondrial)
1449090_a_at	Yes1	-3.61222	-4.08119	-3.17467	-2.29156	Yamaguchi sarcoma viral (v-yes) oncogene homolog 1
1435702_s_at	Ywhae	-4.42984	-3.85965	-1.89013	-1.93517	tyrosine 3-monooxygenase/tryptophan 5-monooxygenase activation protein, epsilon
1436981_a_at	Ywhaz	-4.24507	-4.16678	-1.97413	-1.15448	tyrosine 3-monooxygenase/tryptophan 5-monooxygenase activation protein, zeta polypeptide
1424750_at	Zbtb1	-2.00813	-2.08927	-2.57572	-2.14646	zinc finger and BTB domain containing 1
1437236_a_at	Zfp110	-2.64164	-2.09757	-1.92594	-1.75016	zinc finger protein 110
1425010_at	Zfp119	-4.55358	-4.03808	-2.88602	-2.65372	zinc finger protein 119
1421519_a_at	Zfp120	-2.86383	-2.99287	-3.23273	-2.17576	zinc finger protein 120
1418381_at	Zfp148	-3.27033	-3.45398	-2.78758	-2.36413	zinc finger protein 148
1452126_at	Zfp160	-3.57308	-3.05007	-3.00992	-1.88602	zinc finger protein 160
1426895_at	Zfp191	-3.10998	-3.22486	-2.56542	-1.96447	zinc finger protein 191
1449913_at	Zfp2	-2.17702	-2.08758	-1.97615	-1.68846	zinc finger protein 2
1417010_at	Zfp238	-3.09982	-3.20047	-2.77208	-2.23602	zinc finger protein 238
1425058_at	Zfp472	-2.64926	-3.51909	-3.16484	-2.41582	zinc finger protein 472
1449546_a_at	Zfp617	-3.99056	-4.03654	-3.83426	-2.60384	zinc finger protein 617
1438140_a_at	Zfp64	2.36218	2.16113	1.91097	1.59853	zinc finger protein 64
1428341_at	Zfp655	-2.50983	-2.31845	-1.91241	-1.31014	zinc finger protein 655
1448760_at	Zfp68	-3.32797	-2.86223	-2.55017	-2.09432	zinc finger protein 68
1451518_at	Zfp709	-2.73068	-2.67394	-2.55496	-2.49219	zinc finger protein 709
1424752_x_at	Zfp71-rs1	-3.88719	-3.50792	-3.17523	-2.3134	zinc finger protein 71, releated sequence
1439558_at	Zfp75	-2.18429	-1.97199	-2.02199	-1.91868	zinc finger protein 75
1456574_at	Zfp800	-4.37629	-4.26118	-3.07098	-2.59786	zinc finger protein 800
1449978_at	Zfy2	2.42699	2.49631	2.82324	3.38377	zinc finger protein 2, Y linked
1438487_s_at	Zzz3	-4.13459	-4.8662	-2.50102	-1.88403	zinc finger, ZZ domain containing 3

## Sheet: 4L_liver
Differentially expressed genes in 4L liver
ProbesetID	Symbol	4L_4wk	4L_12wk	4L_18wk	4L_28wk	Gene Name
1456625_at	Aasdhppt	-4.96658	-4.07445	-3.0941	-4.29457	aminoadipate-semialdehyde dehydrogenase-phosphopantetheinyl transferase
1418838_at	Abcd1	2.00463	2.10992	2.25779	1.53271	ATP-binding cassette, sub-family D (ALD), member 1
1418148_at	Abhd1	2.24255	2.18116	2.06293	1.25241	abhydrolase domain containing 1
1450720_at	Acp1	-2.56159	-2.08847	-1.54537	-2.00355	acid phosphatase 1, soluble
1422479_at	Acss2	2.05542	2.39564	2.928	2.59547	acyl-CoA synthetase short-chain family member 2
AFFX-b-ActinMur/M12481_5_at	Actb	3.08196	2.30844	3.18107	2.39428	actin, beta, cytoplasmic
1415779_s_at	Actg1	2.05916	1.9908	2.16944	1.82247	actin, gamma, cytoplasmic 1
1428502_at	Actr6	-4.7137	-5.46193	-3.71892	-2.652	ARP6 actin-related protein 6 homolog (yeast)
1420953_at	Add1	2.18123	1.92821	2.57954	1.75974	adducin 1 (alpha)
1421058_at	Adh7	-2.33336	-2.30558	-2.51416	-2.16582	alcohol dehydrogenase 7 (class IV), mu or sigma polypeptide
1438759_x_at	Adi1	2.8445	1.46609	2.59689	2.78455	acireductone dioxygenase 1
1437133_x_at	Akr1b3	-2.1783	-2.29597	-1.89643	-3.02899	aldo-keto reductase family 1, member B3 (aldose reductase)
1425711_a_at	Akt1	1.91416	2.14604	2.93031	1.52979	thymoma viral proto-oncogene 1
1434988_x_at	Aldh2	-2.24608	-1.88153	-2.43728	-1.40004	aldehyde dehydrogenase 2, mitochondrial
1450407_a_at	Anp32a	2.33177	2.69455	3.17342	2.30492	acidic (leucine-rich) nuclear phosphoprotein 32 family, member A
1448213_at	Anxa1	-1.74639	-2.59705	-1.57486	-1.66712	annexin A1
1425567_a_at	Anxa5	2.54125	2.42551	2.1897	1.81168	annexin A5
1429466_s_at	Aph1b	-1.65793	-1.78491	-1.92419	-1.86048	anterior pharynx defective 1c homolog (C. elegans)
1435566_s_at	Araf	2.15795	1.72868	2.08028	1.43074	v-raf murine sarcoma 3611 viral oncogene homolog
1450896_at	Arhgap5	-4.89578	-3.82733	-6.63953	-2.59047	Rho GTPase activating protein 5
1451463_at	Arhgap8	2.73817	2.04574	3.14883	1.26808	Rho GTPase activating protein 8
1427386_at	Arhgef16	3.05772	2.17758	3.02505	2.0637	Rho guanine nucleotide exchange factor (GEF) 16
1440700_a_at	Arhgef18	1.96343	1.98716	2.15001	1.55405	rho/rac guanine nucleotide exchange factor (GEF) 18
1437629_at	Arhgef19	3.44689	3.51675	3.51264	2.68081	Rho guanine nucleotide exchange factor (GEF) 19
1435092_at	Arl4a	-3.35143	-5.61296	-2.88963	-4.02302	ADP-ribosylation factor-like 4A
1424020_at	Arl6ip6	-2.16586	-2.54686	-2.17212	-2.02518	ADP-ribosylation factor-like 6 interacting protein 6
1434951_at	Armc8	-3.27734	-2.54158	-1.71734	-2.38978	armadillo repeat containing 8
1427002_s_at	Arsg	-1.7508	-2.01961	-2.13788	-2.02333	arylsulfatase G
1433966_x_at	Asns	17.9194	11.4471	5.95893	20.9801	asparagine synthetase
1439814_at	Atp8b4	-2.80281	-2.61292	-2.09937	-1.39893	ATPase, class I, type 8B, member 4
1418655_at	B4galnt1	3.33585	3.15631	3.28872	2.2311	beta-1,4-N-acetyl-galactosaminyl transferase 1
1425716_s_at	Bak1	1.62127	1.74954	3.21821	1.70892	BCL2-antagonist/killer 1
1430170_at	Bbs10	-2.28423	-1.90419	-1.42821	-2.18565	Bardet-Biedl syndrome 10 (human)
1437262_x_at	Bcas2	-3.89614	-3.0187	-6.76739	-3.02708	breast carcinoma amplified sequence 2
1426191_a_at	Bcl2l1	2.69444	2.06912	2.2394	1.78883	Bcl2-like 1
1416866_at	Bet1	-2.71907	-2.02066	-2.00029	-1.91077	blocked early in transport 1 homolog (S. cerevisiae)
1429048_at	Bloc1s2	-3.28372	-2.81735	-2.33259	-2.33021	biogenesis of lysosome-related organelles complex-1, subunit 2
1458325_x_at	Bmf	3.67241	2.66568	2.35754	2.41958	Bcl2 modifying factor
1427457_a_at	Bmp1	2.75499	2.4994	3.0936	1.3593	bone morphogenetic protein 1
1456141_x_at	Brcc3	-2.85277	-3.32188	-2.77386	-2.10176	BRCA1/BRCA2-containing complex, subunit 3
1426313_at	Bre	2.33131	2.11995	2.30189	1.65336	brain and reproductive organ-expressed protein
1416886_at	C1d	-4.27161	-3.67149	-3.09088	-3.02282	nuclear DNA binding protein
1417228_at	Capn1	2.18439	2.02679	2.7381	1.63519	calpain 1
1453960_a_at	Capzb	2.19812	1.54597	2.6593	1.21689	capping protein (actin filament) muscle Z-line, beta
1449491_at	Card10	2.203	1.83933	2.21471	1.37547	caspase recruitment domain family, member 10
1449217_at	Casp8ap2	-4.52696	-3.65291	-3.64792	-2.68793	caspase 8 associated protein 2
1459054_at	Casz1	3.26082	2.61408	2.69341	1.48833	castor homolog 1, zinc finger (Drosophila)
1425623_a_at	Cbs	2.63068	2.27037	2.32785	2.03278	cystathionine beta-synthase
1434962_x_at	Ccl27	-6.21966	-5.36297	-4.2195	-2.47885	chemokine (C-C motif) ligand 27
1433447_x_at	Cct4	-1.83012	-1.53091	-1.65215	-1.3605	chaperonin subunit 4 (delta)
1450883_a_at	Cd36	2.21863	3.32648	4.3044	3.01345	CD36 antigen
1443906_at	Cd55	-1.8419	-2.03794	-1.84814	-2.07458	CD55 antigen
1425243_at	Cd207	-4.42073	-3.61246	-4.74801	-3.20407	CD 207 antigen
1437070_at	Cdc14b	-2.9538	-2.33897	-1.68085	-1.98517	CDC14 cell division cycle 14 homolog B (S. cerevisiae)
1424376_at	Cdc42ep1	2.59615	2.07599	1.9177	1.30362	CDC42 effector protein (Rho GTPase binding) 1
1418066_at	Cfl2	-3.52119	-2.61963	-2.84546	-2.14732	cofilin 2, muscle
1435574_at	Chordc1	-3.0679	-2.35637	-2.6077	-1.92865	Cysteine and histidine-rich domain (CHORD)-containing, zinc-binding protein 1
1416332_at	Cirbp	2.57239	1.55471	2.26611	1.80091	cold inducible RNA binding protein
1455106_a_at	Ckb	2.57974	1.91506	2.30926	1.59467	creatine kinase, brain
1451701_x_at	Cldn3	1.97247	1.79484	1.86239	1.66026	claudin 3
1424673_at	Clec2h	-15.1122	-17.3172	-16.6819	-5.03552	C-type lectin domain family 2, member h
1436539_at	Clmn	1.94572	2.10248	3.13947	2.05974	calmin
1426693_x_at	Cox15	2.25215	1.78973	2.16816	1.35808	COX15 homolog, cytochrome c oxidase assembly protein (yeast)
1428514_at	Cpne3	-1.80091	-2.26512	-1.89674	-2.17733	copine III
1424740_at	Creb3	1.91081	2.23916	2.304	1.58723	cAMP responsive element binding protein 3
1452857_at	Crebzf	-2.83737	-2.53325	-2.11291	-2.95611	CREB/ATF bZIP transcription factor
1430598_at	Crem	-3.28507	-3.10245	-3.04089	-2.4434	cAMP responsive element modulator
1433733_a_at	Cry1	-1.60068	-2.40705	-2.86002	-3.6473	cryptochrome 1 (photolyase-like)
1425154_a_at	Csf1	2.07721	1.97004	1.80878	1.6294	colony stimulating factor 1 (macrophage)
1419873_s_at	Csf1r	2.342	1.84204	2.41844	1.68089	colony stimulating factor 1 receptor
1429383_at	Csnk1g3	-2.0491	-1.89869	-1.44702	-1.88374	casein kinase 1, gamma 3
1418457_at	Cxcl14	4.55929	5.46084	5.34255	1.25328	chemokine (C-X-C motif) ligand 14
1417507_at	Cyb561	2.31464	2.20493	3.15414	1.3029	cytochrome b-561
1419094_at	Cyp2c37	12.2029	21.0898	18.432	16.6862	cytochrome P450, family 2. subfamily c, polypeptide 37
1421363_at	Cyp2c39	-41.5536	-21.5321	-23.8693	-34.144	cytochrome P450, family 2, subfamily c, polypeptide 39
1419582_at	Cyp2c55	4.76465	2.62978	2.79644	4.53706	cytochrome P450, family 2, subfamily c, polypeptide 55
1431803_at	Cyp2d13	-3.03831	-2.80664	-2.49517	-3.00876	cytochrome P450, family 2, subfamily d, polypeptide 13
1440134_at	Cyp4a31	9.85812	2.11593	3.08802	1.19279	cytochrome P450, family 4, subfamily a, polypeptide 31
1435616_at	Cyp20a1	-1.67078	-1.93701	-2.11947	-1.55396	cytochrome P450, family 20, subfamily A, polypeptide 1
1419430_at	Cyp26a1	1.6185	2.53993	2.38845	2.62364	cytochrome P450, family 26, subfamily a, polypeptide 1
1439012_a_at	Dck	-1.95416	-2.19232	-1.99443	-2.98078	deoxycytidine kinase
1454655_at	Dgkd	1.74616	1.87277	2.26994	1.73122	diacylglycerol kinase, delta
1426738_at	Dgkz	2.4069	2.26524	2.53237	1.40291	diacylglycerol kinase zeta
1457027_at	Dhtkd1	-3.05916	-4.30603	-4.68566	-4.28994	dehydrogenase E1 and transketolase domain containing 1
1459835_s_at	Dnaja1	-3.27293	-1.90861	-3.45515	-2.02567	DnaJ (Hsp40) homolog, subfamily A, member 1
1426905_a_at	Dnajc10	-2.06337	-1.92652	-1.73534	-1.79602	DnaJ (Hsp40) homolog, subfamily C, member 10
1430135_at	Dnase2a	-3.36077	-2.87118	-1.9396	-2.56252	deoxyribonuclease II alpha
1432004_a_at	Dnm2	3.91708	2.90339	3.64358	1.88405	dynamin 2
1422808_s_at	Dock2	2.26742	2.12298	2.1875	2.06499	dedicator of cyto-kinesis 2
1425689_at	Dpys	8.85271	7.80636	8.9068	7.72869	dihydropyrimidinase
1433770_at	Dpysl2	1.80799	1.62248	2.01085	1.88837	dihydropyrimidinase-like 2
1416018_at	Dr1	-4.44724	-3.7831	-4.05278	-2.86484	down-regulator of transcription 1
1422411_s_at	Ear1	2.16432	2.01559	3.05782	2.85179	eosinophil-associated, ribonuclease A family, member 1
1441923_s_at	Edn3	1.99531	1.9553	1.90178	1.97488	endothelin 3
1448175_at	Ehd1	2.32662	2.09099	2.20418	1.3996	EH-domain containing 1
1460692_at	Ehmt2	1.75248	1.63182	2.02369	1.39834	euchromatic histone lysine N-methyltransferase 2
1434452_x_at	Eif2a	-3.34633	-2.73434	-4.27544	-2.2205	eukaryotic translation initiation factor 2a
1415859_at	Eif3c	2.18552	1.53466	2.29315	1.53129	eukaryotic translation initiation factor 3, subunit C
1426010_a_at	Epb4.1l3	1.95031	2.11035	2.04837	2.11707	erythrocyte protein band 4.1-like 3
1451360_at	Ergic2	-2.56594	-2.58227	-2.05727	-2.11239	ERGIC and golgi 2
1450779_at	Fabp7	-3.142	-2.70134	-1.3095	-2.27564	fatty acid binding protein 7, brain
1418340_at	Fcer1g	1.72957	1.79429	2.17644	1.58677	Fc receptor, IgE, high affinity I, gamma polypeptide
1448130_at	Fdft1	2.30388	2.10944	2.74728	2.20217	farnesyl diphosphate farnesyl transferase 1
1423418_at	Fdps	2.67257	2.30483	2.71288	2.41933	farnesyl diphosphate synthetase
1451285_at	Fus	5.86888	3.0246	5.03732	1.92614	fusion, derived from t(12;16) malignant liposarcoma (human)
1423982_at	Fusip1	-3.20954	-3.86715	-1.99686	-1.98626	FUS interacting protein (serine-arginine rich) 1
1442059_at	Fxr1h	-2.68947	-2.331	-1.74294	-1.74143	fragile X mental retardation gene 1, autosomal homolog
1448354_at	G6pdx	1.84764	1.9402	2.20823	1.85538	glucose-6-phosphate dehydrogenase X-linked
1452907_at	Galc	2.09817	2.1492	2.52412	2.5198	galactosylceramidase
1424431_at	Galnact2	-4.1014	-3.54063	-2.39753	-2.75435	chondroitin sulfate GalNAcT-2
1449526_a_at	Gdpd3	-25.0467	-24.3672	-21.1476	-22.611	glycerophosphodiester phosphodiesterase domain containing 3
1419506_at	Ggps1	-2.79179	-3.73547	-2.36471	-1.67793	geranylgeranyl diphosphate synthase 1
1422763_at	Gipc1	2.50387	2.09856	2.48265	1.38816	GIPC PDZ domain containing family, member 1
1447868_x_at	Glrx3	-3.99027	-3.77949	-3.93734	-3.59031	glutaredoxin 3
1433496_at	Glt25d1	2.23228	1.84933	2.32341	1.60274	glycosyltransferase 25 domain containing 1
1450623_at	Gnb2	2.12966	1.72247	2.30156	1.38827	guanine nucleotide binding protein (G protein), beta 2
1425167_a_at	Gngt1	2.56123	2.03962	2.3363	1.82902	guanine nucleotide binding protein (G protein), gamma transducing activity polypeptide 1
1433656_a_at	Gnl3	-2.87493	-2.02241	-1.64076	-1.22624	guanine nucleotide binding protein-like 3 (nucleolar)
1425314_at	Gpr98	-2.58048	-4.83469	-2.84101	-3.27855	G protein-coupled receptor 98
1418396_at	Gpsm3	2.42186	2.79036	3.43918	2.04234	G-protein signalling modulator 3 (AGS3-like, C. elegans)
1417836_at	Gpx7	3.59677	2.16287	2.69488	1.30462	glutathione peroxidase 7
1416411_at	Gstm2	2.01021	2.21441	2.05293	1.68916	glutathione S-transferase, mu 2
1416531_at	Gsto1	2.28479	2.19274	2.1181	1.89135	glutathione S-transferase omega 1
1450022_at	Gtpbp1	2.6904	2.22213	2.96089	1.56532	GTP binding protein 1
1423142_a_at	Gtpbp4	-2.26958	-2.4514	-4.14437	-1.54402	GTP binding protein 4
1435290_x_at	H2-Aa	1.24398	1.68975	2.3495	2.32229	histocompatibility 2, class II antigen A, alpha
1417025_at	H2-Eb1	1.95862	2.18886	3.12444	2.83603	histocompatibility 2, class II antigen E beta
1418536_at	H2-Q5	2.84587	1.95777	2.53682	1.8668	histocompatibility 2, Q region locus 5
1417714_x_at	Hba-a1	-1.57692	-1.8325	-3.35714	-2.84998	hemoglobin alpha, adult chain 1
1449455_at	Hck	2.63258	1.82195	3.13752	1.806	hemopoietic cell kinase
1428692_at	Hddc3	-3.2476	-4.37763	-2.79277	-4.78886	HD domain containing 3
1433944_at	Hectd2	-9.48514	-9.32571	-10.0516	-2.87804	HECT domain containing 2
1438009_at	Hist1h2ao	8.28528	4.73152	2.90342	2.47468	histone cluster 1, H2ao
1418939_at	Hlx	1.85221	1.9848	2.31399	2.02969	H2.0-like homeobox
1437526_x_at	Hnrnpr	-1.75084	-2.05646	-2.54752	-1.84441	heterogeneous nuclear ribonucleoprotein R
1428224_at	Hnrpdl	-2.99835	-2.40014	-3.15033	-2.58045	heterogeneous nuclear ribonucleoprotein D-like
1428662_a_at	Hopx	-2.32663	-1.93805	-1.54698	-2.042	HOP homeobox
1459827_x_at	Hps1	2.24096	2.48623	1.94384	2.15621	Hermansky-Pudlak syndrome 1 homolog (human)
1425589_at	Hsd17b13	-6.26282	-6.85025	-8.64293	-7.43126	hydroxysteroid (17-beta) dehydrogenase 13
1426856_at	Hsdl2	-2.23987	-1.97638	-1.58198	-2.0789	hydroxysteroid dehydrogenase like 2
1457666_s_at	Ifi202b	-5.49691	-4.73376	-5.38721	-5.51344	interferon activated gene 202B
1451412_a_at	Ift20	-2.75696	-4.06673	-2.51517	-3.05955	intraflagellar transport 20 homolog (Chlamydomonas)
1427869_at	Igh-6	2.77914	2.00781	1.7725	1.33436	Immunoglobulin heavy chain 6 (heavy chain of IgM)
1429431_at	Ikzf5	-4.64046	-4.02712	-2.65804	-2.59304	IKAROS family zinc finger 5
1451798_at	Il1rn	1.90783	1.59655	2.96265	2.97306	interleukin 1 receptor antagonist
1450424_a_at	Il18bp	2.96263	2.19865	3.22174	1.4699	interleukin 18 binding protein
1425778_at	Indol1	2.61485	2.51312	3.92677	1.28662	indoleamine-pyrrole 2,3 dioxygenase-like 1
1438857_x_at	Irak1	-2.02511	-1.8615	-1.64497	-1.75703	interleukin-1 receptor-associated kinase 1
1421670_a_at	Irak4	5.29537	3.87595	4.01761	2.26119	interleukin-1 receptor-associated kinase 4
1416714_at	Irf8	1.99764	1.53048	2.4954	2.05379	interferon regulatory factor 8
1421322_a_at	Irf9	2.08564	1.94657	2.2603	1.70415	interferon regulatory factor 9
1425050_at	Isoc1	-3.17661	-3.24067	-1.82613	-2.50916	isochorismatase domain containing 1
1415977_at	Isyna1	2.9378	1.80834	1.97746	1.56845	myo-inositol 1-phosphate synthase A1
1435637_at	Itfg1	-2.74408	-2.09209	-1.28921	-1.69198	integrin alpha FG-GAP repeat containing 1
1423268_at	Itga5	2.5005	1.94473	1.49728	1.97657	integrin alpha 5 (fibronectin receptor alpha)
1456097_a_at	Itgb3bp	-3.73925	-3.28956	-2.82197	-3.32244	integrin beta 3 binding protein (beta3-endonexin)
1426431_at	Jag2	2.35467	1.92661	1.93121	1.57743	jagged 2
1425750_a_at	Jak3	2.0354	1.95851	2.60202	1.72141	Janus kinase 3
1426665_at	Katnb1	1.91118	2.00271	2.43854	1.69735	katanin p80 (WD40-containing) subunit B 1
1452700_s_at	Kbtbd7	-2.17031	-2.18171	-2.67852	-2.34294	kelch repeat and BTB (POZ) domain containing 7
1450747_at	Keap1	2.02595	1.75419	2.39685	1.56578	kelch-like ECH-associated protein 1
1425547_a_at	Klc4	2.04268	1.66238	2.49112	1.32549	kinesin light chain 4
1433508_at	Klf6	-2.66249	-2.83921	-1.58768	-1.84423	Kruppel-like factor 6
1460678_at	Klhdc2	-2.15858	-2.07595	-1.56519	-1.92029	kelch domain containing 2
1458351_s_at	Klhl2	-5.41182	-2.92646	-2.70419	-2.30554	kelch-like 2, Mayven (Drosophila)
1433442_at	Klhl9	-2.40409	-2.221	-2.16844	-1.49331	kelch-like 9 (Drosophila)
1419351_a_at	l7Rn6	-2.00861	-1.82953	-1.995	-2.05363	lethal, Chr 7, Rinchik 6
1426025_s_at	Laptm5	2.14733	1.76542	2.75497	1.42604	lysosomal-associated protein transmembrane 5
1439441_x_at	Lats2	-2.68002	-3.00778	-2.17482	-1.95015	large tumor suppressor 2
1429088_at	Lbh	1.93188	2.06749	3.18288	1.97165	limb-bud and heart
1428022_at	Lcn13	-61.7706	-36.1142	-20.6931	-25.017	lipocalin 13
1455260_at	Lcorl	-2.5444	-2.69567	-2.48205	-1.83106	ligand dependent nuclear receptor corepressor-like
1434499_a_at	Ldhb	-3.2839	-2.81531	-1.74121	-2.9013	lactate dehydrogenase B
1455439_a_at	Lgals1	2.16078	2.56621	2.74596	2.77558	lectin, galactose binding, soluble 1
1423140_at	Lipa	2.72396	2.26708	3.36824	1.66886	lysosomal acid lipase A
1430145_at	Lrrc28	-2.16976	-2.39762	-2.16874	-1.81888	leucine rich repeat containing 28
1451174_at	Lrrc33	1.67181	1.88604	2.24545	1.51954	leucine rich repeat containing 33
1451255_at	Lsr	2.09707	1.87278	2.25496	1.40094	lipolysis stimulated lipoprotein receptor
1453712_a_at	Map2k5	1.99573	1.76131	2.53132	1.20134	mitogen activated protein kinase kinase 5
1451989_a_at	Mapre2	-3.78067	-7.86275	-2.96427	-4.14963	microtubule-associated protein, RP/EB family, member 2
1438368_a_at	Matr3	-2.44659	-2.51855	-2.59471	-1.69381	matrin 3
1438416_at	Med16	2.04492	1.92008	2.7918	1.3882	mediator complex subunit 16
1425806_a_at	Med21	-4.78729	-3.42284	-1.8075	-2.61803	mediator complex subunit 21
1437055_x_at	Mfsd1	-2.38371	-2.22817	-2.20486	-1.97009	Major facilitator superfamily domain containing 1
1426350_at	Mgat2	-4.11789	-3.40807	-4.13836	-2.77622	mannoside acetylglucosaminyltransferase 2
1433853_at	Mib1	-2.34003	-2.5459	-2.43655	-2.31119	mindbomb homolog 1 (Drosophila)
1454014_a_at	Mkks	-2.92619	-2.26051	-3.75411	-2.81703	McKusick-Kaufman syndrome protein
1449029_at	Mknk2	2.61655	2.99389	3.02955	2.49945	MAP kinase-interacting serine/threonine kinase 2
1437492_at	Mkx	-2.84758	-2.24775	-1.80678	-2.8755	mohawk homeobox
1434805_at	Mllt1	1.44974	1.52533	1.80441	1.24146	myeloid/lymphoid or mixed lineage-leukemia translocation to 1 homolog
1424310_at	Mocs2	-2.64882	-2.96258	-2.01155	-3.17294	molybdenum cofactor synthesis 2
1456540_s_at	Mtmr6	-2.71451	-2.73053	-2.35716	-2.02779	myotubularin related protein 6
1460550_at	Mtmr11	3.29726	1.72515	3.82217	1.78152	myotubularin related protein 11
1427249_x_at	Mup3	-3.68113	-2.68206	-3.76666	-3.38576	major urinary protein 3
1426166_at	Mup5	-12.2577	-2.78243	-2.9244	-3.74917	major urinary protein 5
1416839_at	Mut	-2.8899	-4.11833	-2.60254	-3.50948	methylmalonyl-Coenzyme A mutase
1452608_at	Mycbp	-2.56891	-2.26049	-1.75124	-1.53952	c-myc binding protein
1420477_at	Nap1l1	-2.21741	-2.07494	-1.41579	-1.77283	nucleosome assembly protein 1-like 1
1433839_at	Nars2	-2.47221	-2.70995	-2.16441	-2.02641	asparaginyl-tRNA synthetase 2 (mitochondrial)(putative)
1423046_s_at	Ncbp2	-2.46229	-2.1733	-2.16717	-1.88865	nuclear cap binding protein subunit 2
1426464_at	Nr1d1	1.23716	2.42946	3.39243	2.01424	nuclear receptor subfamily 1, group D, member 1
1416353_at	Nr1h2	1.9633	1.85475	1.85715	1.56393	nuclear receptor subfamily 1, group H, member 2
1457635_s_at	Nr3c1	-2.41149	-2.54497	-2.25288	-1.87871	nuclear receptor subfamily 3, group C, member 1
1416222_at	Nsdhl	1.83353	1.7844	2.00759	2.01756	NAD(P) dependent steroid dehydrogenase-like
1419915_at	Nus1	-3.17163	-3.07331	-2.87162	-1.5295	Nuclear undecaprenyl pyrophosphate synthase 1 homolog (S. cerevisiae)
1431172_at	Orc4l	-2.19989	-2.56647	-1.7454	-2.28819	origin recognition complex, subunit 4-like (S. cerevisiae)
1436750_a_at	Oxct1	-2.38308	-2.48958	-2.93862	-1.98051	3-oxoacid CoA transferase 1
1452527_a_at	P2rx4	1.84051	1.76263	2.25897	1.89391	purinergic receptor P2X, ligand-gated ion channel 4
1436298_x_at	Paics	-1.75369	-1.73958	-2.43687	-1.63628	phosphoribosylaminoimidazole carboxylase, phosphoribosylaminoribosylaminoimidazo
1418908_at	Pam	2.21418	1.87334	2.30136	1.79658	peptidylglycine alpha-amidating monooxygenase
1433568_at	Papd4	-2.87888	-3.03368	-2.65582	-2.4417	PAP associated domain containing 4
1429216_at	Paqr3	-2.47502	-1.45566	-2.15119	-2.02267	progestin and adipoQ receptor family member III
1416875_at	Parvg	2.18722	2.13532	2.10185	1.52353	parvin, gamma
1422665_a_at	Pcmt1	-2.30501	-2.48217	-1.84574	-1.65134	protein-L-isoaspartate (D-aspartate) O-methyltransferase 1
1435836_at	Pdk1	-2.39888	-1.9573	-1.42661	-2.17848	pyruvate dehydrogenase kinase, isoenzyme 1
1416501_at	Pdpk1	-2.26174	-3.11243	-2.64564	-3.69262	3-phosphoinositide dependent protein kinase-1
1422063_a_at	Pex5	2.31951	1.73121	2.49958	1.38912	peroxisome biogenesis factor 5
1422472_at	Pex13	-4.07216	-3.19592	-2.79264	-2.60455	peroxisomal biogenesis factor 13
1448332_at	Pex19	1.39649	1.45736	1.97659	1.44647	peroxisome biogenesis factor 19
1456676_a_at	Pfkfb3	2.40469	2.44681	3.35372	2.31672	6-phosphofructo-2-kinase/fructose-2,6-biphosphatase 3
1449018_at	Pfn1	3.13725	2.2931	1.83853	1.51569	profilin 1
1436993_x_at	Pfn2	-2.66111	-2.12561	-3.06298	-1.73317	profilin 2
1459771_x_at	Phca	3.25484	3.29861	2.66663	2.50483	phytoceramidase, alkaline
1426961_at	Phf20	-1.73419	-2.0237	-1.82183	-1.69846	PHD finger protein 20
1418391_at	Phf21a	2.03872	2.00131	2.14281	1.48962	PHD finger protein 21A
1451624_a_at	Phospho2	-3.15899	-3.02897	-3.19461	-2.19906	phosphatase, orphan 2
1433462_a_at	Pi4k2a	1.69656	1.79019	2.82938	1.60529	phosphatidylinositol 4-kinase type 2 alpha
1455860_at	Pigh	-2.29528	-1.94621	-1.55295	-2.23993	phosphatidylinositol glycan anchor biosynthesis, class H
1426055_a_at	Pigq	2.17677	2.08107	2.01281	1.27325	phosphatidylinositol glycan anchor biosynthesis, class Q
1455284_x_at	Pigx	-2.22534	-2.07174	-2.82736	-1.86591	phosphatidylinositol glycan anchor biosynthesis, class X
1429831_at	Pik3ap1	-5.22061	-5.54564	-3.81283	-6.02618	phosphoinositide-3-kinase adaptor protein 1
1421704_a_at	Pik3c2g	-1.5525	-2.28503	-1.9693	-1.94372	phosphatidylinositol 3-kinase, C2 domain containing, gamma polypeptide
1422992_s_at	Pik3cd	2.70478	2.09428	2.6557	2.16278	phosphatidylinositol 3-kinase catalytic delta polypeptide
1452083_a_at	Pja1	-1.78753	-1.97648	-2.76546	-1.85437	praja1, RING-H2 motif containing
1452521_a_at	Plaur	3.13681	1.80532	2.6994	2.24506	plasminogen activator, urokinase receptor
1431892_a_at	Plcd3	2.10336	1.67519	1.93201	1.60854	phospholipase C, delta 3
1433678_at	Pld4	2.15891	1.66955	2.67533	1.49607	phospholipase D family, member 4
1457088_at	Pldn	-2.75211	-2.48739	-2.51923	-2.46178	pallidin
1436128_at	Plekha8	-2.61095	-2.60111	-1.65101	-2.58498	pleckstrin homology domain containing, family A
1431081_a_at	Plscr3	2.02725	1.58222	2.06171	1.79308	phospholipid scramblase 3
1417963_at	Pltp	3.43247	2.91664	4.73911	3.03917	phospholipid transfer protein
1448757_at	Pml	2.80393	2.09851	2.58384	1.53126	promyelocytic leukemia
1428143_a_at	Pnpla2	1.88707	1.92037	2.30838	1.51305	patatin-like phospholipase domain containing 2
1416186_at	Pnrc2	-2.95228	-3.0057	-2.30259	-2.17371	proline-rich nuclear receptor coactivator 2
1423371_at	Pole4	-3.79273	-2.66983	-1.95173	-2.47394	polymerase (DNA-directed), epsilon 4 (p12 subunit)
1451658_a_at	Polr3c	2.70548	2.26577	3.03853	1.47783	polymerase (RNA) III (DNA directed) polypeptide C
1456731_x_at	Polr3k	-1.84017	-1.38683	-1.42578	-1.11491	Polymerase (RNA) III (DNA directed) polypeptide K
1425537_at	Ppm1a	-4.28929	-3.28377	-2.94609	-3.34204	protein phosphatase 1A, magnesium dependent, alpha isoform
1431328_at	Ppp1cb	-3.56335	-3.1143	-2.15862	-1.5101	protein phosphatase 1, catalytic subunit, beta isoform
1455929_x_at	Ppp2r1a	1.92746	1.54761	1.65231	1.56201	protein phosphatase 2 (formerly 2A), regulatory subunit A (PR 65), alpha isoform
1455198_a_at	Ppp2r3a	2.76885	2.15808	2.21424	1.52825	protein phosphatase 2 (formerly 2A), regulatory subunit B'', alpha
1453005_at	Prpf31	-2.35923	-2.34237	-2.13004	-2.3213	PRP31 pre-mRNA processing factor 31 homolog (yeast)
1429436_at	Prpf40a	-1.9972	-2.29134	-2.0738	-2.11087	PRP40 pre-mRNA processing factor 40 homolog A (yeast)
1448997_at	Pscd1	2.42582	2.29096	2.96006	1.72562	pleckstrin homology, Sec7 and coiled-coil domains 1
1417770_s_at	Psmc6	-4.44057	-3.46687	-2.44183	-2.0644	proteasome (prosome, macropain) 26S subunit, ATPase, 6
1423696_a_at	Psmd6	-6.39112	-5.56628	-7.76749	-4.66542	proteasome (prosome, macropain) 26S subunit, non-ATPase, 6
1427871_at	Ptafr	3.41143	2.2289	2.35542	1.90863	platelet-activating factor receptor
1453164_a_at	Ptdss2	1.84634	1.89668	2.23141	1.49004	phosphatidylserine synthase 2
1453578_at	Pter	-2.45492	-2.29708	-1.468	-2.1355	phosphotriesterase related
1428708_x_at	Ptms	1.86605	1.71346	1.75639	1.29639	parathymosin
1422045_a_at	Ptpn12	-1.73925	-2.16927	-1.82333	-1.70105	protein tyrosine phosphatase, non-receptor type 12
1429691_at	Ptprg	-2.64561	-2.97716	-2.68684	-2.48159	protein tyrosine phosphatase, receptor type, G
1444763_at	Ptprk	-2.2979	-2.1304	-1.67443	-3.20378	protein tyrosine phosphatase, receptor type, K
1426622_a_at	Qpct	-3.38005	-4.3697	-2.73337	-4.04854	glutaminyl-peptide cyclotransferase (glutaminyl cyclase)
1419946_s_at	Rab2	-2.79675	-2.58836	-2.2606	-1.81574	RAB2, member RAS oncogene family
1418890_a_at	Rab3d	2.02983	1.97166	2.65075	1.77071	RAB3D, member RAS oncogene family
1424332_at	Rab40c	2.06059	2.12691	2.6711	1.28588	Rab40c, member RAS oncogene family
1424648_at	Rabl4	2.42329	2.66113	2.72679	1.49606	RAB, member of RAS oncogene family-like 4
1455938_x_at	Rad21	-1.81652	-1.98474	-3.4836	-2.00949	RAD21 homolog (S. pombe)
1435167_at	Ranbp6	-2.00527	-2.64009	-2.53077	-2.21492	RAN binding protein 6
1420608_at	Rbm18	-3.05823	-2.28487	-2.0396	-2.02574	RNA binding motif protein 18
1438420_at	Rbm39	-4.26047	-3.40216	-2.21397	-1.81875	RNA binding motif protein 39
1449209_a_at	Rdh11	2.06223	2.35653	2.61837	2.21968	retinol dehydrogenase 11
1434826_at	Rfesd	-3.62491	-2.27859	-1.73317	-2.20697	Rieske (Fe-S) domain containing
1434684_at	Rin3	2.28706	2.39646	2.65365	1.47721	Ras and Rab interactor 3
1436684_a_at	Riok2	-4.03146	-2.32325	-2.47165	-1.29036	RIO kinase 2 (yeast)
1431785_at	Rnaset2a	-2.37182	-2.18815	-1.84063	-2.37545	ribonuclease T2A
1427899_at	Rnf6	-1.93478	-2.34173	-2.06648	-2.36139	ring finger protein (C3H2C3 type) 6
1426405_at	Rnf11	-6.04962	-5.57874	-5.81572	-3.74734	ring finger protein 11
1439403_x_at	Rnf12	-2.49867	-3.14021	-2.50425	-1.57498	ring finger protein 12
1454753_at	Rnpepl1	1.99842	2.08287	2.12128	1.29083	arginyl aminopeptidase (aminopeptidase B)-like 1
1427231_at	Robo1	2.83114	2.02681	2.67685	3.60559	roundabout homolog 1 (Drosophila)
1448555_at	Rpap3	-2.18354	-1.88543	-2.03579	-1.94655	RNA polymerase II associated protein 3
1452730_at	Rps4y2	3.17046	2.2586	2.66783	1.89706	ribosomal protein S4, Y-linked 2
1453362_x_at	Rps24	-2.29785	-1.82999	-1.91627	-1.65758	ribosomal protein S24
1415957_a_at	Rrp1	2.27292	1.84966	2.35613	1.32201	ribosomal RNA processing 1 homolog (S. cerevisiae)
1426388_s_at	Ryk	-2.18449	-2.44567	-2.14596	-1.83016	receptor-like tyrosine kinase
1460351_at	S100a11	2.95272	2.09457	1.83908	1.48323	S100 calcium binding protein A11 (calgizzarin)
1436306_at	Saps1	1.71375	1.78203	2.39432	1.4771	SAPS domain family, member 1
1416662_at	Sardh	2.38388	2.19139	2.55915	1.73727	sarcosine dehydrogenase
1430552_a_at	Sbf1	2.40855	1.6994	2.36174	1.28058	SET binding factor 1
1427020_at	Scara3	3.10697	1.64119	3.0876	1.27401	scavenger receptor class A, member 3
1448158_at	Sdc1	2.37009	2.46452	2.61867	2.00611	syndecan 1
1456074_at	Sdro	-2.32697	-2.65806	-2.07635	-2.95776	orphan short chain dehydrogenase/reductase
1448110_at	Sema4a	2.08497	1.94013	2.39414	1.60535	sema domain, immunoglobulin domain (Ig), transmembrane domain (TM) and short cytoplasmic domain, (semaphorin) 4A
1423867_at	Serpina3k	-2.86364	-4.25892	-3.60715	-4.33951	serine (or cysteine) peptidase inhibitor, clade A, member 3K
1429362_a_at	Sf3b2	2.4276	2.01971	2.54552	1.41411	splicing factor 3b, subunit 2
1416151_at	Sfrs3	-3.24659	-2.32346	-1.41001	-2.30886	splicing factor, arginine/serine-rich 3 (SRp20)
1440786_x_at	Sfxn2	2.23321	2.23614	2.61529	1.67481	Sideroflexin 2
1427619_a_at	Sh3tc1	2.0092	1.88702	2.17346	1.51693	SH3 domain and tetratricopeptide repeats 1
1455985_x_at	Shmt2	3.12958	2.85367	2.03759	2.19482	serine hydroxymethyltransferase 2 (mitochondrial)
1423129_at	Shoc2	-3.18687	-3.04055	-1.70249	-2.28325	soc-2 (suppressor of clear) homolog (C. elegans)
1460623_at	Skap2	-2.72141	-1.67825	-1.61009	-1.4627	src family associated phosphoprotein 2
1436989_s_at	Slc12a6	-5.60652	-6.62523	-4.59658	-2.64449	solute carrier family 12, member 6
1420697_at	Slc15a3	2.26939	1.9131	2.88981	1.75549	solute carrier family 15, member 3
1434188_at	Slc16a12	-2.38083	-1.94331	-2.32089	-2.06525	solute carrier family 16 (monocarboxylic acid transporters), member 12
1425034_at	Slc17a2	-2.79123	-3.08918	-2.76365	-2.41773	solute carrier family 17 (sodium phosphate), member 2
1451460_a_at	Slc22a7	-1.92693	-2.77747	-2.84276	-4.97872	solute carrier family 22 (organic anion transporter), member 7
1416955_at	Slc25a10	1.90053	1.88719	2.27617	1.3247	solute carrier family 25 (mitochondrial carrier, dicarboxylate transporter), member 10
1458327_x_at	Slc26a1	-4.99138	-7.78802	-5.28063	-8.59582	solute carrier family 26 (sulfate transporter), member 1
1426668_at	Slc30a9	-2.19947	-2.57266	-1.66274	-1.59645	solute carrier family 30 (zinc transporter), member 9
1420379_at	Slco1a1	-2.78749	-3.58571	-3.23758	-2.30234	solute carrier organic anion transporter family, member 1a1
1443771_x_at	Smad7	-2.00928	-2.68811	-1.49235	-1.41333	MAD homolog 7 (Drosophila)
1423417_at	Smarcc1	2.00268	1.92984	2.44041	1.64029	SWI/SNF-related, matrix-associated actin-dependent regulator of chromatin, subfamily a, containing DEAD/H box 1
1437036_at	Snd1	2.47879	2.69116	1.70114	2.08985	Staphylococcal nuclease and tudor domain containing 1
1451602_at	Snx6	-3.46775	-2.86284	-1.74477	-1.82517	sorting nexin 6
1456041_at	Snx16	-3.21948	-2.56232	-1.96512	-2.09847	sorting nexin 16
1423350_at	Socs5	-2.55309	-1.99913	-1.53613	-2.10187	suppressor of cytokine signaling 5
1417634_at	Sod3	3.60472	2.99681	3.61324	1.39283	superoxide dismutase 3, extracellular
1460015_at	Sohlh1	2.15007	2.1307	1.53753	2.04806	spermatogenesis and oogenesis specific basic helix-loop-helix 1
1449135_at	Sox18	1.97566	1.86854	2.311	1.67564	SRY-box containing gene 18
1451886_at	Speg	3.03147	2.29701	2.13375	1.74331	SPEG complex locus
1435274_at	Spopl	-3.71406	-4.23861	-2.85806	-1.82501	speckle-type POZ protein-like
1460116_s_at	Spred1	-2.69977	-2.34629	-2.06061	-2.99806	sprouty protein with EVH-1 domain 1, related sequence
1415993_at	Sqle	2.21836	2.21013	2.63133	1.96891	squalene epoxidase
1426744_at	Srebf2	3.70741	2.82032	4.06977	1.59413	sterol regulatory element binding factor 2
1455939_x_at	Srp14	-2.17496	-1.71213	-2.15736	-1.73554	signal recognition particle 14
1416422_a_at	Ssb	-2.35552	-2.52641	-1.7064	-1.7791	Sjogren syndrome antigen B
1453498_x_at	Steap3	2.55966	1.94662	2.06106	1.35502	STEAP family member 3
1419913_at	Strap	-5.78279	-4.72313	-5.21104	-2.05944	Serine/threonine kinase receptor associated protein
1435058_x_at	Stxbp3a	-1.90019	-2.22523	-2.43533	-1.81358	syntaxin binding protein 3A
1429710_at	Styx	-4.39445	-4.17438	-2.67422	-1.89706	phosphoserine/threonine/tyrosine interaction protein
1442408_at	Sulf2	1.84668	2.37916	2.4128	2.53027	sulfatase 2
1424604_s_at	Sumf1	-1.73344	-1.75956	-1.742	-1.98433	sulfatase modifying factor 1
1434089_at	Synpo	2.29192	1.96019	2.73156	1.7915	synaptopodin
1422881_s_at	Sypl	-2.50598	-2.50576	-2.91896	-2.05362	synaptophysin-like protein
1448707_at	Taf13	-2.72043	-2.62591	-2.26244	-1.85881	TAF13 RNA polymerase II, TATA box binding protein (TBP)-associated factor
1421812_at	Tapbp	2.28077	1.97196	2.0123	1.37881	TAP binding protein
1420174_s_at	Tax1bp1	-1.85706	-2.48016	-2.5001	-1.69681	Tax1 (human T-cell leukemia virus type I) binding protein 1
1427764_a_at	Tcfe2a	1.96607	1.77155	2.62462	1.42076	transcription factor E2a
1420653_at	Tgfb1	2.26839	1.79055	2.55037	1.29248	transforming growth factor, beta 1
1424641_a_at	Thoc1	-2.85174	-2.71683	-2.65289	-2.0618	THO complex 1
1426721_s_at	Tiparp	-2.7186	-2.30973	-1.84943	-1.72875	TCDD-inducible poly(ADP-ribose) polymerase
1438329_at	Tlr12	2.66451	1.75154	2.5121	1.7793	toll-like receptor 12
1451996_at	Tm2d1	-3.02124	-2.13255	-2.9865	-1.37111	TM2 domain containing 1
1419918_at	Tmed7	-4.34708	-5.25324	-4.50485	-2.10826	transmembrane emp24 protein transport domain containing 7
1417222_a_at	Tmem123	-2.99703	-2.95926	-3.11168	-2.00563	transmembrane protein 123
1449033_at	Tnfrsf11b	-3.56221	-3.8774	-5.45961	-3.30359	tumor necrosis factor receptor superfamily, member 11b (osteoprotegerin)
1423081_a_at	Tomm20	-2.60444	-2.30805	-2.1918	-2.35708	translocase of outer mitochondrial membrane 20 homolog (yeast)
1432158_a_at	Trappc2	-3.09975	-1.89318	-1.57024	-1.55383	trafficking protein particle complex 2
1457156_at	Trhde	-4.69054	-3.66311	-3.66831	-2.99002	TRH-degrading enzyme
1456089_at	Trim23	-3.53902	-3.13615	-3.39	-2.29182	tripartite motif protein 23
1434554_at	Trim37	-2.55725	-2.49323	-1.66007	-2.41293	tripartite motif protein 37
1437314_a_at	Trmt1	1.93922	1.89607	2.13987	1.47571	TRM1 tRNA methyltransferase 1 homolog (S. cerevisiae)
1427739_a_at	Trp53	2.71085	1.94104	2.41282	1.51154	transformation related protein 53
1452105_a_at	Tsc2	1.97951	1.90946	2.92594	1.43185	tuberous sclerosis 2
1455853_x_at	Tspan31	4.40855	2.91416	2.49422	2.27998	tetraspanin 31
1423672_at	Ttc30b	-2.4704	-2.21494	-1.7924	-2.26217	tetratricopeptide repeat domain 30B
1455719_at	Tubb5	2.26977	2.25138	1.77135	1.70949	tubulin, beta 5
1452852_at	Twistnb	-3.14265	-3.35042	-2.43708	-2.011	TWIST neighbor
1455640_a_at	Txn2	2.56841	2.27207	2.06682	1.51605	thioredoxin 2
1437143_a_at	Txndc1	-2.43303	-2.03354	-1.85268	-1.80537	thioredoxin domain containing 1
1451936_a_at	Txnrd2	2.16761	1.93824	2.77899	1.46201	thioredoxin reductase 2
1422095_a_at	Tyki	3.32287	1.86053	3.85912	1.3881	thymidylate kinase family LPS-inducible member
1433440_x_at	Uba2	-1.97821	-1.83599	-2.17403	-1.84667	ubiquitin-like modifier activating enzyme 2
1435164_s_at	Ube1c	-2.80395	-2.38067	-2.77561	-1.70373	ubiquitin-activating enzyme E1C
1423112_at	Ube2d3	-2.69736	-2.19452	-1.61048	-2.26373	ubiquitin-conjugating enzyme E2D 3 (UBC4/5 homolog, yeast)
1451465_at	Ubl7	2.27525	2.12721	2.04501	1.38535	ubiquitin-like 7 (bone marrow stromal cell-derived)
1459741_x_at	Ucp2	3.39704	2.30847	2.48857	1.37785	uncoupling protein 2 (mitochondrial, proton carrier)
1439028_at	Ufm1	-2.30592	-2.10009	-2.5792	-1.23232	Ubiquitin-fold modifier 1
1431951_a_at	Usp16	-2.39888	-2.13395	-1.8014	-1.24968	ubiquitin specific peptidase 16
1452385_at	Usp53	-2.81218	-2.52472	-2.68981	-1.72587	ubiquitin specific peptidase 53
1450558_at	V1ra1	-4.33635	-3.70833	-3.50307	-3.97008	vomeronasal 1 receptor, A1
1426269_at	Vamp7	-5.30381	-3.88374	-3.4843	-2.37294	vesicle-associated membrane protein 7
1422932_a_at	Vav1	2.00679	1.68695	2.15489	1.49174	vav 1 oncogene
1451803_a_at	Vegfb	1.90282	1.88368	2.63172	1.78653	vascular endothelial growth factor B
1450641_at	Vim	2.55585	1.37873	2.15053	1.50629	vimentin
1452713_a_at	Wdr57	-1.72857	-2.48411	-3.47531	-2.69406	WD repeat domain 57 (U5 snRNP specific)
1424351_at	Wfdc2	4.30268	2.05042	2.78743	2.47296	WAP four-disulfide core domain 2
1437155_a_at	Wwtr1	1.94785	1.94517	2.08734	2.87882	WW domain containing transcription regulator 1
1439442_x_at	Yars2	-2.35099	-2.60353	-3.02028	-2.2628	tyrosyl-tRNA synthetase 2 (mitochondrial)
1449142_a_at	Yipf5	-2.20138	-2.17888	-2.00839	-1.63363	Yip1 domain family, member 5
1435702_s_at	Ywhae	-2.53849	-2.57815	-2.94905	-1.86042	tyrosine 3-monooxygenase/tryptophan 5-monooxygenase activation protein, epsilon
1436981_a_at	Ywhaz	-4.07329	-2.88698	-4.3547	-1.83384	tyrosine 3-monooxygenase/tryptophan 5-monooxygenase activation protein, zeta polypeptide
1424750_at	Zbtb1	-2.28026	-2.41866	-2.12483	-1.65387	zinc finger and BTB domain containing 1
1449913_at	Zfp2	-2.36459	-2.22811	-1.72839	-2.20467	zinc finger protein 2
1424752_x_at	Zfp71-rs1	-4.25407	-4.23969	-2.79092	-2.45186	zinc finger protein 71, releated sequence
1439558_at	Zfp75	-2.49899	-2.01124	-1.79795	-1.63278	zinc finger protein 75
1437236_a_at	Zfp110	-2.71708	-2.38909	-2.35118	-1.65563	zinc finger protein 110
1425010_at	Zfp119	-4.6331	-4.21517	-3.52747	-2.92111	zinc finger protein 119
1418381_at	Zfp148	-3.70033	-3.16829	-2.91948	-2.29203	zinc finger protein 148
1452945_at	Zfp157	-2.58572	-2.34361	-1.5538	-2.08345	zinc finger protein 157
1452126_at	Zfp160	-3.91415	-3.10697	-2.8165	-2.12119	zinc finger protein 160
1428170_at	Zfp180	-3.58006	-3.02957	-3.21292	-2.1684	zinc finger protein 180
1426895_at	Zfp191	-3.20239	-2.82274	-2.19205	-1.81633	zinc finger protein 191
1417010_at	Zfp238	-2.94849	-2.60558	-2.60152	-1.85806	zinc finger protein 238
1449546_a_at	Zfp617	-4.16277	-2.63559	-2.65789	-2.07741	zinc finger protein 617
1456177_x_at	Zfp706	-2.6145	-2.26854	-2.11468	-1.54713	zinc finger protein 706
1451518_at	Zfp709	-3.65264	-2.68773	-2.29621	-2.75736	zinc finger protein 709
1434461_at	Zfp715	-2.56663	-2.1616	-1.59248	-1.55733	zinc finger protein 715
1456574_at	Zfp800	-3.17878	-3.49162	-3.63642	-2.47351	zinc finger protein 800
1449978_at	Zfy2	2.74062	3.22013	2.58943	2.65352	zinc finger protein 2, Y linked
1440771_at	Zkscan1	-3.80834	-2.94748	-2.88733	-3.49406	zinc finger with KRAB and SCAN domains 1
1434088_at	Zkscan17	2.11683	1.8755	2.40785	1.59845	zinc finger with KRAB and SCAN domains 17
1435829_at	Zmat1	-4.2651	-2.41277	-1.9384	-1.92241	zinc finger, matrin type 1
1425577_at	Zmym5	-4.69724	-3.90423	-2.31402	-1.83583	zinc finger, MYM-type 5
