# Supplementary material for: Global gene expression profile progression in Gaucher disease mouse models
Source: BMC Genomics. 2011 Jan 11;12:20. doi: 10.1186/1471-2164-12-20 (PMC3032697; doi:10.1186/1471-2164-12-20)
Supplement: Additional file 2 — Classification of differentially expressed genes in the lungs and livers of 9 V/null and 4L mice. Listed functional classification of differentially expressed genes in the lungs and livers of 9 V/null and 4L mice. [file 1471-2164-12-20-S2.XLS]

## Sheet: summary
Classification of differentially expressed genes in the lung and liver of 9V/null and 4L
	Lung						Liver
Categories		9V/null			4L			9V/null			4L
	# of genes	%	PValue	# of genes	%	PValue	# of genes	%	PValue	# of genes	%	PValue
intracellular signaling cascade	136	0.12	7.48771e-10	166	0.12	2.39783e-10	50	0.13	0.000750128	46	0.11	0.00124
catalytic activity	440	0.38	1.49443e-06	527	0.39	4.23804e-09	160	0.4	0.000336825	157	0.39	0.00261
lysosome	29	0.03	1.91058e-05	27	0.02	0.00143
cell death	75	0.07	0.000136285	89	0.07	0.000382773	27	0.07	0.0493
transport	219	0.19	0.000214265	255	0.19	0.00803
macrophage	119	0.1	0.000449917	83	0.06	0.00329	24	0.06	0.00574	26	0.06	0.00693
lipid metabolic process	66	0.06	0.000761644	73	0.05	0.0143	37	0.09	1.22359e-05	30	0.07	0.000770748
kinase activity	87	0.08	0.000840771	98	0.07	0.00141	34	0.09	0.00807	31	0.07	0.0446
transcription	195	0.17	0.00144	276	0.2	2.33337e-08	83	0.21	0.0025	76	0.19	0.00417
response to stress	79	0.07	0.00152	91	0.07	0.012
immune response	54	0.05	0.00468
cytoskeleton	78	0.07	0.0392	87	0.07	0.00596

## Sheet: classify_9Vn_lu
Classification of differently expressed genes in 9V/null lung
Categories	Symbol	9Vn_4wk	9Vn_12wk	9Vn_18wk	9Vn_28wk	Gene Name
intracellular signaling cascade	Adcy3	1.81195	1.81936	2.2867	1.93693	adenylate cyclase 3
	Adora2a	2.1548	1.86326	1.65776	1.61966	adenosine A2a receptor
	Akt1	2.70817	1.9792	1.72215	1.3854	thymoma viral proto-oncogene 1
	Akt2	2.34391	2.40506	2.56736	2.11164	thymoma viral proto-oncogene 2
	Ang	-2.1363	-41.5837	-18.9523	-1.53533	angiogenin, ribonuclease, RNase A family, 5
	Apbb2	2.84161	3.30032	2.58993	2.6907	amyloid beta (A4) precursor protein-binding, family B, member 2
	Ar	-1.7962	-1.49287	-5.79792	-2.41258	androgen receptor
	Araf	1.74374	2.3429	2.03939	1.96041	v-raf murine sarcoma 3611 viral oncogene homolog
	Arf4	-2.53362	-2.24636	-1.69459	-1.24332	ADP-ribosylation factor 4
	Arf5	2.43695	2.12217	3.62311	2.25425	ADP-ribosylation factor 5
	Arf6	2.70898	3.1467	3.56358	3.40717	ADP-ribosylation factor 6
	Arhgap1	2.19932	2.5843	1.65162	1.60118	Rho GTPase activating protein 1
	Arhgap5	-4.14592	-4.33304	-5.00567	-3.04531	Rho GTPase activating protein 5
	Arhgef12	-1.58287	-2.02384	-2.07468	-1.69309	Rho guanine nucleotide exchange factor (GEF) 12
	Arhgef18	3.13127	3.10502	3.1221	2.81809	rho/rac guanine nucleotide exchange factor (GEF) 18
	Arhgef2	2.24908	2.28591	1.51649	1.48839	rho/rac guanine nucleotide exchange factor (GEF) 2
	Arl4a	-2.29269	-2.3501	-2.76307	-2.87209	ADP-ribosylation factor-like 4A
	Arl8b	2.51999	3.04873	3.16488	2.79416	ADP-ribosylation factor-like 8B
	Asb8	2.00175	2.1803	1.85093	1.65709	ankyrin repeat and SOCS box-containing protein 8
	Atp2c1	2.42765	3.50597	2.32388	2.3449	ATPase, Ca++-sequestering
	Bax	1.7035	1.97319	3.24204	2.16672	Bcl2-associated X protein
	Brap	2.3321	3.25419	2.77055	2.38442	BRCA1 associated protein
	Cant1	2.15846	2.18292	1.76392	1.64586	calcium activated nucleotidase 1
	Cap1	3.53753	3.96051	3.11126	3.21031	CAP, adenylate cyclase-associated protein 1 (yeast)
	Casp12	-2.99373	-1.59426	-2.11017	-1.44422	caspase 12
	Casp8ap2	-3.07199	-3.0747	-4.23627	-3.23019	caspase 8 associated protein 2
	Cblb	-2.45192	-4.97715	-10.772	-4.17745	Casitas B-lineage lymphoma b
	Cd40	1.94478	1.92513	1.80293	1.71227	CD40 antigen
	Cd8a	1.82113	2.61293	2.15501	1.80526	CD8 antigen, alpha chain
	Chuk	-3.05677	-2.00301	-2.55317	-2.14781	conserved helix-loop-helix ubiquitous kinase
	Dapk2	2.37024	2.21158	2.70105	2.41793	death-associated kinase 2
	Dapk3	2.01048	2.16746	2.35238	1.80988	death-associated kinase 3
	Derl1	1.63105	1.96737	2.1446	2.09113	Der1-like domain family, member 1
	Dnaja1	-4.32005	-3.44004	-2.04504	-1.72607	DnaJ (Hsp40) homolog, subfamily A, member 1
	Dnaja3	2.15331	2.73977	2.56982	2.00613	DnaJ (Hsp40) homolog, subfamily A, member 3
	Dvl2	2.14386	2.53342	2.00167	1.6625	dishevelled 2, dsh homolog (Drosophila)
	Elp2	1.83263	1.86546	1.8013	1.80379	elongation protein 2 homolog (S. cerevisiae)
	Eral1	1.67689	1.88408	2.54376	1.92592	Era (G-protein)-like 1 (E. coli)
	Erbb2ip	-1.65783	-2.23791	-2.59746	-2.32704	Erbb2 interacting protein
	Ern1	-1.76704	-1.97583	-2.33407	-2.13013	Endoplasmic reticulum (ER) to nucleus signalling 1
	Fgd4	-2.36661	-2.05635	-2.91676	-2.30368	FYVE, RhoGEF and PH domain containing 4
	Gh	1.97617	2.4748	2.77934	2.28149	growth hormone
	Gna12	3.93783	3.76786	2.98191	2.16305	guanine nucleotide binding protein, alpha 12
	Gna13	2.37111	3.13086	1.91769	1.7247	guanine nucleotide binding protein, alpha 13
	Gna15	1.91166	1.69054	2.00543	1.6254	guanine nucleotide binding protein, alpha 15
	Gnb1	2.01294	2.2357	1.89264	1.84304	guanine nucleotide binding protein (G protein), beta 1
	Golt1b	2.57734	1.60707	5.64765	2.81485	golgi transport 1 homolog B (S. cerevisiae)
	Grb10	5.05582	5.18603	3.15467	4.35369	growth factor receptor bound protein 10
	Gtpbp4	-3.41658	-2.27139	-1.75757	-1.37246	GTP binding protein 4
	Hras1	1.81613	1.65827	2.84283	1.68879	Harvey rat sarcoma virus oncogene 1
	Hs1bp3	2.12022	2.52744	2.47614	2.07001	HCLS1 binding protein 3
	Igh-6	3.03634	3.06554	3.4299	2.56487	Immunoglobulin heavy chain 6 (heavy chain of IgM)
	Ikbkb	2.70745	2.90558	1.87521	1.92673	inhibitor of kappaB kinase beta
	Ikbkg	1.68978	2.10561	1.99552	1.52	inhibitor of kappaB kinase gamma
	Itk	3.01191	3.28453	2.06099	1.50127	IL2-inducible T-cell kinase
	Itpkb	-1.50168	-2.40995	-3.52091	-3.66165	inositol 1,4,5-trisphosphate 3-kinase B
	Itsn1	-2.79387	-2.35532	-3.22897	-1.90325	intersectin 1 (SH3 domain protein 1A)
	Kitl	-1.4604	-1.11445	-3.47372	-2.82632	kit ligand
	Lat2	1.44438	2.6701	3.86952	3.14973	linker for activation of T cells family, member 2
	Lats1	2.22536	3.37019	1.62113	1.98779	large tumor suppressor
	Lats2	-2.29583	-1.92191	-2.31637	-1.52411	large tumor suppressor 2
	Lcp2	1.66287	2.63706	1.87048	1.88594	lymphocyte cytosolic protein 2
	Map3k12	-3.1057	-3.04023	-1.74128	-1.20724	mitogen activated protein kinase kinase kinase 12
	Mapk13	1.4572	1.71246	2.69825	1.6034	mitogen activated protein kinase 13
	Mapk14	2.33222	2.41967	1.788	1.73476	mitogen activated protein kinase 14
	Mapk8ip1	2.25589	1.78558	2.32394	1.72953	mitogen activated protein kinase 8 interacting protein 1
	Matk	1.89706	2.18779	2.17568	1.83184	megakaryocyte-associated tyrosine kinase
	Mknk2	3.15488	2.8758	2.55151	1.92199	MAP kinase-interacting serine/threonine kinase 2
	Nek6	1.49095	1.94332	2.51065	1.76854	NIMA (never in mitosis gene a)-related expressed kinase 6
	Nisch	-1.73045	-2.90351	-4.22507	-2.88941	nischarin
	Nr3c1	-1.33079	-1.50614	-3.04841	-2.37024	nuclear receptor subfamily 3, group C, member 1
	Pdzd8	-2.16546	-2.41983	-3.08941	-2.54416	PDZ domain containing 8
	Pi4kb	1.51075	1.97808	3.7534	2.03923	phosphatidylinositol 4-kinase, catalytic, beta polypeptide
	Pik3cd	2.18953	2.05356	1.79143	1.57454	phosphatidylinositol 3-kinase catalytic delta polypeptide
	Plcb1	2.10733	1.90001	1.69879	1.70783	phospholipase C, beta 1
	Plcxd3	-1.40189	-1.79215	-4.67031	-2.51261	phosphatidylinositol-specific phospholipase C, X domain containing 3
	Plek	1.16235	2.47735	2.28493	2.02984	pleckstrin
	Prkce	1.01075	-1.64286	-3.17675	-2.53478	protein kinase C, epsilon
	Prkcn	-1.73153	-1.7324	-2.87608	-2.21554	protein kinase C, nu
	Pscd1	3.6133	4.97358	3.40773	2.89017	pleckstrin homology, Sec7 and coiled-coil domains 1
	Ptafr	2.39873	2.50751	3.05158	2.38028	platelet-activating factor receptor
	Ptplad1	2.13351	3.3828	2.35484	2.68679	protein tyrosine phosphatase-like A domain containing 1
	Rab11b	-1.32406	-1.56819	-2.34345	-2.26135	RAB11B, member RAS oncogene family
	Rab14	-1.93804	-4.06355	-9.08954	-4.77879	RAB14, member RAS oncogene family
	Rab1b	1.9076	1.7129	2.28593	1.53919	RAB1B, member RAS oncogene family
	Rab2	-2.68094	-2.20482	-2.36022	-1.67335	RAB2, member RAS oncogene family
	Rab20	1.79872	2.54712	3.63183	2.50752	RAB20, member RAS oncogene family
	Rab24	1.93974	1.94972	2.20989	1.78849	RAB24, member RAS oncogene family
	Rab25	1.38461	1.68909	2.50677	1.92795	RAB25, member RAS oncogene family
	Rab27a	2.34279	4.20325	3.06496	2.06088	RAB27A, member RAS oncogene family
	Rab27b	-1.78452	-2.73875	-3.9971	-3.49206	RAB27b, member RAS oncogene family
	Rab40c	1.7821	2.37289	2.12668	1.66653	Rab40c, member RAS oncogene family
	Rab5c	2.4889	3.2633	2.41927	2.42905	RAB5C, member RAS oncogene family
	Rab6	-1.9965	-2.03815	-2.45555	-2.03443	RAB6, member RAS oncogene family
	Rabgap1	2.04047	3.91136	2.21262	2.62793	RAB GTPase activating protein 1
	Rabgap1l	-2.18354	-2.07057	-2.80542	-2.08197	RAB GTPase activating protein 1-like
	Rabl4	1.62	2.04476	2.62154	1.63404	RAB, member of RAS oncogene family-like 4
	Rac2	2.48796	3.06389	3.22995	2.00504	RAS-related C3 botulinum substrate 2
	Rasa2	-1.75473	-1.4013	-2.25138	-2.65785	RAS p21 protein activator 2
	Rasef	-2.77516	-2.32941	-2.75342	-1.7931	RAS and EF hand domain containing
	Rasgef1a	-3.83008	-4.1581	-3.196	-3.49787	RasGEF domain family, member 1A
	Rasgrp1	1.86812	2.40622	1.81664	1.64904	RAS guanyl releasing protein 1
	Rcan1	3.27452	2.73921	2.76648	2.19853	regulator of calcineurin 1
	Rcan2	2.60411	2.569	1.59355	1.51223	regulator of calcineurin 2
	Rhoc	1.7702	1.84087	2.18348	1.74891	ras homolog gene family, member C
	Rhoh	1.56692	2.15221	2.18068	2.35276	ras homolog gene family, member H
	Rock1	-1.65814	-1.95669	-4.01357	-2.94562	Rho-associated coiled-coil containing protein kinase 1
	Rps6kb1	-1.58905	-2.1194	-2.16999	-1.92507	ribosomal protein S6 kinase, polypeptide 1
	Sar1a	1.9379	2.43084	2.06173	1.80934	SAR1 gene homolog A (S. cerevisiae)
	Sh3glb1	-1.05022	-1.3566	-3.71918	-2.74492	SH3-domain GRB2-like B1 (endophilin)
	Sla	2.02056	3.57658	2.19181	1.61145	src-like adaptor
	Slc9a3r1	2.34063	2.85134	2.57141	2.08853	solute carrier family 9 (sodium/hydrogen exchanger), isoform 3 regulator 1
	Snf1lk	-1.88296	-2.56847	-2.38094	-2.11202	SNF1-like kinase
	Socs2	-2.02744	-2.76316	-3.29495	-2.98683	suppressor of cytokine signaling 2
	Sos2	-2.43467	-2.21298	-2.93756	-2.02268	Son of sevenless homolog 2 (Drosophila)
	Spag9	-1.66181	-1.65579	-2.69268	-1.88661	sperm associated antigen 9
	Spred1	-3.42442	-4.5272	-7.24073	-5.02761	sprouty protein with EVH-1 domain 1, related sequence
	Stat3	-1.1319	-2.04244	-2.54668	-2.966	Signal transducer and activator of transcription 3
	Stat5a	3.39086	4.58431	2.89376	2.02823	signal transducer and activator of transcription 5A
	Stat5b	2.20769	2.34048	1.70113	1.68812	signal transducer and activator of transcription 5B
	Stk17b	-1.60385	-2.90741	-3.48674	-2.96095	serine/threonine kinase 17b (apoptosis-inducing)
	Stk4	-2.10039	-1.65693	-2.05939	-1.60724	serine/threonine kinase 4
	Synj1	-2.1759	-2.13201	-2.52645	-2.25675	synaptojanin 1
	Synj2bp	-2.01304	-2.15801	-2.33172	-1.87127	synaptojanin 2 binding protein
	Tbc1d1	2.09314	1.80238	1.84381	1.92001	TBC1 domain family, member 1
	Timm50	2.13032	1.85786	2.59208	1.88789	translocase of inner mitochondrial membrane 50 homolog (yeast)
	Tirap	-2.30467	-1.83615	-2.64614	-2.21418	toll-interleukin 1 receptor (TIR) domain-containing adaptor protein
	Tmem57	-1.41495	-2.79029	-2.36516	-2.29169	transmembrane protein 57
	Tollip	2.26938	2.75508	2.12928	1.84669	toll interacting protein
	Trim23	-2.9343	-2.60444	-2.47118	-2.2916	tripartite motif protein 23
	Trp53	2.47534	2.55677	1.95933	1.42925	transformation related protein 53
	Vav1	1.39293	2.15167	2.28442	1.72987	vav 1 oncogene
	Yes1	-2.76542	-2.77984	-2.96764	-2.46959	Yamaguchi sarcoma viral (v-yes) oncogene homolog 1
	Ywhae	-1.63035	-1.77751	-2.18145	-1.83198	tyrosine 3-monooxygenase/tryptophan 5-monooxygenase activation protein, epsilon
	Ywhag	5.05002	6.84347	4.26507	3.64458	3-monooxygenase/tryptophan 5-monooxygenase activation protein, gamma polypeptide
	Zap70	1.60879	2.05972	2.56101	1.74153	zeta-chain (TCR) associated protein kinase
Catalytic activity	Aak1	-2.7792	-2.25774	-3.12358	-1.70601	AP2 associated kinase 1
	Abcb9	1.96241	2.27567	1.77811	1.52371	ATP-binding cassette, sub-family B (MDR/TAP), member 9
	Acaa1b	-1.66511	-2.53184	-4.56267	-10.5717	acetyl-Coenzyme A acyltransferase 1B
	Acaa2	3.16512	2.66367	2.2652	2.04996	acetyl-Coenzyme A acyltransferase 2 (mitochondrial 3-oxoacyl-Coenzyme A thiolase)
	Acat2	1.30209	1.89628	2.17005	1.97581	acetyl-Coenzyme A acetyltransferase 2
	Acox3	3.00261	3.59264	1.85576	1.689	acyl-Coenzyme A oxidase 3, pristanoyl
	Acp2	2.11003	2.49243	1.83025	1.53569	acid phosphatase 2, lysosomal
	Acp5	1.96071	3.30289	4.44605	2.50642	acid phosphatase 5, tartrate resistant
	Adamts5	-1.26394	-1.97652	-2.64231	-2.54559	a disintegrin-like and metallopeptidase (reprolysin type) with thrombospondin type 1 motif 5
	Adamts9	-1.25065	-5.12863	-12.5785	-6.07423	a disintegrin-like and metallopeptidase (reprolysin type) with thrombospondin type 1 motif 9
	Adc	1.46637	1.86148	3.03719	1.8196	arginine decarboxylase
	Adcy3	1.81195	1.81936	2.2867	1.93693	adenylate cyclase 3
	Aff1	2.19439	3.27051	1.98754	1.97661	AF4/FMR2 family, member 1
	Agpat1	2.01692	1.72716	2.34332	1.565	1-acylglycerol-3-phosphate O-acyltransferase 1 (lysophosphatidic acid acyltransferase, alpha)
	Ahcyl1	2.60371	4.59205	2.49801	2.41627	S-adenosylhomocysteine hydrolase-like 1
	Ak2	2.02421	1.92194	2.31234	2.06279	adenylate kinase 2
	Ak3	2.20343	2.65168	2.04977	1.87013	adenylate kinase 3
	Akt1	2.70817	1.9792	1.72215	1.3854	thymoma viral proto-oncogene 1
	Akt2	2.34391	2.40506	2.56736	2.11164	thymoma viral proto-oncogene 2
	Aldoc	1.33457	2.16578	2.39183	1.74614	aldolase 3, C isoform
	Alg12	1.88862	2.06211	1.92692	1.90609	asparagine-linked glycosylation 12 homolog
	Alg5	1.59246	1.97616	2.3863	1.90353	asparagine-linked glycosylation 5 homolog
	Alkbh8	-2.17871	-2.23769	-3.23733	-2.37288	alkB, alkylation repair homolog 8 (E. coli)
	Amdhd2	2.37044	2.57578	3.31718	2.04877	amidohydrolase domain containing 2
	Ang	-2.1363	-41.5837	-18.9523	-1.53533	angiogenin, ribonuclease, RNase A family, 5
	Ang3	-1.37371	-1.83203	-4.52655	-6.42225	angiogenin, ribonuclease A family, member 3
	Aof1	-1.84276	-1.49884	-1.93893	-1.99257	amine oxidase, flavin containing 1
	Aph1a	2.54619	2.63588	2.38099	2.34135	anterior pharynx defective 1a homolog (C. elegans)
	Araf	1.74374	2.3429	2.03939	1.96041	v-raf murine sarcoma 3611 viral oncogene homolog
	Ard1	1.59314	1.67161	2.3392	1.69707	N-acetyltransferase ARD1 homolog (S. cerevisiae)
	Arf5	2.43695	2.12217	3.62311	2.25425	ADP-ribosylation factor 5
	Arf6	2.70898	3.1467	3.56358	3.40717	ADP-ribosylation factor 6
	Arg2	1.31456	2.6611	3.04409	2.03372	arginase type II
	Arl4a	-2.29269	-2.3501	-2.76307	-2.87209	ADP-ribosylation factor-like 4A
	Arnt	3.1246	3.72496	2.06101	2.28272	aryl hydrocarbon receptor nuclear translocator
	Arnt2	1.08798	2.99523	2.78467	1.80862	aryl hydrocarbon receptor nuclear translocator 2
	Ash1l	-1.7124	-1.97699	-4.02555	-2.27288	ash1 (absent, small, or homeotic)-like (Drosophila)
	Asna1	2.1274	2.43228	2.8342	2.04523	arsA (bacterial) arsenite transporter, ATP-binding, homolog 1
	Atp11a	2.89612	3.68264	1.83541	1.7468	ATPase, class VI, type 11A
	Atp13a2	2.16611	2.1014	1.96955	1.70167	ATPase type 13A2
	Atp2a3	4.27722	3.08136	2.07111	1.94655	ATPase, Ca++ transporting, ubiquitous
	Atp2c1	2.42765	3.50597	2.32388	2.3449	ATPase, Ca++-sequestering
	Atp5d	2.32596	1.83086	2.51623	1.91434	ATP synthase, H+ transporting, mitochondrial F1 complex, delta subunit
	Atp5g1	2.40176	1.84472	2.57095	2.14749	ATP synthase, H+ transporting, mitochondrial F0 complex, subunit c (subunit 9), isoform 1
	Atp5g2	1.67172	1.93133	2.44	1.98837	ATP synthase, H+ transporting, mitochondrial F0 complex, subunit c (subunit 9), isoform 2
	Atr	-1.66704	-1.83824	-2.08913	-2.23298	Ataxia telangiectasia and Rad3 related
	B3galnt2	-3.52452	-2.65439	-2.6527	-2.47015	UDP-GalNAc:betaGlcNAc beta 1,3-galactosaminyltransferase, polypeptide 2
	B3gat3	1.70923	1.76014	2.42001	1.78027	beta-1,3-glucuronyltransferase 3 (glucuronosyltransferase I)
	B3gnt1	1.36876	1.76571	2.34646	1.95606	breast cancer metastasis-suppressor 1
	B3gnt8	1.61469	1.84411	1.97899	1.80694	UDP-GlcNAc:betaGal beta-1,3-N-acetylglucosaminyltransferase 8
	B4galnt1	2.1609	3.14483	3.16708	2.16236	beta-1,4-N-acetyl-galactosaminyl transferase 1
	Bat1a	-2.1648	-1.95967	-1.43032	-1.82469	HLA-B-associated transcript 1A
	Blvrb	1.90223	1.78317	3.0248	1.9695	biliverdin reductase B (flavin reductase (NADPH))
	Bmi1	-3.04299	-2.97115	-3.02141	-2.50486	Bmi1 polycomb ring finger oncogene
	Bmp1	3.90917	2.55005	1.70879	1.06914	bone morphogenetic protein 1
	Bmpr1a	-1.615	-1.84893	-2.82953	-2.14326	bone morphogenetic protein receptor, type 1A
	Bms1	-2.06002	-1.53307	-2.53417	-1.97245	BMS1 homolog, ribosome assembly protein (yeast)
	Bpgm	5.29365	2.78004	3.54661	1.7393	2,3-bisphosphoglycerate mutase
	Bpnt1	2.15482	2.753	2.98917	2.24972	bisphosphate 3'-nucleotidase 1
	Brap	2.3321	3.25419	2.77055	2.38442	BRCA1 associated protein
	C1galt1	-2.6801	-3.10257	-3.73947	-2.85001	core 1 synthase, glycoprotein-N-acetylgalactosamine 3-beta-galactosyltransferase
	Camk2d	-1.74136	-1.80697	-2.02132	-2.01628	calcium/calmodulin-dependent protein kinase II, delta
	Cant1	2.15846	2.18292	1.76392	1.64586	calcium activated nucleotidase 1
	Car13	1.25375	2.39991	3.1751	2.20962	carbonic anhydrase 13
	Casp12	-2.99373	-1.59426	-2.11017	-1.44422	caspase 12
	Casp9	2.03599	2.35798	2.14705	1.97192	caspase 9
	Cat	-2.01193	-1.70185	-1.813	-1.89541	catalase
	Cblb	-2.45192	-4.97715	-10.772	-4.17745	Casitas B-lineage lymphoma b
	Ccdc126	-2.52842	-1.68809	-1.75606	-1.65067	coiled-coil domain containing 126
	Cdc14b	-1.75853	-1.90976	-2.62841	-2.25643	CDC14 cell division cycle 14 homolog B (S. cerevisiae)
	Cdc25b	2.78676	1.72684	2.07354	1.2945	cell division cycle 25 homolog B (S. pombe)
	Cdk5	1.68459	1.93005	2.37641	1.93903	cyclin-dependent kinase 5
	Ch25h	1.96272	5.1824	4.76077	4.1327	cholesterol 25-hydroxylase
	Chd4	2.5197	2.51404	2.70939	2.63764	chromodomain helicase DNA binding protein 4
	Chd8	-1.48546	-2.47064	-2.49951	-1.88768	chromodomain helicase DNA binding protein 8
	Chd9	-1.57939	-2.31809	-2.41929	-2.36572	chromodomain helicase DNA binding protein 9
	Chml	-1.39448	-1.97447	-3.58556	-2.9311	choroideremia-like
	Chuk	-3.05677	-2.00301	-2.55317	-2.14781	conserved helix-loop-helix ubiquitous kinase
	Ckmt1	2.05771	3.23165	2.40161	1.93875	creatine kinase, mitochondrial 1, ubiquitous
	Clpp	1.60947	1.70199	2.59118	2.08962	caseinolytic peptidase, ATP-dependent, proteolytic subunit homolog (E. coli)
	Cndp2	1.40634	2.16857	2.63756	2.02274	CNDP dipeptidase 2 (metallopeptidase M20 family)
	Cnp	1.96808	2.25189	2.33604	1.99074	2',3'-cyclic nucleotide 3' phosphodiesterase
	Cntn1	-1.29937	-2.23125	-3.09938	-2.02272	contactin 1
	Cox5b	1.81274	1.77484	2.32554	2.21242	cytochrome c oxidase, subunit Vb
	Cox6b2	2.41211	2.07346	3.47341	1.68869	cytochrome c oxidase subunit VIb polypeptide 2
	Cox8a	1.61222	1.85401	2.84746	2.06742	cytochrome c oxidase, subunit VIIIa
	Crat	2.30188	1.85845	1.87161	1.46632	carnitine acetyltransferase
	Cs	2.4448	1.68757	1.72371	1.62423	citrate synthase
	Csnk1a1	-2.16552	-3.00282	-3.42962	-2.51213	casein kinase 1, alpha 1
	Csnk1d	1.25171	2.32794	2.11499	2.05272	casein kinase 1, delta
	Csnk2b	2.30682	2.16019	2.61235	2.22504	casein kinase 2, beta polypeptide
	Ctbs	-2.77616	-2.25319	-4.19186	-3.31437	chitobiase, di-N-acetyl-
	Ctcf	1.87133	2.32411	1.72862	1.71376	CCCTC-binding factor
	Ctdsp2	2.12938	2.40599	1.4333	1.57435	CTD (carboxy-terminal domain, RNA polymerase II, polypeptide A) small phosphatas
	Ctsd	1.34223	2.08108	2.17959	1.75955	cathepsin D
	Ctsk	1.67872	4.13088	3.95476	3.07505	cathepsin K
	Ctso	-1.53705	-1.90154	-2.43633	-1.98397	cathepsin O
	Ctsz	2.10409	3.41505	3.87254	2.87467	cathepsin Z
	Cyba	1.47268	2.22752	3.30387	2.75345	cytochrome b-245, alpha polypeptide
	Cygb	1.94723	2.2842	2.13223	1.78427	cytoglobin
	Cyp1a1	-3.79681	-2.85915	-2.76334	-5.56351	cytochrome P450, family 1, subfamily a, polypeptide 1
	Cyp20a1	1.563	2.21469	2.42884	1.93469	cytochrome P450, family 20, subfamily A, polypeptide 1
	Cyp2c29	-5.07112	-9.9565	-4.80897	-4.78141	cytochrome P450, family 2, subfamily c, polypeptide 29
	Cyp3a11	-6.93014	-17.7937	-10.6753	-8.82642	cytochrome P450, family 3, subfamily a, polypeptide 11
	Cyp4f16	1.73559	1.96171	1.93374	1.65849	cytochrome P450, family 4, subfamily f, polypeptide 16
	Dapk2	2.37024	2.21158	2.70105	2.41793	death-associated kinase 2
	Dapk3	2.01048	2.16746	2.35238	1.80988	death-associated kinase 3
	Dci	1.84083	1.54237	2.16866	1.72109	dodecenoyl-Coenzyme A delta isomerase (3,2 trans-enoyl-Coenyme A isomerase)
	Dcps	1.6705	1.72996	2.53353	1.86399	decapping enzyme, scavenger
	Dctn5	1.77528	1.83129	2.30867	2.12417	dynactin 5
	Dctn6	-3.45383	-1.86914	-2.0922	-1.37265	dynactin 6
	Dcxr	1.67829	2.75172	3.98953	2.68436	dicarbonyl L-xylulose reductase
	Ddah1	2.24337	2.12901	1.74892	1.51276	dimethylarginine dimethylaminohydrolase 1
	Ddost	2.17514	2.36077	2.61781	2.01251	dolichyl-di-phosphooligosaccharide-protein glycotransferase
	Ddx17	-2.13063	-2.33615	-2.4172	-1.89936	DEAD (Asp-Glu-Ala-Asp) box polypeptide 17
	Ddx21	1.9779	2.5	1.91785	1.72669	DEAD (Asp-Glu-Ala-Asp) box polypeptide 21
	Ddx46	2.82419	4.11748	1.51615	1.56015	DEAD (Asp-Glu-Ala-Asp) box polypeptide 46
	Decr2	2.8895	3.23539	3.81345	3.24302	2-4-dienoyl-Coenzyme A reductase 2, peroxisomal
	Dhdds	1.83865	1.98546	2.3009	1.83234	dehydrodolichyl diphosphate synthase
	Dhrs4	1.99237	1.89089	2.56361	1.73571	dehydrogenase/reductase (SDR family) member 4
	Dhx15	-2.39438	-1.83079	-1.61809	-1.48228	DEAH (Asp-Glu-Ala-His) box polypeptide 15
	Dio2	-1.30213	-2.01234	-2.41012	-2.14273	deiodinase, iodothyronine, type II
	Dnm2	3.55217	4.19339	2.68172	2.5142	dynamin 2
	Dnmt3a	2.14409	2.31473	2.01567	1.60548	DNA methyltransferase 3A
	Dohh	1.59633	1.67592	2.54419	1.87992	deoxyhypusine hydroxylase/monooxygenase
	Dph5	-1.96298	-1.8801	-2.31516	-1.88926	DPH5 homolog (S. cerevisiae)
	Dpp4	-2.13312	-1.63734	-2.87557	-2.7193	Dipeptidylpeptidase 4
	Dpp7	1.28218	2.46584	2.56296	1.80679	dipeptidylpeptidase 7
	Dpp8	-1.38316	-1.69478	-3.1799	-2.68226	dipeptidylpeptidase 8
	Dse	-2.06985	-1.53745	-1.9592	-1.73094	dermatan sulfate epimerase
	Dusp6	2.10524	2.09616	1.79415	1.72596	dual specificity phosphatase 6
	Dusp7	2.93138	3.39076	2.20596	2.04683	dual specificity phosphatase 7
	Dusp8	-2.06477	-2.36112	-1.88886	-2.81026	dual specificity phosphatase 8
	Dyrk1a	2.49409	2.56229	2.01758	1.80801	dual-specificity tyrosine-(Y)-phosphorylation regulated kinase 1a
	Dzip3	-2.5594	-2.86095	-3.42915	-2.81866	DAZ interacting protein 3, zinc finger
	Ear1	-2.28159	-4.18935	-4.29454	-10.8261	eosinophil-associated, ribonuclease A family, member 1
	Ear11	1.12238	3.81104	7.36098	3.23514	eosinophil-associated, ribonuclease A family, member 11
	Edem2	1.5334	2.01639	2.72632	1.94016	ER degradation enhancer, mannosidase alpha-like 2
	Edem3	-1.42778	-2.01039	-3.0984	-2.17487	ER degradation enhancer, mannosidase alpha-like 3
	Ednra	2.00578	1.9598	-1.06694	1.54337	endothelin receptor type A
	Eef2k	2.12996	2.20123	2.59387	1.84487	eukaryotic elongation factor-2 kinase
	Egln3	-2.75177	-4.39774	-5.36699	-3.89299	EGL nine homolog 3 (C. elegans)
	Entpd1	-1.93289	-1.97714	-2.03387	-2.21779	ectonucleoside triphosphate diphosphohydrolase 1
	Entpd4	-3.38958	-2.82178	-1.87195	-2.29803	ectonucleoside triphosphate diphosphohydrolase 4
	Epha3	-1.2173	-1.34211	-3.67459	-2.7349	Eph receptor A3
	Epha7	-1.31072	-2.01435	-3.32138	-2.85772	Eph receptor A7
	Ercc4	2.20913	2.73383	1.68132	1.5535	excision repair cross-complementing rodent repair deficiency, complementation group 4
	Ern1	-1.76704	-1.97583	-2.33407	-2.13013	Endoplasmic reticulum (ER) to nucleus signalling 1
	Esco1	-2.35145	-3.36055	-2.73544	-2.51855	establishment of cohesion 1 homolog 1 (S. cerevisiae)
	Exosc4	1.86983	2.42204	3.01585	2.28339	exosome component 4
	Exosc8	-2.90976	-2.57666	-2.42623	-1.88315	exosome component 8
	Eya1	-1.70397	-2.13817	-1.78537	-2.34667	eyes absent 1 homolog (Drosophila)
	Faah	2.08694	2.21305	2.43921	1.64337	fatty acid amide hydrolase
	Fads2	2.14111	2.3864	1.64625	1.99896	fatty acid desaturase 2
	Fbxo11	-2.54844	-2.15522	-3.56526	-2.52792	F-box protein 11
	Fdps	1.43555	2.23293	2.25296	2.01854	farnesyl diphosphate synthetase
	Fgfr2	2.4263	3.85635	2.04998	1.92187	fibroblast growth factor receptor 2
	Flad1	2.18318	2.12681	2.72211	2.2507	RFad1, flavin adenine dinucleotide synthetase, homolog (yeast)
	Flt1	-1.45132	-1.60433	-3.7121	-2.30804	FMS-like tyrosine kinase 1
	Fuca1	1.86203	2.48263	2.75526	2.53327	fucosidase, alpha-L- 1, tissue
	Gata6	-1.93876	-2.52746	-2.00882	-1.4633	GATA binding protein 6
	Gchfr	2.80639	2.0908	4.11008	2.03695	GTP cyclohydrolase I feedback regulator
	Ggps1	-2.07661	-2.72322	-2.45576	-1.95507	geranylgeranyl diphosphate synthase 1
	Gla	1.66533	3.26366	3.624	2.52515	galactosidase, alpha
	Glul	1.47597	1.85555	2.58198	2.02839	glutamate-ammonia ligase (glutamine synthetase)
	Gm2a	1.90081	2.41801	3.31282	2.49399	GM2 ganglioside activator protein
	Gm50	2.19675	2.0779	2.32234	2.18531	gene model 50, (NCBI)
	Gna12	3.93783	3.76786	2.98191	2.16305	guanine nucleotide binding protein, alpha 12
	Gna13	2.37111	3.13086	1.91769	1.7247	guanine nucleotide binding protein, alpha 13
	Gna15	1.91166	1.69054	2.00543	1.6254	guanine nucleotide binding protein, alpha 15
	Gnai3	-3.70994	-2.85283	-2.4138	-1.70589	guanine nucleotide binding protein (G protein), alpha inhibiting 3
	Gnb1	2.01294	2.2357	1.89264	1.84304	guanine nucleotide binding protein (G protein), beta 1
	Gnb2	2.33711	2.01371	1.98256	1.51717	guanine nucleotide binding protein (G protein), beta 2
	Got2	3.2515	2.30344	1.89998	1.74018	glutamate oxaloacetate transaminase 2, mitochondrial
	Gpam	3.05972	3.8264	1.78152	2.30284	glycerol-3-phosphate acyltransferase, mitochondrial
	Gpd1	2.23651	2.41755	1.65124	1.80986	glycerol-3-phosphate dehydrogenase 1 (soluble)
	Gpi1	2.19868	2.03081	2.28228	1.78079	glucose phosphate isomerase 1
	Gpsn2	2.04077	1.91861	1.87771	1.89609	glycoprotein, synaptic 2
	Grhpr	1.54297	1.72234	2.54013	1.96969	glyoxylate reductase/hydroxypyruvate reductase
	Grk6	2.14304	2.3553	2.01729	1.48635	G protein-coupled receptor kinase 6
	Gspt1	-1.64555	-3.07754	-4.40775	-4.15143	G1 to S phase transition 1
	Gstt1	1.29785	1.62715	2.61522	1.99222	glutathione S-transferase, theta 1
	Gtf2f1	2.07747	2.54932	2.11143	1.90497	general transcription factor IIF, polypeptide 1
	Gtf2f2	1.54987	2.01722	2.34397	1.79241	general transcription factor IIF, polypeptide 2
	Gtpbp4	-3.41658	-2.27139	-1.75757	-1.37246	GTP binding protein 4
	Gusb	1.85937	3.03711	2.43934	1.69492	glucuronidase, beta
	Gys1	2.79797	2.75252	1.60772	1.44018	glycogen synthase 1, muscle
	H13	2.13871	2.47152	2.50295	2.15245	histocompatibility 13
	Hal	1.63864	4.01911	3.51735	2.34872	histidine ammonia lyase
	Hdac3	1.52136	1.71445	2.23061	1.85211	histone deacetylase 3
	Herc2	1.70875	3.04221	2.38156	2.23179	hect (homologous to the E6-AP (UBE3A) carboxyl terminus) domain and RCC1 (CHC1)-like domain (RLD) 2
	Herc4	-1.8978	-3.28591	-3.5559	-2.93704	Hect domain and RLD 4
	Hint2	1.4255	1.5569	2.76707	1.77683	histidine triad nucleotide binding protein 2
	Hk3	1.30526	2.42553	3.34101	2.28319	hexokinase 3
	Hmgcll1	-1.96803	-1.38121	-2.6387	-2.12852	3-hydroxymethyl-3-methylglutaryl-Coenzyme A lyase-like 1
	Hpgd	-2.78266	-2.06472	-2.10771	-1.25728	Hydroxyprostaglandin dehydrogenase 15 (NAD)
	Hs2st1	-1.5696	-2.50438	-4.56431	-3.41487	Heparan sulfate 2-O-sulfotransferase 1
	Hsd17b12	1.66344	1.93138	1.94899	1.69701	hydroxysteroid (17-beta) dehydrogenase 12
	Hsp90b1	-1.91221	-1.77651	-1.9811	-1.6843	heat shock protein 90kDa beta (Grp94), member 1
	Htatip	1.52984	2.0336	2.1401	1.92176	HIV-1 tat interactive protein, homolog (human)
	Htf9c	2.04353	2.36832	2.1128	1.95158	HpaII tiny fragments locus 9c
	Ide	-2.42696	-2.25624	-2.14352	-1.32257	Insulin degrading enzyme
	Idh2	2.37706	1.97595	2.29526	1.61642	isocitrate dehydrogenase 2 (NADP+), mitochondrial
	Idh3g	2.08432	1.87993	1.95296	1.94424	isocitrate dehydrogenase 3 (NAD+), gamma
	Ifi30	1.64302	1.95153	2.47244	1.70468	interferon gamma inducible protein 30
	Igf1r	-1.48567	-2.40511	-1.89384	-1.75394	insulin-like growth factor I receptor
	Ikbkap	2.07115	2.58856	2.09904	1.73595	inhibitor of kappa light polypeptide enhancer in B-cells, kinase complex-associated protein
	Ikbkb	2.70745	2.90558	1.87521	1.92673	inhibitor of kappaB kinase beta
	Ikbkg	1.68978	2.10561	1.99552	1.52	inhibitor of kappaB kinase gamma
	Il4i1	1.24434	2.28088	2.27139	1.87749	interleukin 4 induced 1
	Ilf2	2.45886	2.74563	3.888	2.70454	interleukin enhancer binding factor 2
	Ilkap	1.88275	1.91621	2.35698	1.76247	integrin-linked kinase-associated serine/threonine phosphatase 2C
	Impad1	-2.15064	-2.33671	-3.20725	-2.8824	inositol monophosphatase domain containing 1
	Irak1	-2.11409	-2.08795	-1.48182	-1.68118	interleukin-1 receptor-associated kinase 1
	Isyna1	1.91478	1.99591	2.04049	1.60338	myo-inositol 1-phosphate synthase A1
	Itgb3	2.08265	1.88827	2.00136	1.86929	integrin beta 3
	Itk	3.01191	3.28453	2.06099	1.50127	IL2-inducible T-cell kinase
	Itpkb	-1.50168	-2.40995	-3.52091	-3.66165	inositol 1,4,5-trisphosphate 3-kinase B
	Jmjd1c	-1.43967	-2.97119	-5.2617	-3.29926	jumonji domain containing 1C
	Kif1b	3.14891	4.11008	1.56735	1.92324	kinesin family member 1B
	Klk8	1.75765	1.59421	2.77206	1.4673	kallikrein related-peptidase 8
	Lamp2	-1.67492	-2.10482	-2.13237	-1.83453	lysosomal-associated membrane protein 2
	Lats1	2.22536	3.37019	1.62113	1.98779	large tumor suppressor
	Lats2	-2.29583	-1.92191	-2.31637	-1.52411	large tumor suppressor 2
	Lhfpl2	2.31862	3.43082	3.53735	2.85501	lipoma HMGIC fusion partner-like 2
	Lipg	-1.25484	-1.74538	-5.4631	-4.46255	lipase, endothelial
	Lpin2	-1.54824	-2.01935	-1.91994	-2.19856	Lipin 2
	Man2b2	3.57478	3.49967	3.16409	2.35235	mannosidase 2, alpha B2
	Map3k12	-3.1057	-3.04023	-1.74128	-1.20724	mitogen activated protein kinase kinase kinase 12
	Mapk12	1.4227	1.84209	2.53061	1.91843	mitogen-activated protein kinase 12
	Mapk13	1.4572	1.71246	2.69825	1.6034	mitogen activated protein kinase 13
	Mapk14	2.33222	2.41967	1.788	1.73476	mitogen activated protein kinase 14
	Mapk8ip1	2.25589	1.78558	2.32394	1.72953	mitogen activated protein kinase 8 interacting protein 1
	Marco	3.95755	4.94211	1.52547	1.02607	macrophage receptor with collagenous structure
	Mat2a	-2.39761	-2.13274	-1.85518	-1.49613	methionine adenosyltransferase II, alpha
	Matk	1.89706	2.18779	2.17568	1.83184	megakaryocyte-associated tyrosine kinase
	Mbtps1	2.61618	4.13144	2.54506	2.76904	membrane-bound transcription factor peptidase, site 1
	Mbtps2	-1.72194	-1.3247	-2.43075	-1.98872	membrane-bound transcription factor peptidase, site 2
	Mccc2	2.05695	2.13295	2.22637	1.76058	methylcrotonoyl-Coenzyme A carboxylase 2 (beta)
	Mcm2	3.20005	2.53518	1.8601	1.54809	minichromosome maintenance deficient 2 mitotin (S. cerevisiae)
	Mcm7	2.62553	1.92288	1.87757	1.54889	minichromosome maintenance deficient 7 (S. cerevisiae)
	Mdh1	-1.34709	-2.11127	-2.23869	-1.93261	malate dehydrogenase 1, NAD (soluble)
	Mecr	1.69721	1.82826	2.11561	1.68354	mitochondrial trans-2-enoyl-CoA reductase
	Mgst3	3.50609	3.47151	6.73245	4.95194	microsomal glutathione S-transferase 3
	Mib1	-2.89742	-2.62248	-3.12469	-2.24552	mindbomb homolog 1 (Drosophila)
	Mif	1.55751	1.70535	2.56905	2.01635	macrophage migration inhibitory factor
	Minpp1	1.71555	2.08283	2.43392	1.9428	multiple inositol polyphosphate histidine phosphatase 1
	Mknk2	3.15488	2.8758	2.55151	1.92199	MAP kinase-interacting serine/threonine kinase 2
	Mlstd2	-2.37263	-2.06763	-3.2699	-1.5312	male sterility domain containing 2
	Mmp12	1.70523	37.3458	56.2783	39.7212	matrix metallopeptidase 12
	Mmp19	1.76159	3.60653	3.42776	3.11176	matrix metallopeptidase 19
	Mmp9	1.27153	2.83743	4.30734	2.30822	matrix metallopeptidase 9
	Mov10	2.06603	2.13858	1.64725	1.54049	Moloney leukemia virus 10
	Mrpl44	1.60122	1.66647	2.33028	1.79887	mitochondrial ribosomal protein L44
	Mthfr	2.10784	2.21143	2.5473	2.13934	5,10-methylenetetrahydrofolate reductase
	Mtmr3	2.14704	2.32042	1.67893	1.53767	myotubularin related protein 3
	Naglu	1.96358	2.16595	2.2748	1.51773	alpha-N-acetylglucosaminidase (Sanfilippo disease IIIB)
	Ncf1	2.15495	3.18071	3.08782	1.78137	neutrophil cytosolic factor 1
	Ncf2	1.44355	2.28732	2.30547	1.88888	neutrophil cytosolic factor 2
	Ndufa4	1.94614	1.49939	2.83881	1.73084	NADH dehydrogenase (ubiquinone) 1 alpha subcomplex, 4
	Ndufs3	2.21989	1.80652	2.33555	2.08525	NADH dehydrogenase (ubiquinone) Fe-S protein 3
	Ndufs4	1.90045	1.73115	2.09006	1.76051	NADH dehydrogenase (ubiquinone) Fe-S protein 4
	Ndufs7	1.85733	1.84387	2.38167	2.09528	NADH dehydrogenase (ubiquinone) Fe-S protein 7
	Ndufs8	1.76432	1.61349	2.65329	2.04359	NADH dehydrogenase (ubiquinone) Fe-S protein 8
	Nek6	1.49095	1.94332	2.51065	1.76854	NIMA (never in mitosis gene a)-related expressed kinase 6
	Nek7	-2.75817	-3.06681	-3.7433	-2.89071	NIMA (never in mitosis gene a)-related expressed kinase 7
	Neo1	-2.30503	-2.34035	-1.9279	-1.10591	neogenin
	Nnt	-1.97229	-1.96184	-1.95604	-1.39502	nicotinamide nucleotide transhydrogenase
	Nr2c2	-1.58034	-1.71414	-3.0015	-1.87747	nuclear receptor subfamily 2, group C, member 2
	Nudt1	1.54758	1.61159	2.72352	1.97814	nudix (nucleoside diphosphate linked moiety X)-type motif 1
	Nudt14	1.459	1.98395	3.29816	1.85616	nudix (nucleoside diphosphate linked moiety X)-type motif 14
	Nudt21	-5.49037	-5.25188	-2.96873	-4.36281	nudix (nucleoside diphosphate linked moiety X)-type motif 21
	Nudt7	1.83201	1.74545	1.96089	1.76359	nudix (nucleoside diphosphate linked moiety X)-type motif 7
	Nudt8	1.91657	1.84519	3.28614	2.02699	nudix (nucleoside diphosphate linked moiety X)-type motif 8
	Otud7b	-1.97203	-1.57219	-2.57305	-1.89637	OTU domain containing 7B
	Oxct1	-2.43404	-2.50388	-1.88128	-1.3537	3-oxoacid CoA transferase 1
	Paics	-2.65856	-2.34725	-1.67407	-1.39682	phosphoribosylaminoimidazole carboxylase, phosphoribosylaminoribosylaminoimidazo
	Pak6	1.47665	1.88513	2.89391	1.72563	p21 (CDKN1A)-activated kinase 6
	Papss2	1.9136	3.1157	1.84848	2.14184	3'-phosphoadenosine 5'-phosphosulfate synthase 2
	Pcmtd2	-2.34968	-2.18383	-1.78607	-1.54646	protein-L-isoaspartate (D-aspartate) O-methyltransferase domain containing 2
	Pcx	2.63473	2.42449	1.91747	1.61637	pyruvate carboxylase
	Pdcl	-2.64845	-1.92654	-1.91868	-1.82307	phosducin-like
	Pde4b	-2.44706	-4.82961	-7.63563	-5.16998	phosphodiesterase 4B, cAMP specific
	Pdia4	1.96977	2.08933	3.16123	2.09621	protein disulfide isomerase associated 4
	Pdxdc1	2.04451	2.11385	1.68302	1.51549	pyridoxal-dependent decarboxylase domain containing 1
	Pdxk	1.86592	1.86619	2.21937	1.86411	pyridoxal (pyridoxine, vitamin B6) kinase
	Pfkfb3	3.73451	5.09604	2.94021	3.21681	6-phosphofructo-2-kinase/fructose-2,6-biphosphatase 3
	Pfkp	2.69947	3.82823	2.34187	1.9613	phosphofructokinase, platelet
	Pftk1	2.2177	3.18847	1.87037	2.04121	PFTAIRE protein kinase 1
	Pgls	1.64152	1.68018	2.56802	1.82575	6-phosphogluconolactonase
	Pglyrp1	1.90971	2.44769	2.50673	1.87265	peptidoglycan recognition protein 1
	Phca	4.71951	4.30509	5.55854	4.18842	phytoceramidase, alkaline
	Pi4kb	1.51075	1.97808	3.7534	2.03923	phosphatidylinositol 4-kinase, catalytic, beta polypeptide
	Pigq	2.18124	1.90066	1.84993	1.48248	phosphatidylinositol glycan anchor biosynthesis, class Q
	Pik3cd	2.18953	2.05356	1.79143	1.57454	phosphatidylinositol 3-kinase catalytic delta polypeptide
	Pik3r5	2.14288	2.84957	2.19987	1.60801	phosphoinositide-3-kinase, regulatory subunit 5, p101
	Pkia	-3.37579	-4.26667	-3.4658	-2.60599	protein kinase inhibitor, alpha
	Pla2g1b	2.14901	2.52008	4.05677	2.78496	phospholipase A2, group IB, pancreas
	Pla2g6	2.29257	2.44018	2.54719	1.69213	phospholipase A2, group VI
	Pla2g7	1.33404	2.28149	2.09543	1.79152	phospholipase A2, group VII (platelet-activating factor acetylhydrolase, plasma)
	Plcb1	2.10733	1.90001	1.69879	1.70783	phospholipase C, beta 1
	Plcxd3	-1.40189	-1.79215	-4.67031	-2.51261	phosphatidylinositol-specific phospholipase C, X domain containing 3
	Pld3	2.31535	3.0155	3.19401	1.78669	phospholipase D family, member 3
	Plod2	-1.18873	-2.06544	-3.38973	-2.86117	procollagen lysine, 2-oxoglutarate 5-dioxygenase 2
	Pmm1	2.2621	2.75688	3.88628	2.71957	phosphomannomutase 1
	Pmm2	1.93639	2.78205	2.07529	1.92661	phosphomannomutase 2
	Pold3	-2.29943	-1.66453	-1.73921	-1.64007	polymerase (DNA-directed), delta 3, accessory subunit
	Pole3	1.56226	2.01155	2.21321	1.68078	polymerase (DNA directed), epsilon 3 (p17 subunit)
	Polr3c	2.23351	3.03159	2.35904	2.24342	polymerase (RNA) III (DNA directed) polypeptide C
	Ppig	-2.16569	-3.29113	-3.81745	-3.58546	peptidyl-prolyl isomerase G (cyclophilin G)
	Ppil2	1.81516	1.90858	1.9053	1.66179	peptidylprolyl isomerase (cyclophilin)-like 2
	Ppm1a	-2.66943	-2.4146	-2.91302	-2.30593	protein phosphatase 1A, magnesium dependent, alpha isoform
	Ppm1f	2.20076	2.80062	1.91176	1.70573	protein phosphatase 1F (PP2C domain containing)
	Ppp1cb	-2.398	-2.12213	-2.27486	-1.53329	protein phosphatase 1, catalytic subunit, beta isoform
	Ppp3cb	-1.82446	-1.71193	-2.43886	-2.05876	protein phosphatase 3, catalytic subunit, beta isoform
	Ppp4c	2.1044	2.36831	2.88973	2.6618	protein phosphatase 4, catalytic subunit
	Prei4	-1.68766	-2.45521	-2.41439	-2.62833	preimplantation protein 4
	Prkar2a	-1.55433	-1.48226	-2.40047	-2.05253	protein kinase, cAMP dependent regulatory, type II alpha
	Prkar2b	-1.92828	-1.65718	-2.44772	-2.20292	protein kinase, cAMP dependent regulatory, type II beta
	Prkce	1.01075	-1.64286	-3.17675	-2.53478	protein kinase C, epsilon
	Prkcn	-1.73153	-1.7324	-2.87608	-2.21554	protein kinase C, nu
	Prmt1	1.65572	1.76309	2.32059	1.78836	protein arginine N-methyltransferase 1
	Prnpip1	2.00642	1.8561	2.22304	1.63053	prion protein interacting protein 1
	Proz	-1.23036	2.55838	3.26461	2.05133	protein Z, vitamin K-dependent plasma glycoprotein
	Prpf19	4.46649	5.26994	3.41703	3.8417	PRP19/PSO4 pre-mRNA processing factor 19 homolog (S. cerevisiae)
	Prpf4b	-1.93154	-2.72139	-3.62216	-3.11262	PRP4 pre-mRNA processing factor 4 homolog B (yeast)
	Prss23	-4.2766	-2.78981	-2.00428	-1.58488	protease, serine, 23
	Psmb2	2.23259	2.91173	4.61455	3.40213	proteasome (prosome, macropain) subunit, beta type 2
	Psmb3	1.7925	2.21648	3.05528	3.09446	proteasome (prosome, macropain) subunit, beta type 3
	Psmb5	1.99372	1.80355	2.42317	2.08045	proteasome (prosome, macropain) subunit, beta type 5
	Psmd13	1.5761	1.56346	2.30401	1.99859	Proteasome (prosome, macropain) 26S subunit, non-ATPase, 13
	Ptdss2	2.11836	2.01376	2.51583	1.68066	phosphatidylserine synthase 2
	Ptges	1.55422	2.05489	1.77406	2.0014	prostaglandin E synthase
	Ptk2b	1.95382	2.24435	1.85466	1.84441	PTK2 protein tyrosine kinase 2 beta
	Ptk7	3.24105	2.97703	2.11829	2.09709	PTK7 protein tyrosine kinase 7
	Ptpn18	1.25667	1.75329	2.41842	2.00804	protein tyrosine phosphatase, non-receptor type 18
	Ptprd	1.11102	-1.75598	-5.67369	-3.08079	protein tyrosine phosphatase, receptor type, D
	Ptprg	-1.28208	-1.26069	-5.08135	-2.00081	protein tyrosine phosphatase, receptor type, G
	Ptpro	2.20317	2.9522	2.13938	1.9176	protein tyrosine phosphatase, receptor type, O
	Ptprs	4.33758	2.66799	1.58224	1.82881	protein tyrosine phosphatase, receptor type, S
	Ptrh2	1.45783	1.62516	2.45048	2.04208	peptidyl-tRNA hydrolase 2
	Pycard	1.57546	2.31797	3.84902	2.96376	PYD and CARD domain containing
	Pycrl	1.47364	1.71628	2.56743	1.69214	pyrroline-5-carboxylate reductase-like
	Rab1b	1.9076	1.7129	2.28593	1.53919	RAB1B, member RAS oncogene family
	Rab27a	2.34279	4.20325	3.06496	2.06088	RAB27A, member RAS oncogene family
	Rab5c	2.4889	3.2633	2.41927	2.42905	RAB5C, member RAS oncogene family
	Rac2	2.48796	3.06389	3.22995	2.00504	RAS-related C3 botulinum substrate 2
	Ranbp2	-2.16872	-3.67687	-6.04859	-3.45093	RAN binding protein 2
	Rbbp4	-1.80332	-2.47966	-3.51657	-2.22692	retinoblastoma binding protein 4
	Rdh14	-2.16075	-2.99745	-2.5123	-2.33736	retinol dehydrogenase 14 (all-trans and 9-cis)
	Renbp	1.59503	1.79036	2.39966	1.79378	renin binding protein
	Rfk	1.59155	1.96911	2.03743	1.84257	riboflavin kinase
	Rnf12	-2.41092	-2.31335	-2.53195	-1.68533	ring finger protein 12
	Rnf14	-2.20097	-1.84398	-1.76055	-1.53734	ring finger protein 14
	Rnf19b	2.06203	2.19392	2.3286	1.77633	ring finger protein 19B
	Rnf20	2.88444	3.49013	2.52214	2.32305	ring finger protein 20
	Rock1	-1.65814	-1.95669	-4.01357	-2.94562	Rho-associated coiled-coil containing protein kinase 1
	Rp2h	-2.3088	-2.55715	-2.57467	-2.0105	retinitis pigmentosa 2 homolog (human)
	Rps6kb1	-1.58905	-2.1194	-2.16999	-1.92507	ribosomal protein S6 kinase, polypeptide 1
	Rrm2	3.49676	2.42009	2.14595	1.89368	ribonucleotide reductase M2
	Rrm2b	-2.11202	-1.52651	-2.36975	-1.84595	ribonucleotide reductase M2 B (TP53 inducible)
	Ryk	-2.26757	-2.05103	-2.12151	-1.8485	receptor-like tyrosine kinase
	Sars	1.84732	1.81122	2.24609	2.07984	seryl-aminoacyl-tRNA synthetase
	Scp2	-3.54222	-3.09047	-2.16814	-1.15912	Sterol carrier protein 2, liver
	Senp7	-1.96093	-2.00352	-2.35762	-2.35009	SUMO1/sentrin specific peptidase 7
	Sgpl1	2.54077	4.02003	2.29502	2.05351	sphingosine phosphate lyase 1
	Sgpp1	-2.58224	-1.98673	-2.23476	-1.49249	sphingosine-1-phosphate phosphatase 1
	Sh3glb1	-1.05022	-1.3566	-3.71918	-2.74492	SH3-domain GRB2-like B1 (endophilin)
	Sh3kbp1	2.47957	3.52417	1.85563	1.46185	SH3-domain kinase binding protein 1
	Slc27a1	2.02806	2.28843	2.5846	2.00578	solute carrier family 27 (fatty acid transporter), member 1
	Slc27a3	2.5501	1.66217	1.87593	1.3568	solute carrier family 27 (fatty acid transporter), member 3
	Slu7	2.11773	2.47058	1.96978	1.30968	SLU7 splicing factor homolog (S. cerevisiae)
	Smarcad1	1.82717	2.57019	1.55979	1.7703	SWI/SNF-related, matrix-associated actin-dependent regulator of chromatin, subfa
	Snd1	2.29562	2.22814	2.278	2.08126	staphylococcal nuclease and tudor domain containing 1
	Snf1lk	-1.88296	-2.56847	-2.38094	-2.11202	SNF1-like kinase
	Snrk	-1.28415	-1.50532	-2.68678	-2.2354	SNF related kinase
	Solh	1.98732	3.18883	3.17169	2.4944	small optic lobes homolog (Drosophila)
	Sox4	1.07663	-2.45191	-3.72782	-2.73395	SRY-box containing gene 4
	Speg	3.33898	2.52076	2.40123	2.2405	SPEG complex locus
	Spint2	1.75032	1.97355	2.37412	1.95036	serine protease inhibitor, Kunitz type 2
	St3gal1	-1.30113	-2.12555	-2.51891	-2.29037	ST3 beta-galactoside alpha-2,3-sialyltransferase 1
	St3gal3	2.03901	2.29328	2.29917	2.02171	ST3 beta-galactoside alpha-2,3-sialyltransferase 3
	St3gal4	1.93474	1.85784	2.31833	1.93556	ST3 beta-galactoside alpha-2,3-sialyltransferase 4
	St6gal1	2.25435	2.54831	1.56946	1.79191	beta galactoside alpha 2,6 sialyltransferase 1
	Steap4	1.83291	3.75446	2.65489	2.70414	STEAP family member 4
	Stk17b	-1.60385	-2.90741	-3.48674	-2.96095	serine/threonine kinase 17b (apoptosis-inducing)
	Stk25	3.92884	3.06868	8.10896	4.45347	serine/threonine kinase 25 (yeast)
	Stk4	-2.10039	-1.65693	-2.05939	-1.60724	serine/threonine kinase 4
	Strap	-2.06656	-2.07623	-2.02278	-1.49443	Serine/threonine kinase receptor associated protein
	Stt3b	2.5521	3.12828	2.29141	2.2326	STT3, subunit of the oligosaccharyltransferase complex, homolog B (S. cerevisiae
	Supt16h	2.65548	7.29828	3.66057	4.3226	suppressor of Ty 16 homolog (S. cerevisiae)
	Suz12	-1.99324	-2.11231	-2.33022	-2.04278	Suppressor of zeste 12 homolog (Drosophila)
	Synj1	-2.1759	-2.13201	-2.52645	-2.25675	synaptojanin 1
	Tbxas1	1.39058	2.2042	2.82756	1.7461	thromboxane A synthase 1, platelet
	Tcirg1	1.70637	2.71286	2.6578	2.12747	T-cell, immune regulator 1, ATPase, H+ transporting, lysosomal V0 protein A3
	Tdo2	-3.75187	-2.40923	-2.5962	-3.26675	tryptophan 2,3-dioxygenase
	Timm50	2.13032	1.85786	2.59208	1.88789	translocase of inner mitochondrial membrane 50 homolog (yeast)
	Tm7sf2	1.16366	1.70018	3.23493	2.21586	transmembrane 7 superfamily member 2
	Tnks	1.63344	2.11223	1.96103	1.91811	tankyrase, TRF1-interacting ankyrin-related ADP-ribose polymerase
	Top1	-1.8545	-3.37378	-3.66259	-2.90946	topoisomerase (DNA) I
	Top2b	-1.86399	-1.75022	-2.25825	-2.21958	topoisomerase (DNA) II beta
	Tpi1	1.95104	1.9635	2.24912	2.16582	triosephosphate isomerase 1
	Trib2	2.85931	3.59764	2.49932	2.8151	tribbles homolog 2 (Drosophila)
	Trim23	-2.9343	-2.60444	-2.47118	-2.2916	tripartite motif protein 23
	Trmt1	2.06879	1.90104	2.38162	2.01452	TRM1 tRNA methyltransferase 1 homolog (S. cerevisiae)
	Trnt1	-2.74983	-2.50778	-2.47355	-2.38508	tRNA nucleotidyl transferase, CCA-adding, 1
	Trpm7	-1.71321	-3.22287	-4.47607	-2.959	transient receptor potential cation channel, subfamily M, member 7
	Tsta3	1.41306	1.66918	2.62629	1.91303	tissue specific transplantation antigen P35B
	Tubb5	2.86306	2.60575	3.10985	2.83749	tubulin, beta 5
	Txn2	1.75982	1.73562	2.52126	1.85361	thioredoxin 2
	Txndc10	-1.97151	-1.70625	-2.42782	-1.73085	Thioredoxin domain containing 10
	Txnrd1	2.1685	3.95179	2.48489	2.35806	thioredoxin reductase 1
	Txnrd2	1.89973	1.94458	2.09659	1.39583	thioredoxin reductase 2
	Tyrobp	1.27525	2.14101	3.99309	2.50986	TYRO protein tyrosine kinase binding protein
	Tyw1	2.14113	2.21311	1.95007	1.55525	tRNA-yW synthesizing protein 1 homolog (S. cerevisiae)
	Uba6	-1.78933	-1.6919	-2.46456	-1.64143	ubiquitin-like modifier activating enzyme 6
	Ube2d3	1.56769	1.94911	1.72422	2.02911	ubiquitin-conjugating enzyme E2D 3 (UBC4/5 homolog, yeast)
	Ube2h	-2.01935	-1.57354	-2.26675	-2.16718	ubiquitin-conjugating enzyme E2H
	Ube2m	2.35411	2.43859	2.77924	2.03541	ubiquitin-conjugating enzyme E2M (UBC12 homolog, yeast)
	Ube3a	-1.48126	-1.96321	-2.07483	-1.86188	ubiquitin protein ligase E3A
	Ube4a	2.56164	3.33626	1.85591	2.19162	ubiquitination factor E4A, UFD2 homolog (S. cerevisiae)
	Ugp2	2.20596	2.34806	1.97817	1.75478	UDP-glucose pyrophosphorylase 2
	Uhrf1	3.03756	2.14646	2.3169	1.74482	ubiquitin-like, containing PHD and RING finger domains, 1
	Urod	1.69884	1.68955	2.09452	1.78446	uroporphyrinogen decarboxylase
	Usp20	1.92239	2.11343	2.03506	1.39721	ubiquitin specific peptidase 20
	Usp22	2.60384	2.53228	2.47395	1.92968	ubiquitin specific peptidase 22
	Usp32	-1.86796	-2.52919	-2.45081	-1.6537	ubiquitin specific peptidase 32
	Usp34	-1.64896	-1.45753	-3.13144	-2.36031	ubiquitin specific peptidase 34
	Usp53	-2.41488	-2.29496	-3.54817	-2.79078	ubiquitin specific peptidase 53
	Usp7	-1.48481	-2.32003	-2.34107	-1.84795	ubiquitin specific peptidase 7
	Vat1	-2.22417	-2.15357	-1.43326	-1.86534	Vesicle amine transport protein 1 homolog (T californica)
	Vnn1	2.63473	5.3166	6.88658	4.88843	vanin 1
	Vnn3	1.50807	2.7559	2.77936	2.06665	vanin 3
	Wwp1	-2.20401	-1.82303	-2.49619	-1.88669	WW domain containing E3 ubiquitin protein ligase 1
	Yes1	-2.76542	-2.77984	-2.96764	-2.46959	Yamaguchi sarcoma viral (v-yes) oncogene homolog 1
	Ykt6	2.83982	3.07315	2.61703	2.00349	YKT6 homolog (S. Cerevisiae)
	Ywhae	-1.63035	-1.77751	-2.18145	-1.83198	tyrosine 3-monooxygenase/tryptophan 5-monooxygenase activation protein, epsilon
	Ywhaz	-5.22766	-3.35554	-2.08189	1.00344	tyrosine 3-monooxygenase/tryptophan 5-monooxygenase activation protein, zeta pol
	Zap70	1.60879	2.05972	2.56101	1.74153	zeta-chain (TCR) associated protein kinase
	Zdhhc20	-3.45492	-3.502	-4.32448	-3.38354	zinc finger, DHHC domain containing 20
	Znrf2	-1.5122	-1.67471	-3.55082	-2.83807	Zinc and ring finger 2
	Zranb3	1.54851	5.88388	5.71755	3.78972	zinc finger, RAN-binding domain containing 3
Lysosome	Abcb9	1.96241	2.27567	1.77811	1.52371	ATP-binding cassette, sub-family B (MDR/TAP), member 9
	Acp2	2.11003	2.49243	1.83025	1.53569	acid phosphatase 2, lysosomal
	Acp5	1.96071	3.30289	4.44605	2.50642	acid phosphatase 5, tartrate resistant
	Arl8b	2.51999	3.04873	3.16488	2.79416	ADP-ribosylation factor-like 8B
	Cd68	3.29649	6.37983	7.1977	3.88787	CD68 antigen
	Cln3	1.79955	2.31794	2.42348	1.63118	ceroid lipofuscinosis, neuronal 3, juvenile (Batten, Spielmeyer-Vogt disease)
	Ctbs	-2.77616	-2.25319	-4.19186	-3.31437	chitobiase, di-N-acetyl-
	Ctsd	1.34223	2.08108	2.17959	1.75955	cathepsin D
	Ctsk	1.67872	4.13088	3.95476	3.07505	cathepsin K
	Ctsz	2.10409	3.41505	3.87254	2.87467	cathepsin Z
	Dpp7	1.28218	2.46584	2.56296	1.80679	dipeptidylpeptidase 7
	Entpd4	-3.38958	-2.82178	-1.87195	-2.29803	ectonucleoside triphosphate diphosphohydrolase 4
	Fuca1	1.86203	2.48263	2.75526	2.53327	fucosidase, alpha-L- 1, tissue
	Gla	1.66533	3.26366	3.624	2.52515	galactosidase, alpha
	Gm2a	1.90081	2.41801	3.31282	2.49399	GM2 ganglioside activator protein
	Gusb	1.85937	3.03711	2.43934	1.69492	glucuronidase, beta
	H2-DMb1	1.285	2.56682	2.98352	2.77921	histocompatibility 2, class II, locus Mb1
	H2-DMb2	1.17401	1.88512	2.59956	1.97916	histocompatibility 2, class II, locus Mb2
	Ifi30	1.64302	1.95153	2.47244	1.70468	interferon gamma inducible protein 30
	Il4i1	1.24434	2.28088	2.27139	1.87749	interleukin 4 induced 1
	Lamp2	-1.67492	-2.10482	-2.13237	-1.83453	lysosomal-associated membrane protein 2
	Litaf	2.01776	2.80454	3.57965	2.57046	LPS-induced TN factor
	Ncf2	1.44355	2.28732	2.30547	1.88888	neutrophil cytosolic factor 2
	Plekhf1	1.78777	1.67014	2.30834	1.83278	pleckstrin homology domain containing, family F (with FYVE domain) member 1
	Psap	2.4162	2.78505	2.06062	1.97317	prosaposin
	Slc15a3	1.50847	2.60823	2.1295	1.42305	solute carrier family 15, member 3
	Trim23	-2.9343	-2.60444	-2.47118	-2.2916	tripartite motif protein 23
	Use1	1.43533	1.8568	3.01822	2.77429	unconventional SNARE in the ER 1 homolog (S. cerevisiae)
	Znrf2	-1.5122	-1.67471	-3.55082	-2.83807	Zinc and ring finger 2
Cell death	Akt1	2.70817	1.9792	1.72215	1.3854	thymoma viral proto-oncogene 1
	Akt1s1	2.67526	2.94374	2.88324	2.39946	AKT1 substrate 1 (proline-rich)
	Ank2	5.03557	2.8842	-1.13712	1.03141	ankyrin 2, brain
	Apbb2	2.84161	3.30032	2.58993	2.6907	amyloid beta (A4) precursor protein-binding, family B, member 2
	Arf6	2.70898	3.1467	3.56358	3.40717	ADP-ribosylation factor 6
	Bax	1.7035	1.97319	3.24204	2.16672	Bcl2-associated X protein
	Bcl2a1a	1.80498	3.43067	4.6374	3.21931	B-cell leukemia/lymphoma 2 related protein A1a
	Bcl2l1	2.07159	2.31218	1.8434	1.59963	Bcl2-like 1
	Bcl2l12	1.57104	2.07703	2.22668	1.68485	BCL2-like 12 (proline rich)
	Bmf	5.18811	4.02597	4.28579	4.20896	Bcl2 modifying factor
	Bnip2	-1.71267	-1.7123	-2.03842	-2.13356	BCL2/adenovirus E1B interacting protein 1, NIP2
	Bre	1.91898	2.45059	2.33516	2.11661	brain and reproductive organ-expressed protein
	Btg1	-2.83624	-2.33082	-1.62199	-1.20692	B-cell translocation gene 1, anti-proliferative
	Casp12	-2.99373	-1.59426	-2.11017	-1.44422	caspase 12
	Casp8ap2	-3.07199	-3.0747	-4.23627	-3.23019	caspase 8 associated protein 2
	Casp9	2.03599	2.35798	2.14705	1.97192	caspase 9
	Cd3g	2.09434	4.08107	4.01079	3.1867	CD3 antigen, gamma polypeptide
	Cd40	1.94478	1.92513	1.80293	1.71227	CD40 antigen
	Cd5	2.11076	2.96913	1.79645	2.07482	CD5 antigen
	Cdk5	1.68459	1.93005	2.37641	1.93903	cyclin-dependent kinase 5
	Cebpb	3.70398	3.51159	4.58162	2.56042	CCAAT/enhancer binding protein (C/EBP), beta
	Cln3	1.79955	2.31794	2.42348	1.63118	ceroid lipofuscinosis, neuronal 3, juvenile (Batten, Spielmeyer-Vogt disease)
	Dapk2	2.37024	2.21158	2.70105	2.41793	death-associated kinase 2
	Dapk3	2.01048	2.16746	2.35238	1.80988	death-associated kinase 3
	Dedd	2.59327	2.46856	3.49516	2.67509	death effector domain-containing
	Dnaja3	2.15331	2.73977	2.56982	2.00613	DnaJ (Hsp40) homolog, subfamily A, member 3
	Dock1	-1.51381	-1.8476	-1.95205	-2.02867	dedicator of cyto-kinesis 1
	Egln3	-2.75177	-4.39774	-5.36699	-3.89299	EGL nine homolog 3 (C. elegans)
	Ern1	-1.76704	-1.97583	-2.33407	-2.13013	Endoplasmic reticulum (ER) to nucleus signalling 1
	Eya1	-1.70397	-2.13817	-1.78537	-2.34667	eyes absent 1 homolog (Drosophila)
	Fcer1g	1.66224	2.76312	3.76474	2.56415	Fc receptor, IgE, high affinity I, gamma polypeptide
	Fcgr3	1.10516	1.84773	3.14469	2.49384	Fc receptor, IgG, low affinity III
	Fgl2	-2.26455	-1.98346	-2.85531	-1.74502	fibrinogen-like protein 2
	Fis1	1.80074	1.9989	2.67959	2.15514	fission 1 (mitochondrial outer membrane) homolog (yeast)
	Hras1	1.81613	1.65827	2.84283	1.68879	Harvey rat sarcoma virus oncogene 1
	Ifi204	-3.69017	-1.86287	-2.06655	-1.8785	interferon activated gene 204
	Igf1r	-1.48567	-2.40511	-1.89384	-1.75394	insulin-like growth factor I receptor
	Igfbp3	-1.55169	-1.86881	-2.22227	-2.52506	insulin-like growth factor binding protein 3
	Kitl	-1.4604	-1.11445	-3.47372	-2.82632	kit ligand
	Litaf	2.01776	2.80454	3.57965	2.57046	LPS-induced TN factor
	Mapk8ip1	2.25589	1.78558	2.32394	1.72953	mitogen activated protein kinase 8 interacting protein 1
	Mmp9	1.27153	2.83743	4.30734	2.30822	matrix metallopeptidase 9
	Nek6	1.49095	1.94332	2.51065	1.76854	NIMA (never in mitosis gene a)-related expressed kinase 6
	Nol3	2.32498	1.85907	2.18378	1.58724	nucleolar protein 3 (apoptosis repressor with CARD domain)
	Pglyrp1	1.90971	2.44769	2.50673	1.87265	peptidoglycan recognition protein 1
	Phf17	-2.93209	-2.33688	-4.35393	-2.83767	PHD finger protein 17
	Plekhf1	1.78777	1.67014	2.30834	1.83278	pleckstrin homology domain containing, family F (with FYVE domain) member 1
	Ppm1f	2.20076	2.80062	1.91176	1.70573	protein phosphatase 1F (PP2C domain containing)
	Pura	-2.33422	-2.20083	-1.66091	-1.58849	Purine rich element binding protein A
	Pycard	1.57546	2.31797	3.84902	2.96376	PYD and CARD domain containing
	Rab27a	2.34279	4.20325	3.06496	2.06088	RAB27A, member RAS oncogene family
	Rad21	-2.84017	-2.64255	-2.10545	-1.74787	RAD21 homolog (S. pombe)
	Rock1	-1.65814	-1.95669	-4.01357	-2.94562	Rho-associated coiled-coil containing protein kinase 1
	Rraga	2.20793	2.7773	3.18788	2.48712	Ras-related GTP binding A
	Rtn4	-1.56295	-2.35081	-3.26102	-2.41733	reticulon 4
	Rybp	1.6984	1.91736	1.69489	1.92632	RING1 and YY1 binding protein
	Sgpl1	2.54077	4.02003	2.29502	2.05351	sphingosine phosphate lyase 1
	Sgpp1	-2.58224	-1.98673	-2.23476	-1.49249	sphingosine-1-phosphate phosphatase 1
	Sh3glb1	-1.05022	-1.3566	-3.71918	-2.74492	SH3-domain GRB2-like B1 (endophilin)
	Sh3kbp1	2.47957	3.52417	1.85563	1.46185	SH3-domain kinase binding protein 1
	Sltm	-2.082	-2.27076	-3.1423	-2.43427	SAFB-like, transcription modulator
	Snrk	-1.28415	-1.50532	-2.68678	-2.2354	SNF related kinase
	Stat5a	3.39086	4.58431	2.89376	2.02823	signal transducer and activator of transcription 5A
	Stat5b	2.20769	2.34048	1.70113	1.68812	signal transducer and activator of transcription 5B
	Stk17b	-1.60385	-2.90741	-3.48674	-2.96095	serine/threonine kinase 17b (apoptosis-inducing)
	Stk4	-2.10039	-1.65693	-2.05939	-1.60724	serine/threonine kinase 4
	Taf10	1.7925	1.91141	2.68868	2.07675	TAF10 RNA polymerase II, TATA box binding protein (TBP)-associated factor
	Tax1bp1	-3.84589	-2.41901	-2.41367	-1.69129	Tax1 (human T-cell leukemia virus type I) binding protein 1
	Tia1	-2.57773	-2.78822	-3.84158	-3.90172	cytotoxic granule-associated RNA binding protein 1
	Timm50	2.13032	1.85786	2.59208	1.88789	translocase of inner mitochondrial membrane 50 homolog (yeast)
	Trim35	2.62481	2.91658	2.26893	1.92362	tripartite motif-containing 35
	Trp53	2.47534	2.55677	1.95933	1.42925	transformation related protein 53
	Tsc22d3	1.64247	2.70087	3.14652	3.01023	TSC22 domain family 3
	Vdac1	2.76303	2.08639	2.43445	1.80587	voltage-dependent anion channel 1
	Vegfa	-2.20225	-2.17	-2.67897	-1.96171	vascular endothelial growth factor A
Transport	Abcb9	1.96241	2.27567	1.77811	1.52371	ATP-binding cassette, sub-family B (MDR/TAP), member 9
	Akt1	2.70817	1.9792	1.72215	1.3854	thymoma viral proto-oncogene 1
	Ap2a2	2.82883	2.49491	3.10445	1.78945	adaptor protein complex AP-2, alpha 2 subunit
	Ap2s1	2.3661	2.03531	3.09106	2.19588	adaptor-related protein complex 2, sigma 1 subunit
	Apbb2	2.84161	3.30032	2.58993	2.6907	amyloid beta (A4) precursor protein-binding, family B, member 2
	Appbp2	-2.3509	-1.81172	-3.90859	-2.79101	amyloid beta precursor protein (cytoplasmic tail) binding protein 2
	Arf4	-2.53362	-2.24636	-1.69459	-1.24332	ADP-ribosylation factor 4
	Arf5	2.43695	2.12217	3.62311	2.25425	ADP-ribosylation factor 5
	Arf6	2.70898	3.1467	3.56358	3.40717	ADP-ribosylation factor 6
	Arhgap17	-1.87768	-2.33951	-2.46353	-2.02254	Rho GTPase activating protein 17
	Arhgef2	2.24908	2.28591	1.51649	1.48839	rho/rac guanine nucleotide exchange factor (GEF) 2
	Arl4a	-2.29269	-2.3501	-2.76307	-2.87209	ADP-ribosylation factor-like 4A
	Asna1	2.1274	2.43228	2.8342	2.04523	arsA (bacterial) arsenite transporter, ATP-binding, homolog 1
	Atox1	1.40728	1.73461	2.8979	1.8954	ATX1 (antioxidant protein 1) homolog 1 (yeast)
	Atp11a	2.89612	3.68264	1.83541	1.7468	ATPase, class VI, type 11A
	Atp13a2	2.16611	2.1014	1.96955	1.70167	ATPase type 13A2
	Atp2a3	4.27722	3.08136	2.07111	1.94655	ATPase, Ca++ transporting, ubiquitous
	Atp2c1	2.42765	3.50597	2.32388	2.3449	ATPase, Ca++-sequestering
	Atp5d	2.32596	1.83086	2.51623	1.91434	ATP synthase, H+ transporting, mitochondrial F1 complex, delta subunit
	Atp5g1	2.40176	1.84472	2.57095	2.14749	ATP synthase, H+ transporting, mitochondrial F0 complex, subunit c (subunit 9),
	Atp5g2	1.67172	1.93133	2.44	1.98837	ATP synthase, H+ transporting, mitochondrial F0 complex, subunit c (subunit 9),
	Bat1a	-2.1648	-1.95967	-1.43032	-1.82469	HLA-B-associated transcript 1A
	Bin1	1.95891	1.76454	2.26608	1.72817	bridging integrator 1
	C1qa	1.13061	2.29528	3.69626	2.23196	complement component 1, q subcomponent, alpha polypeptide
	C1qb	-1.07484	2.10932	3.68356	2.3726	complement component 1, q subcomponent, beta polypeptide
	C1qc	1.61207	3.21003	3.86245	2.22105	complement component 1, q subcomponent, C chain
	Camk2d	-1.74136	-1.80697	-2.02132	-2.01628	calcium/calmodulin-dependent protein kinase II, delta
	Cap1	3.53753	3.96051	3.11126	3.21031	CAP, adenylate cyclase-associated protein 1 (yeast)
	Cd3g	2.09434	4.08107	4.01079	3.1867	CD3 antigen, gamma polypeptide
	Chml	-1.39448	-1.97447	-3.58556	-2.9311	choroideremia-like
	Clcn3	-2.35474	-1.94667	-2.41857	-1.76528	chloride channel 3
	Clic3	2.36655	2.38366	3.47958	2.36325	chloride intracellular channel 3
	Cln3	1.79955	2.31794	2.42348	1.63118	ceroid lipofuscinosis, neuronal 3, juvenile (Batten, Spielmeyer-Vogt disease)
	Clns1a	1.6323	2.18597	2.07663	1.99206	chloride channel, nucleotide-sensitive, 1A
	Col8a1	-2.04945	-1.76013	-2.10574	-1.41371	collagen, type VIII, alpha 1
	Col8a2	1.93626	2.82081	3.15381	1.734	collagen, type VIII, alpha 2
	Copa	-2.3027	-2.92226	-4.38824	-3.49778	coatomer protein complex subunit alpha
	Coro1c	5.01688	6.0084	3.47845	2.92659	coronin, actin binding protein 1C
	Crabp1	6.2112	1.5287	1.59529	-1.00292	cellular retinoic acid binding protein I
	Crat	2.30188	1.85845	1.87161	1.46632	carnitine acetyltransferase
	Cyb5b	1.61272	2.11939	1.9662	1.8553	cytochrome b5 type B
	Cyba	1.47268	2.22752	3.30387	2.75345	cytochrome b-245, alpha polypeptide
	Cygb	1.94723	2.2842	2.13223	1.78427	cytoglobin
	Derl1	1.63105	1.96737	2.1446	2.09113	Der1-like domain family, member 1
	Dnm2	3.55217	4.19339	2.68172	2.5142	dynamin 2
	Dock1	-1.51381	-1.8476	-1.95205	-2.02867	dedicator of cyto-kinesis 1
	Dynll2	1.73528	1.92039	2.66648	1.7488	dynein light chain LC8-type 2
	Dynlrb1	1.44791	1.74676	2.1824	1.95272	dynein light chain roadblock-type 1
	Ednra	2.00578	1.9598	-1.06694	1.54337	endothelin receptor type A
	Erbb2ip	-1.65783	-2.23791	-2.59746	-2.32704	Erbb2 interacting protein
	Ergic1	1.96782	2.07381	1.74479	1.71011	endoplasmic reticulum-golgi intermediate compartment (ERGIC) 1
	Ergic2	-2.0402	-2.16107	-2.50585	-2.43883	ERGIC and golgi 2
	Ergic3	1.75843	2.12251	2.35647	1.7965	ERGIC and golgi 3
	Fabp1	-2.30289	-4.67425	-3.00383	-6.23261	fatty acid binding protein 1, liver
	Fabp5	1.61743	2.44992	3.08568	2.91654	fatty acid binding protein 5, epidermal
	Fads2	2.14111	2.3864	1.64625	1.99896	fatty acid desaturase 2
	Fcer1g	1.66224	2.76312	3.76474	2.56415	Fc receptor, IgE, high affinity I, gamma polypeptide
	Fcgr2b	1.01664	2.51101	4.18211	3.06855	Fc receptor, IgG, low affinity IIb
	Fcgr3	1.10516	1.84773	3.14469	2.49384	Fc receptor, IgG, low affinity III
	Gata6	-1.93876	-2.52746	-2.00882	-1.4633	GATA binding protein 6
	Gh	1.97617	2.4748	2.77934	2.28149	growth hormone
	Gipc1	1.93756	1.91765	2.98778	1.91313	GIPC PDZ domain containing family, member 1
	Golt1b	2.57734	1.60707	5.64765	2.81485	golgi transport 1 homolog B (S. cerevisiae)
	Gosr2	2.0363	2.56998	2.14543	1.8871	golgi SNAP receptor complex member 2
	Got2	3.2515	2.30344	1.89998	1.74018	glutamate oxaloacetate transaminase 2, mitochondrial
	Grik4	1.83303	1.67718	2.03397	1.79468	glutamate receptor, ionotropic, kainate 4
	Hdlbp	3.24152	3.56973	1.57186	2.24009	high density lipoprotein (HDL) binding protein
	Hnrnpa1	-1.99069	-1.85289	-1.77667	-2.34713	heterogeneous nuclear ribonucleoprotein A1
	Hras1	1.81613	1.65827	2.84283	1.68879	Harvey rat sarcoma virus oncogene 1
	Ifi204	-3.69017	-1.86287	-2.06655	-1.8785	interferon activated gene 204
	Igh-6	3.03634	3.06554	3.4299	2.56487	Immunoglobulin heavy chain 6 (heavy chain of IgM)
	Il1rn	1.41708	3.61549	3.81516	2.76162	interleukin 1 receptor antagonist
	Ints7	2.07073	1.82556	1.8367	1.82103	integrator complex subunit 7
	Itsn1	-2.79387	-2.35532	-3.22897	-1.90325	intersectin 1 (SH3 domain protein 1A)
	Kcnj15	-2.02412	-3.54374	-4.30821	-3.68408	potassium inwardly-rectifying channel, subfamily J, member 15
	Kcnj3	-2.39711	-2.11579	-3.89532	-3.59572	potassium inwardly-rectifying channel, subfamily J, member 3
	Kcnk1	1.29067	2.50982	2.98479	2.36601	potassium channel, subfamily K, member 1
	Kcnk3	5.5924	2.86524	1.49018	1.19104	potassium channel, subfamily K, member 3
	Kcnn4	1.59161	2.15728	2.49699	2.1581	potassium intermediate/small conductance calcium-activated channel, subfamily N,
	Kcnq5	-1.77385	-2.92122	-2.59531	-2.41505	potassium voltage-gated channel, subfamily Q, member 5
	Kctd18	-1.76825	-2.12301	-1.99595	-1.42359	potassium channel tetramerisation domain containing 18
	Kdelr2	2.65245	2.39858	3.25409	1.96746	KDEL (Lys-Asp-Glu-Leu) endoplasmic reticulum protein retention receptor 2
	Kdelr3	3.20195	1.46958	2.10706	1.69722	KDEL (Lys-Asp-Glu-Leu) endoplasmic reticulum protein retention receptor 3
	Kif1b	3.14891	4.11008	1.56735	1.92324	kinesin family member 1B
	Kif26b	2.38951	2.09458	1.61733	1.34696	kinesin family member 26B
	Kif5b	-3.92535	-3.87569	-5.22206	-3.10727	kinesin family member 5B
	Klc1	2.27574	2.39211	1.75051	1.72583	kinesin light chain 1
	Kpna1	2.02303	2.93204	2.1111	2.09261	karyopherin (importin) alpha 1
	Lat2	1.44438	2.6701	3.86952	3.14973	linker for activation of T cells family, member 2
	Lcn2	2.58611	8.92366	9.80746	9.48354	lipocalin 2
	Lman1	-2.33819	-1.87306	-2.66614	-1.88803	lectin, mannose-binding, 1
	Macf1	-1.61213	-3.22895	-2.52436	-2.47079	Microtubule-actin crosslinking factor 1
	Mapk8ip1	2.25589	1.78558	2.32394	1.72953	mitogen activated protein kinase 8 interacting protein 1
	Marco	3.95755	4.94211	1.52547	1.02607	macrophage receptor with collagenous structure
	Mbtps1	2.61618	4.13144	2.54506	2.76904	membrane-bound transcription factor peptidase, site 1
	Mcoln3	2.21093	3.50356	3.63814	1.33425	mucolipin 3
	Mib1	-2.89742	-2.62248	-3.12469	-2.24552	mindbomb homolog 1 (Drosophila)
	Mlc1	1.72256	2.47121	2.96678	1.59633	megalencephalic leukoencephalopathy with subcortical cysts 1 homolog (human)
	Mlx	1.86196	2.35442	2.35844	2.17767	MAX-like protein X
	Mrc2	7.63227	3.06105	1.52475	2.13331	mannose receptor, C type 2
	Mrps23	1.4574	1.98964	2.22244	1.85049	mitochondrial ribosomal protein S23
	Msr1	1.09241	2.84261	2.80788	2.32177	macrophage scavenger receptor 1
	Mup3	-4.5827	-5.62491	-2.87836	-3.65499	major urinary protein 3
	Ndel1	-1.93605	-2.18242	-4.00948	-2.83294	nuclear distribution gene E-like homolog 1 (A. nidulans)
	Necap2	1.57524	2.04619	2.0468	1.6342	NECAP endocytosis associated 2
	Nmd3	-2.0852	-2.32195	-2.63396	-2.36366	NMD3 homolog (S. cerevisiae)
	Nnt	-1.97229	-1.96184	-1.95604	-1.39502	nicotinamide nucleotide transhydrogenase
	Nolc1	2.24462	2.68391	1.68174	2.15546	nucleolar and coiled-body phosphoprotein 1
	Nupl1	-1.89356	-1.78539	-1.7365	-1.94161	Nucleoporin like 1
	Osbpl3	-2.79801	-1.29959	-2.85386	-2.00808	oxysterol binding protein-like 3
	P2rx4	1.61311	2.75247	2.56368	2.09017	purinergic receptor P2X, ligand-gated ion channel 4
	P2ry6	1.96184	2.04333	2.18334	1.83896	pyrimidinergic receptor P2Y, G-protein coupled, 6
	Pex16	1.55039	1.68139	2.14563	1.89876	peroxisome biogenesis factor 16
	Pex5	2.04899	2.07337	1.83723	1.36963	peroxisome biogenesis factor 5
	Pgls	1.64152	1.68018	2.56802	1.82575	6-phosphogluconolactonase
	Pitpnc1	-1.44471	-1.34848	-3.3113	-2.27273	phosphatidylinositol transfer protein, cytoplasmic 1
	Plekhf1	1.78777	1.67014	2.30834	1.83278	pleckstrin homology domain containing, family F (with FYVE domain) member 1
	Prkar2a	-1.55433	-1.48226	-2.40047	-2.05253	protein kinase, cAMP dependent regulatory, type II alpha
	Pttg1ip	1.46832	1.87828	1.98375	2.07987	pituitary tumor-transforming 1 interacting protein
	Rab11b	-1.32406	-1.56819	-2.34345	-2.26135	RAB11B, member RAS oncogene family
	Rab14	-1.93804	-4.06355	-9.08954	-4.77879	RAB14, member RAS oncogene family
	Rab1b	1.9076	1.7129	2.28593	1.53919	RAB1B, member RAS oncogene family
	Rab2	-2.68094	-2.20482	-2.36022	-1.67335	RAB2, member RAS oncogene family
	Rab20	1.79872	2.54712	3.63183	2.50752	RAB20, member RAS oncogene family
	Rab24	1.93974	1.94972	2.20989	1.78849	RAB24, member RAS oncogene family
	Rab25	1.38461	1.68909	2.50677	1.92795	RAB25, member RAS oncogene family
	Rab27a	2.34279	4.20325	3.06496	2.06088	RAB27A, member RAS oncogene family
	Rab27b	-1.78452	-2.73875	-3.9971	-3.49206	RAB27b, member RAS oncogene family
	Rab40c	1.7821	2.37289	2.12668	1.66653	Rab40c, member RAS oncogene family
	Rab5c	2.4889	3.2633	2.41927	2.42905	RAB5C, member RAS oncogene family
	Rab6	-1.9965	-2.03815	-2.45555	-2.03443	RAB6, member RAS oncogene family
	Ranbp2	-2.16872	-3.67687	-6.04859	-3.45093	RAN binding protein 2
	Rasef	-2.77516	-2.32941	-2.75342	-1.7931	RAS and EF hand domain containing
	Refbp2	4.59284	3.99482	6.76856	4.15902	THO complex 4
	Rlbp1l1	-2.16163	-1.5532	-2.13736	-1.79469	retinaldehyde binding protein 1-like 1
	Rock1	-1.65814	-1.95669	-4.01357	-2.94562	Rho-associated coiled-coil containing protein kinase 1
	Sar1a	1.9379	2.43084	2.06173	1.80934	SAR1 gene homolog A (S. cerevisiae)
	Scp2	-3.54222	-3.09047	-2.16814	-1.15912	Sterol carrier protein 2, liver
	Sec61a1	2.14308	2.62057	1.89008	1.78544	Sec61 alpha 1 subunit (S. cerevisiae)
	Sfrs1	-1.77072	-1.95679	-3.52794	-2.59572	splicing factor, arginine/serine-rich 1 (ASF/SF2)
	Sfrs9	2.1141	2.34148	3.00833	2.1063	splicing factor, arginine/serine rich 9
	Sh3kbp1	2.47957	3.52417	1.85563	1.46185	SH3-domain kinase binding protein 1
	Sirpa	2.87759	3.07442	1.97796	1.46933	signal-regulatory protein alpha
	Slc11a1	1.36803	2.74805	3.57024	2.81045	solute carrier family 11 (proton-coupled divalent metal ion transporters), membe
	Slc12a6	-2.44428	-2.89049	-2.65967	-2.46468	solute carrier family 12, member 6
	Slc13a3	1.47133	2.47493	2.53439	1.63085	solute carrier family 13 (sodium-dependent dicarboxylate transporter), member 3
	Slc15a3	1.50847	2.60823	2.1295	1.42305	solute carrier family 15, member 3
	Slc1a4	2.30177	2.08915	2.31155	2.76411	solute carrier family 1 (glutamate/neutral amino acid transporter), member 4
	Slc22a15	-1.84579	-1.38941	-2.55658	-2.7715	solute carrier family 22 (organic anion/cation transporter), member 15
	Slc24a6	1.60779	2.0654	2.07029	1.82225	solute carrier family 24 (sodium/potassium/calcium exchanger), member 6
	Slc25a10	2.32009	2.45465	3.13878	2.10738	solute carrier family 25 (mitochondrial carrier, dicarboxylate transporter), mem
	Slc25a36	-2.30519	-1.93309	-2.49401	-2.47635	solute carrier family 25, member 36
	Slc25a39	2.34784	1.76332	2.18473	1.32838	solute carrier family 25, member 39
	Slc26a4	-1.73296	4.6292	4.85144	4.75169	solute carrier family 26, member 4
	Slc27a1	2.02806	2.28843	2.5846	2.00578	solute carrier family 27 (fatty acid transporter), member 1
	Slc27a3	2.5501	1.66217	1.87593	1.3568	solute carrier family 27 (fatty acid transporter), member 3
	Slc30a9	-1.80937	-1.88132	-2.127	-2.40617	solute carrier family 30 (zinc transporter), member 9
	Slc35a5	-2.16198	-1.67916	-1.79845	-1.64109	Solute carrier family 35, member A5
	Slc37a2	1.2645	2.76822	2.3644	1.87441	solute carrier family 37 (glycerol-3-phosphate transporter), member 2
	Slc38a4	-3.17189	-2.06614	-1.68126	-2.05511	solute carrier family 38, member 4
	Slc39a2	4.82205	12.8762	12.9909	6.21808	solute carrier family 39 (zinc transporter), member 2
	Slc39a3	2.02587	2.26203	2.39867	2.04047	solute carrier family 39 (zinc transporter), member 3
	Slc41a1	2.08144	3.04582	1.81963	1.72638	solute carrier family 41, member 1
	Slc5a3	-1.75971	-2.54155	-3.82347	-2.36328	solute carrier family 5 (inositol transporters), member 3
	Slc6a15	-2.73835	-1.31072	-2.08327	-2.60662	solute carrier family 6 (neurotransmitter transporter), member 15
	Slc6a6	2.09707	2.73357	1.32841	1.85427	Solute carrier family 6 (neurotransmitter transporter, taurine), member 6
	Slc9a8	1.74972	2.23908	1.74678	1.73158	solute carrier family 9 (sodium/hydrogen exchanger), member 8
	Slco4c1	-2.94848	-2.2871	-3.30585	-2.51072	solute carrier organic anion transporter family, member 4C1
	Snap29	2.40749	2.81229	2.07428	1.8689	synaptosomal-associated protein
	Snx12	2.35102	3.26306	3.02803	1.92684	sorting nexin 12
	Sorbs1	-1.14236	-2.02142	-3.46056	-3.13659	sorbin and SH3 domain containing 1
	Spnb2	-1.24691	-1.57377	-2.99763	-1.97118	spectrin beta 2
	Steap4	1.83291	3.75446	2.65489	2.70414	STEAP family member 4
	Stx6	1.77863	2.48431	1.72065	1.44369	syntaxin 6
	Stxbp2	1.90994	2.13869	2.20584	1.6409	syntaxin binding protein 2
	Syngr1	2.10119	3.02972	6.17401	3.09207	synaptogyrin 1
	Synj1	-2.1759	-2.13201	-2.52645	-2.25675	synaptojanin 1
	Synj2bp	-2.01304	-2.15801	-2.33172	-1.87127	synaptojanin 2 binding protein
	Sypl	-2.65834	-2.05781	-1.90458	-1.76469	synaptophysin-like protein
	Tcirg1	1.70637	2.71286	2.6578	2.12747	T-cell, immune regulator 1, ATPase, H+ transporting, lysosomal V0 protein A3
	Thoc4	3.37614	3.52014	5.55135	4.1583	THO complex 4
	Timm13	1.47866	1.78091	3.12725	1.87938	translocase of inner mitochondrial membrane 13 homolog (yeast)
	Timm50	2.13032	1.85786	2.59208	1.88789	translocase of inner mitochondrial membrane 50 homolog (yeast)
	Tloc1	-1.77094	-1.757	-2.10331	-1.91285	translocation protein 1
	Tm9sf4	1.8963	2.12301	1.58606	1.66113	transmembrane 9 superfamily protein member 4
	Tmed5	-1.88576	-2.55926	-2.48828	-2.37888	transmembrane emp24 protein transport domain containing 5
	Tmed7	-2.70329	-2.73284	-2.5936	-1.76907	transmembrane emp24 protein transport domain containing 7
	Tmem37	1.65382	2.21836	2.73139	2.59744	transmembrane protein 37
	Tnpo2	1.96737	2.61552	1.93463	1.57139	transportin 2 (importin 3, karyopherin beta 2b)
	Tob1	-2.67011	-1.96824	-1.95274	-1.81883	transducer of ErbB-2.1
	Trak1	2.88251	2.81033	1.63965	1.58485	trafficking protein, kinesin binding 1
	Trappc1	1.6686	1.91996	2.56195	1.82315	trafficking protein particle complex 1
	Trappc5	1.49795	1.94842	2.82623	2.29903	trafficking protein particle complex 5
	Trp53	2.47534	2.55677	1.95933	1.42925	transformation related protein 53
	Trpm7	-1.71321	-3.22287	-4.47607	-2.959	transient receptor potential cation channel, subfamily M, member 7
	Trpv2	1.63286	2.20956	2.49369	1.53755	transient receptor potential cation channel, subfamily V, member 2
	Tubb5	2.86306	2.60575	3.10985	2.83749	tubulin, beta 5
	Txn2	1.75982	1.73562	2.52126	1.85361	thioredoxin 2
	Ubl7	2.2039	2.06652	2.54482	1.63033	ubiquitin-like 7 (bone marrow stromal cell-derived)
	Uhrf1	3.03756	2.14646	2.3169	1.74482	ubiquitin-like, containing PHD and RING finger domains, 1
	Use1	1.43533	1.8568	3.01822	2.77429	unconventional SNARE in the ER 1 homolog (S. cerevisiae)
	Vamp2	3.2072	3.44442	2.08324	1.38114	vesicle-associated membrane protein 2
	Vamp3	2.70563	3.20148	2.74633	2.30231	vesicle-associated membrane protein 3
	Vamp4	-2.06044	-2.24996	-3.22368	-3.03998	vesicle-associated membrane protein 4
	Vav1	1.39293	2.15167	2.28442	1.72987	vav 1 oncogene
	Vdac1	2.76303	2.08639	2.43445	1.80587	voltage-dependent anion channel 1
	Vps25	1.71284	2.01992	2.10107	1.72929	vacuolar protein sorting 25 (yeast)
	Vps37a	-1.59873	-1.50885	-2.55514	-1.94775	vacuolar protein sorting 37A (yeast)
	Vps53	2.24885	2.95052	2.35576	1.84744	vacuolar protein sorting 53 (yeast)
	Vti1a	1.74684	1.94847	1.8906	1.63821	vesicle transport through interaction with t-SNAREs homolog 1A (yeast)
	Xpo4	-1.6882	-1.94095	-2.00215	-2.06536	exportin 4
	Xtrp3s1	-3.84167	4.18891	5.0764	4.50834	X transporter protein 3 similar 1 gene
	Yes1	-2.76542	-2.77984	-2.96764	-2.46959	Yamaguchi sarcoma viral (v-yes) oncogene homolog 1
	Yif1a	1.48816	1.58562	2.29938	1.94083	Yip1 interacting factor homolog A (S. cerevisiae)
	Ykt6	2.83982	3.07315	2.61703	2.00349	YKT6 homolog (S. Cerevisiae)
	Ywhae	-1.63035	-1.77751	-2.18145	-1.83198	tyrosine 3-monooxygenase/tryptophan 5-monooxygenase activation protein, epsilon
	Ywhag	5.05002	6.84347	4.26507	3.64458	3-monooxygenase/tryptophan 5-monooxygenase activation protein, gamma polypeptide
	Ywhaz	-5.22766	-3.35554	-2.08189	1.00344	tyrosine 3-monooxygenase/tryptophan 5-monooxygenase activation protein, zeta pol
	Zfp451	-1.33571	-1.97213	-3.15573	-2.30008	zinc finger protein 451
Macrophage	Adamts9	-1.25065	-5.12863	-12.5785	-6.07423	a disintegrin-like and metallopeptidase (reprolysin type) with thrombospondin type 1 motif, 9
	Aif1	1.2357	2.09981	2.67846	1.95416	allograft inflammatory factor 1
	Arg2	1.31456	2.6611	3.04409	2.03372	arginase type II
	Bmp1	3.90917	2.55005	1.70879	1.06914	bone morphogenetic protein 1
	Bsg	2.36765	1.99124	2.22606	2.02193	basigin
	C1qa	1.13061	2.29528	3.69626	2.23196	complement component 1, q subcomponent, alpha polypeptide
	C1qb	-1.07484	2.10932	3.68356	2.3726	complement component 1, q subcomponent, beta polypeptide
	C1qc	1.61207	3.21003	3.86245	2.22105	complement component 1, q subcomponent, C chain
	C3ar1	1.04872	2.78695	2.42164	2.94148	complement component 3a receptor 1
	C5ar1	2.07698	2.04439	1.77247	1.62052	complement component 5a receptor 1
	Cblb	-2.45192	-4.97715	-10.772	-4.17745	Casitas B-lineage lymphoma b
	Ccl2	1.13406	2.83451	2.56435	2.46674	chemokine (C-C motif) ligand 2
	Ccl3	1.85534	19.8603	37.5176	22.2976	chemokine (C-C motif) ligand 3
	Ccl5	-1.15577	2.72683	2.66196	2.1819	chemokine (C-C motif) ligand 5
	Ccl6	2.00414	4.07326	6.55711	6.13767	chemokine (C-C motif) ligand 6
	Ccl9	1.89286	5.81736	10.3455	9.72225	chemokine (C-C motif) ligand 9
	Ccl12	1.11473	2.1384	2.86775	2.02356	chemokine (C-C motif) ligand 12
	Ccl17	1.14579	3.75569	8.52326	5.90261	chemokine (C-C motif) ligand 17
	Ccl19	1.32534	3.28829	3.33648	2.03856	chemokine (C-C motif) ligand 19
	Ccl22	1.23728	3.06596	2.73397	2.72523	chemokine (C-C motif) ligand 22
	Ccr7	2.52657	4.88651	4.01723	3.52441	chemokine (C-C motif) receptor 7
	Cd8a	1.82113	2.61293	2.15501	1.80526	CD8 antigen, alpha chain
	Cd8b1	2.81913	2.98133	2.12335	2.09302	CD8 antigen, beta chain 1
	Cd40	1.94478	1.92513	1.80293	1.71227	CD40 antigen
	Cd44	3.17506	4.97132	2.15503	2.38654	CD44 antigen
	Cd52	1.21899	2.06303	2.44872	2.64431	CD52 antigen
	Cd68	3.29649	6.37983	7.1977	3.88787	CD68 antigen
	Cd84	1.11595	2.64808	3.3625	1.92704	CD84 antigen
	Cd86	-1.14561	3.04476	2.3855	2.0582	CD86 antigen
	Cdk5	1.68459	1.93005	2.37641	1.93903	cyclin-dependent kinase 5
	Ceacam1	2.52625	3.65233	1.71528	2.11554	CEA-related cell adhesion molecule 1
	Clec4d	-1.29682	2.01127	4.12133	4.18934	C-type lectin domain family 4, member d
	Clec4n	1.12204	2.90239	3.88656	2.77526	C-type lectin domain family 4, member n
	Clec5a	2.38109	7.64164	10.4589	5.09981	C-type lectin domain family 5, member a
	Cmtm6	-4.04869	-2.66661	-2.18302	-1.61113	CKLF-like MARVEL transmembrane domain containing 6
	Cmtm7	1.74059	2.10166	2.81577	2.24491	CKLF-like MARVEL transmembrane domain containing 7
	Cnp	1.96808	2.25189	2.33604	1.99074	2',3'-cyclic nucleotide 3' phosphodiesterase
	Cxcl1	1.46637	8.56028	10.7858	7.73933	chemokine (C-X-C motif) ligand 1
	Cxcl12	2.65013	2.99118	1.9231	1.87424	chemokine (C-X-C motif) ligand 12
	Cxcl14	3.63751	2.78003	1.76804	1.94894	chemokine (C-X-C motif) ligand 14
	Cxcl16	1.2146	1.87874	2.23933	2.24495	chemokine (C-X-C motif) ligand 16
	Dpp4	-2.13312	-1.63734	-2.87557	-2.7193	Dipeptidylpeptidase 4
	Ednra	2.00578	1.9598	-1.06694	1.54337	endothelin receptor type A
	Efnb1	-1.45011	-1.89649	-2.48517	-1.99961	ephrin B1
	Entpd1	-1.93289	-1.97714	-2.03387	-2.21779	ectonucleoside triphosphate diphosphohydrolase 1
	Fcer1g	1.66224	2.76312	3.76474	2.56415	Fc receptor, IgE, high affinity I, gamma polypeptide
	Fcer2a	1.50496	5.9342	4.08465	3.46549	Fc receptor, IgE, low affinity II, alpha polypeptide
	Fcgr2b	1.01664	2.51101	4.18211	3.06855	Fc receptor, IgG, low affinity IIb
	Fcgr3	1.10516	1.84773	3.14469	2.49384	Fc receptor, IgG, low affinity III
	Fgl2	-2.26455	-1.98346	-2.85531	-1.74502	fibrinogen-like protein 2
	Flt1	-1.45132	-1.60433	-3.7121	-2.30804	FMS-like tyrosine kinase 1
	Flt3l	1.65664	2.23046	2.09871	1.64847	FMS-like tyrosine kinase 3 ligand
	Foxp1	-1.97379	-1.98845	-3.24121	-2.17737	forkhead box P1
	Fscn1	3.26111	2.60229	1.55084	1.51098	fascin homolog 1, actin bundling protein (Strongylocentrotus purpuratus)
	Gdf10	2.32334	2.46806	1.82849	1.83874	growth differentiation factor 10
	Gdf15	1.87516	3.40744	6.60266	3.74961	growth differentiation factor 15
	Gh	1.97617	2.4748	2.77934	2.28149	growth hormone
	Gp49a	1.49946	6.60115	6.87626	5.16556	glycoprotein 49 A
	Gpr172b	1.60076	1.9123	2.4443	1.65397	G protein-coupled receptor 172B
	H2-Ab1	1.27933	2.47693	2.23711	2.43837	histocompatibility 2, class II antigen A, beta 1
	H2-DMb1	1.285	2.56682	2.98352	2.77921	histocompatibility 2, class II, locus Mb1
	H2-DMb2	1.17401	1.88512	2.59956	1.97916	histocompatibility 2, class II, locus Mb2
	H13	2.13871	2.47152	2.50295	2.15245	histocompatibility 13
	Ifi204	-3.69017	-1.86287	-2.06655	-1.8785	interferon activated gene 204
	Ifnar2	1.62401	2.00161	2.34347	1.82155	interferon (alpha and beta) receptor 2
	Ifngr2	2.85107	2.73312	3.07996	2.3854	interferon gamma receptor 2
	Igh-6	3.03634	3.06554	3.4299	2.56487	Immunoglobulin heavy chain 6 (heavy chain of IgM)
	Il1rn	1.41708	3.61549	3.81516	2.76162	interleukin 1 receptor antagonist
	Il4i1	1.24434	2.28088	2.27139	1.87749	interleukin 4 induced 1
	Il4ra	2.04359	2.17113	1.46989	1.80196	interleukin 4 receptor, alpha
	Il7r	-1.03427	2.52322	2.18361	2.00843	interleukin 7 receptor
	Il18bp	1.22732	2.46951	2.39912	1.75695	interleukin 18 binding protein
	Ilf2	2.45886	2.74563	3.888	2.70454	interleukin enhancer binding factor 2
	Irak1	-2.11409	-2.08795	-1.48182	-1.68118	interleukin-1 receptor-associated kinase 1
	Itga6	-1.62076	-1.9368	-3.19156	-1.91516	integrin alpha 6
	Itgam	1.62127	3.33719	1.83316	1.78926	integrin alpha M
	Itgax	1.60167	2.69271	2.17168	1.47354	integrin alpha X
	Kitl	-1.4604	-1.11445	-3.47372	-2.82632	kit ligand
	Lat2	1.44438	2.6701	3.86952	3.14973	linker for activation of T cells family, member 2
	Lcn2	2.58611	8.92366	9.80746	9.48354	lipocalin 2
	Lgals1	2.06384	2.48996	3.06007	2.8492	lectin, galactose binding, soluble 1
	Ltb	1.72013	2.36383	2.5169	2.48727	lymphotoxin B
	Ly6i	1.03373	12.7501	14.8548	8.99511	lymphocyte antigen 6 complex, locus I
	Marco	3.95755	4.94211	1.52547	1.02607	macrophage receptor with collagenous structure
	Mdk	2.99432	1.82986	2.59938	1.77446	midkine
	Mgl2	1.7437	2.94548	2.53196	1.82119	macrophage galactose N-acetyl-galactosamine specific lectin 2
	Mif	1.55751	1.70535	2.56905	2.01635	macrophage migration inhibitory factor
	Mmp9	1.27153	2.83743	4.30734	2.30822	matrix metallopeptidase 9
	Mmp12	1.70523	37.3458	56.2783	39.7212	matrix metallopeptidase 12
	Mmp19	1.76159	3.60653	3.42776	3.11176	matrix metallopeptidase 19
	Mrc2	7.63227	3.06105	1.52475	2.13331	mannose receptor, C type 2
	Msr1	1.09241	2.84261	2.80788	2.32177	macrophage scavenger receptor 1
	Npy	1.72164	2.63094	6.17732	3.55837	neuropeptide Y
	Pglyrp1	1.90971	2.44769	2.50673	1.87265	peptidoglycan recognition protein 1
	Psg23	1.69876	1.7206	2.15252	2.05829	pregnancy-specific glycoprotein 23
	Ptms	2.35732	2.1374	1.74879	1.81916	Parathymosin
	Rab27a	2.34279	4.20325	3.06496	2.06088	RAB27A, member RAS oncogene family
	Retnla	1.91984	2.2285	2.47982	3.80024	resistin like alpha
	Ryk	-2.26757	-2.05103	-2.12151	-1.8485	receptor-like tyrosine kinase
	S100a4	-1.17778	2.18253	4.096	3.13806	S100 calcium binding protein A4
	Sdc1	2.61016	3.30812	2.75681	2.23347	syndecan 1
	Sema7a	2.43617	3.46681	2.7759	2.2922	sema domain, immunoglobulin domain (Ig), and GPI membrane anchor, (semaphorin) 7
	Siglec5	-1.67769	-2.19265	-4.7362	-13.0938	sialic acid binding Ig-like lectin 5
	Sirpa	2.87759	3.07442	1.97796	1.46933	signal-regulatory protein alpha
	Smad3	2.59938	2.92328	2.02	2.18848	MAD homolog 3 (Drosophila)
	Socs2	-2.02744	-2.76316	-3.29495	-2.98683	suppressor of cytokine signaling 2
	Tfpi	-1.72249	-1.52233	-2.22043	-2.34496	tissue factor pathway inhibitor
	Timm50	2.13032	1.85786	2.59208	1.88789	translocase of inner mitochondrial membrane 50 homolog (yeast)
	Timp1	1.40486	3.06592	3.34191	2.74137	tissue inhibitor of metalloproteinase 1
	Tlr13	1.74918	3.95158	3.76881	2.62623	toll-like receptor 13
	Tnfrsf9	1.34209	3.79086	6.12397	2.63069	tumor necrosis factor receptor superfamily, member 9
	Tnfsf9	1.16243	1.93976	2.6946	1.81244	tumor necrosis factor (ligand) superfamily, member 9
	Tnfsf13	1.18916	2.24131	3.27998	2.25364	tumor necrosis factor (ligand) superfamily, member 13
	Tollip	2.26938	2.75508	2.12928	1.84669	toll interacting protein
	Trem2	1.56642	2.9342	4.80058	2.77204	triggering receptor expressed on myeloid cells 2
	Tyrobp	1.27525	2.14101	3.99309	2.50986	TYRO protein tyrosine kinase binding protein
	Vav1	1.39293	2.15167	2.28442	1.72987	vav 1 oncogene
	Vegfa	-2.20225	-2.17	-2.67897	-1.96171	vascular endothelial growth factor A
	Zap70	1.60879	2.05972	2.56101	1.74153	zeta-chain (TCR) associated protein kinase
Lipid metabolic process	Acaa1b	-1.66511	-2.53184	-4.56267	-10.5717	acetyl-Coenzyme A acyltransferase 1B
	Acaa2	3.16512	2.66367	2.2652	2.04996	acetyl-Coenzyme A acyltransferase 2 (mitochondrial 3-oxoacyl-Coenzyme A thiolase
	Acox3	3.00261	3.59264	1.85576	1.689	acyl-Coenzyme A oxidase 3, pristanoyl
	Agpat1	2.01692	1.72716	2.34332	1.565	1-acylglycerol-3-phosphate O-acyltransferase 1 (lysophosphatidic acid acyltransf
	Ang	-2.1363	-41.5837	-18.9523	-1.53533	angiogenin, ribonuclease, RNase A family, 5
	B4galnt1	2.1609	3.14483	3.16708	2.16236	beta-1,4-N-acetyl-galactosaminyl transferase 1
	Ch25h	1.96272	5.1824	4.76077	4.1327	cholesterol 25-hydroxylase
	Cln3	1.79955	2.31794	2.42348	1.63118	ceroid lipofuscinosis, neuronal 3, juvenile (Batten, Spielmeyer-Vogt disease)
	Cnbp	-1.80494	-2.12009	-3.17739	-2.15109	Cellular nucleic acid binding protein
	Crat	2.30188	1.85845	1.87161	1.46632	carnitine acetyltransferase
	Dci	1.84083	1.54237	2.16866	1.72109	dodecenoyl-Coenzyme A delta isomerase (3,2 trans-enoyl-Coenyme A isomerase)
	Dctn6	-3.45383	-1.86914	-2.0922	-1.37265	dynactin 6
	Dhrs4	1.99237	1.89089	2.56361	1.73571	dehydrogenase/reductase (SDR family) member 4
	Fabp5	1.61743	2.44992	3.08568	2.91654	fatty acid binding protein 5, epidermal
	Fads2	2.14111	2.3864	1.64625	1.99896	fatty acid desaturase 2
	Fdps	1.43555	2.23293	2.25296	2.01854	farnesyl diphosphate synthetase
	Ggps1	-2.07661	-2.72322	-2.45576	-1.95507	geranylgeranyl diphosphate synthase 1
	Gla	1.66533	3.26366	3.624	2.52515	galactosidase, alpha
	Gm2a	1.90081	2.41801	3.31282	2.49399	GM2 ganglioside activator protein
	Gpam	3.05972	3.8264	1.78152	2.30284	glycerol-3-phosphate acyltransferase, mitochondrial
	Gpsn2	2.04077	1.91861	1.87771	1.89609	glycoprotein, synaptic 2
	Hdlbp	3.24152	3.56973	1.57186	2.24009	high density lipoprotein (HDL) binding protein
	Hpgd	-2.78266	-2.06472	-2.10771	-1.25728	Hydroxyprostaglandin dehydrogenase 15 (NAD)
	Hsd17b12	1.66344	1.93138	1.94899	1.69701	hydroxysteroid (17-beta) dehydrogenase 12
	Il1rn	1.41708	3.61549	3.81516	2.76162	interleukin 1 receptor antagonist
	Isyna1	1.91478	1.99591	2.04049	1.60338	myo-inositol 1-phosphate synthase A1
	Lipg	-1.25484	-1.74538	-5.4631	-4.46255	lipase, endothelial
	Mapk14	2.33222	2.41967	1.788	1.73476	mitogen activated protein kinase 14
	Mbtps1	2.61618	4.13144	2.54506	2.76904	membrane-bound transcription factor peptidase, site 1
	Mbtps2	-1.72194	-1.3247	-2.43075	-1.98872	membrane-bound transcription factor peptidase, site 2
	Mecr	1.69721	1.82826	2.11561	1.68354	mitochondrial trans-2-enoyl-CoA reductase
	Mlstd2	-2.37263	-2.06763	-3.2699	-1.5312	male sterility domain containing 2
	Mtmr3	2.14704	2.32042	1.67893	1.53767	myotubularin related protein 3
	Ncf1	2.15495	3.18071	3.08782	1.78137	neutrophil cytosolic factor 1
	Nr3c1	-1.33079	-1.50614	-3.04841	-2.37024	nuclear receptor subfamily 3, group C, member 1
	Osbpl3	-2.79801	-1.29959	-2.85386	-2.00808	oxysterol binding protein-like 3
	Pcx	2.63473	2.42449	1.91747	1.61637	pyruvate carboxylase
	Pex5	2.04899	2.07337	1.83723	1.36963	peroxisome biogenesis factor 5
	Phca	4.71951	4.30509	5.55854	4.18842	phytoceramidase, alkaline
	Pi4kb	1.51075	1.97808	3.7534	2.03923	phosphatidylinositol 4-kinase, catalytic, beta polypeptide
	Pigq	2.18124	1.90066	1.84993	1.48248	phosphatidylinositol glycan anchor biosynthesis, class Q
	Pik3cd	2.18953	2.05356	1.79143	1.57454	phosphatidylinositol 3-kinase catalytic delta polypeptide
	Pitpnc1	-1.44471	-1.34848	-3.3113	-2.27273	phosphatidylinositol transfer protein, cytoplasmic 1
	Pla2g1b	2.14901	2.52008	4.05677	2.78496	phospholipase A2, group IB, pancreas
	Pla2g6	2.29257	2.44018	2.54719	1.69213	phospholipase A2, group VI
	Pla2g7	1.33404	2.28149	2.09543	1.79152	phospholipase A2, group VII (platelet-activating factor acetylhydrolase, plasma)
	Plcb1	2.10733	1.90001	1.69879	1.70783	phospholipase C, beta 1
	Plcxd3	-1.40189	-1.79215	-4.67031	-2.51261	phosphatidylinositol-specific phospholipase C, X domain containing 3
	Pld3	2.31535	3.0155	3.19401	1.78669	phospholipase D family, member 3
	Prkar2b	-1.92828	-1.65718	-2.44772	-2.20292	protein kinase, cAMP dependent regulatory, type II beta
	Prpf19	4.46649	5.26994	3.41703	3.8417	PRP19/PSO4 pre-mRNA processing factor 19 homolog (S. cerevisiae)
	Psap	2.4162	2.78505	2.06062	1.97317	prosaposin
	Ptdss2	2.11836	2.01376	2.51583	1.68066	phosphatidylserine synthase 2
	Ptges	1.55422	2.05489	1.77406	2.0014	prostaglandin E synthase
	Scp2	-3.54222	-3.09047	-2.16814	-1.15912	Sterol carrier protein 2, liver
	Sgpl1	2.54077	4.02003	2.29502	2.05351	sphingosine phosphate lyase 1
	Sgpp1	-2.58224	-1.98673	-2.23476	-1.49249	sphingosine-1-phosphate phosphatase 1
	Sh3glb1	-1.05022	-1.3566	-3.71918	-2.74492	SH3-domain GRB2-like B1 (endophilin)
	Slc27a1	2.02806	2.28843	2.5846	2.00578	solute carrier family 27 (fatty acid transporter), member 1
	Slc27a3	2.5501	1.66217	1.87593	1.3568	solute carrier family 27 (fatty acid transporter), member 3
	Stat5a	3.39086	4.58431	2.89376	2.02823	signal transducer and activator of transcription 5A
	Stat5b	2.20769	2.34048	1.70113	1.68812	signal transducer and activator of transcription 5B
	Synj1	-2.1759	-2.13201	-2.52645	-2.25675	synaptojanin 1
	Tbxas1	1.39058	2.2042	2.82756	1.7461	thromboxane A synthase 1, platelet
	Tm7sf2	1.16366	1.70018	3.23493	2.21586	transmembrane 7 superfamily member 2
	Tpi1	1.95104	1.9635	2.24912	2.16582	triosephosphate isomerase 1
Kinase activity	Aak1	-2.7792	-2.25774	-3.12358	-1.70601	AP2 associated kinase 1
	Aff1	2.19439	3.27051	1.98754	1.97661	AF4/FMR2 family, member 1
	Ak2	2.02421	1.92194	2.31234	2.06279	adenylate kinase 2
	Ak3	2.20343	2.65168	2.04977	1.87013	adenylate kinase 3
	Akt1	2.70817	1.9792	1.72215	1.3854	thymoma viral proto-oncogene 1
	Akt2	2.34391	2.40506	2.56736	2.11164	thymoma viral proto-oncogene 2
	Araf	1.74374	2.3429	2.03939	1.96041	v-raf murine sarcoma 3611 viral oncogene homolog
	Arnt	3.1246	3.72496	2.06101	2.28272	aryl hydrocarbon receptor nuclear translocator
	Arnt2	1.08798	2.99523	2.78467	1.80862	aryl hydrocarbon receptor nuclear translocator 2
	Atr	-1.66704	-1.83824	-2.08913	-2.23298	Ataxia telangiectasia and Rad3 related
	Bmpr1a	-1.615	-1.84893	-2.82953	-2.14326	bone morphogenetic protein receptor, type 1A
	Camk2d	-1.74136	-1.80697	-2.02132	-2.01628	calcium/calmodulin-dependent protein kinase II, delta
	Cdk5	1.68459	1.93005	2.37641	1.93903	cyclin-dependent kinase 5
	Chuk	-3.05677	-2.00301	-2.55317	-2.14781	conserved helix-loop-helix ubiquitous kinase
	Ckmt1	2.05771	3.23165	2.40161	1.93875	creatine kinase, mitochondrial 1, ubiquitous
	Csnk1a1	-2.16552	-3.00282	-3.42962	-2.51213	casein kinase 1, alpha 1
	Csnk1d	1.25171	2.32794	2.11499	2.05272	casein kinase 1, delta
	Csnk2b	2.30682	2.16019	2.61235	2.22504	casein kinase 2, beta polypeptide
	Dapk2	2.37024	2.21158	2.70105	2.41793	death-associated kinase 2
	Dapk3	2.01048	2.16746	2.35238	1.80988	death-associated kinase 3
	Dnm2	3.55217	4.19339	2.68172	2.5142	dynamin 2
	Dyrk1a	2.49409	2.56229	2.01758	1.80801	dual-specificity tyrosine-(Y)-phosphorylation regulated kinase 1a
	Ednra	2.00578	1.9598	-1.06694	1.54337	endothelin receptor type A
	Eef2k	2.12996	2.20123	2.59387	1.84487	eukaryotic elongation factor-2 kinase
	Epha3	-1.2173	-1.34211	-3.67459	-2.7349	Eph receptor A3
	Epha7	-1.31072	-2.01435	-3.32138	-2.85772	Eph receptor A7
	Ern1	-1.76704	-1.97583	-2.33407	-2.13013	Endoplasmic reticulum (ER) to nucleus signalling 1
	Fgfr2	2.4263	3.85635	2.04998	1.92187	fibroblast growth factor receptor 2
	Flt1	-1.45132	-1.60433	-3.7121	-2.30804	FMS-like tyrosine kinase 1
	Glul	1.47597	1.85555	2.58198	2.02839	glutamate-ammonia ligase (glutamine synthetase)
	Grk6	2.14304	2.3553	2.01729	1.48635	G protein-coupled receptor kinase 6
	Gtf2f1	2.07747	2.54932	2.11143	1.90497	general transcription factor IIF, polypeptide 1
	Hk3	1.30526	2.42553	3.34101	2.28319	hexokinase 3
	Igf1r	-1.48567	-2.40511	-1.89384	-1.75394	insulin-like growth factor I receptor
	Ikbkap	2.07115	2.58856	2.09904	1.73595	inhibitor of kappa light polypeptide enhancer in B-cells, kinase complex-associa
	Ikbkb	2.70745	2.90558	1.87521	1.92673	inhibitor of kappaB kinase beta
	Ikbkg	1.68978	2.10561	1.99552	1.52	inhibitor of kappaB kinase gamma
	Irak1	-2.11409	-2.08795	-1.48182	-1.68118	interleukin-1 receptor-associated kinase 1
	Itk	3.01191	3.28453	2.06099	1.50127	IL2-inducible T-cell kinase
	Itpkb	-1.50168	-2.40995	-3.52091	-3.66165	inositol 1,4,5-trisphosphate 3-kinase B
	Lats1	2.22536	3.37019	1.62113	1.98779	large tumor suppressor
	Lats2	-2.29583	-1.92191	-2.31637	-1.52411	large tumor suppressor 2
	Map3k12	-3.1057	-3.04023	-1.74128	-1.20724	mitogen activated protein kinase kinase kinase 12
	Mapk12	1.4227	1.84209	2.53061	1.91843	mitogen-activated protein kinase 12
	Mapk13	1.4572	1.71246	2.69825	1.6034	mitogen activated protein kinase 13
	Mapk14	2.33222	2.41967	1.788	1.73476	mitogen activated protein kinase 14
	Mapk8ip1	2.25589	1.78558	2.32394	1.72953	mitogen activated protein kinase 8 interacting protein 1
	Matk	1.89706	2.18779	2.17568	1.83184	megakaryocyte-associated tyrosine kinase
	Mknk2	3.15488	2.8758	2.55151	1.92199	MAP kinase-interacting serine/threonine kinase 2
	Nek6	1.49095	1.94332	2.51065	1.76854	NIMA (never in mitosis gene a)-related expressed kinase 6
	Nek7	-2.75817	-3.06681	-3.7433	-2.89071	NIMA (never in mitosis gene a)-related expressed kinase 7
	Neo1	-2.30503	-2.34035	-1.9279	-1.10591	neogenin
	Pak6	1.47665	1.88513	2.89391	1.72563	p21 (CDKN1A)-activated kinase 6
	Papss2	1.9136	3.1157	1.84848	2.14184	3'-phosphoadenosine 5'-phosphosulfate synthase 2
	Pdxk	1.86592	1.86619	2.21937	1.86411	pyridoxal (pyridoxine, vitamin B6) kinase
	Pfkfb3	3.73451	5.09604	2.94021	3.21681	6-phosphofructo-2-kinase/fructose-2,6-biphosphatase 3
	Pfkp	2.69947	3.82823	2.34187	1.9613	phosphofructokinase, platelet
	Pftk1	2.2177	3.18847	1.87037	2.04121	PFTAIRE protein kinase 1
	Pi4kb	1.51075	1.97808	3.7534	2.03923	phosphatidylinositol 4-kinase, catalytic, beta polypeptide
	Pik3cd	2.18953	2.05356	1.79143	1.57454	phosphatidylinositol 3-kinase catalytic delta polypeptide
	Pik3r5	2.14288	2.84957	2.19987	1.60801	phosphoinositide-3-kinase, regulatory subunit 5, p101
	Pkia	-3.37579	-4.26667	-3.4658	-2.60599	protein kinase inhibitor, alpha
	Ppp4c	2.1044	2.36831	2.88973	2.6618	protein phosphatase 4, catalytic subunit
	Prkar2a	-1.55433	-1.48226	-2.40047	-2.05253	protein kinase, cAMP dependent regulatory, type II alpha
	Prkar2b	-1.92828	-1.65718	-2.44772	-2.20292	protein kinase, cAMP dependent regulatory, type II beta
	Prkce	1.01075	-1.64286	-3.17675	-2.53478	protein kinase C, epsilon
	Prkcn	-1.73153	-1.7324	-2.87608	-2.21554	protein kinase C, nu
	Prpf4b	-1.93154	-2.72139	-3.62216	-3.11262	PRP4 pre-mRNA processing factor 4 homolog B (yeast)
	Ptk2b	1.95382	2.24435	1.85466	1.84441	PTK2 protein tyrosine kinase 2 beta
	Ptk7	3.24105	2.97703	2.11829	2.09709	PTK7 protein tyrosine kinase 7
	Rfk	1.59155	1.96911	2.03743	1.84257	riboflavin kinase
	Rock1	-1.65814	-1.95669	-4.01357	-2.94562	Rho-associated coiled-coil containing protein kinase 1
	Rp2h	-2.3088	-2.55715	-2.57467	-2.0105	retinitis pigmentosa 2 homolog (human)
	Rps6kb1	-1.58905	-2.1194	-2.16999	-1.92507	ribosomal protein S6 kinase, polypeptide 1
	Ryk	-2.26757	-2.05103	-2.12151	-1.8485	receptor-like tyrosine kinase
	Sh3kbp1	2.47957	3.52417	1.85563	1.46185	SH3-domain kinase binding protein 1
	Snf1lk	-1.88296	-2.56847	-2.38094	-2.11202	SNF1-like kinase
	Snrk	-1.28415	-1.50532	-2.68678	-2.2354	SNF related kinase
	Speg	3.33898	2.52076	2.40123	2.2405	SPEG complex locus
	Stk17b	-1.60385	-2.90741	-3.48674	-2.96095	serine/threonine kinase 17b (apoptosis-inducing)
	Stk25	3.92884	3.06868	8.10896	4.45347	serine/threonine kinase 25 (yeast)
	Stk4	-2.10039	-1.65693	-2.05939	-1.60724	serine/threonine kinase 4
	Strap	-2.06656	-2.07623	-2.02278	-1.49443	Serine/threonine kinase receptor associated protein
	Trib2	2.85931	3.59764	2.49932	2.8151	tribbles homolog 2 (Drosophila)
	Trpm7	-1.71321	-3.22287	-4.47607	-2.959	transient receptor potential cation channel, subfamily M, member 7
	Tyrobp	1.27525	2.14101	3.99309	2.50986	TYRO protein tyrosine kinase binding protein
	Yes1	-2.76542	-2.77984	-2.96764	-2.46959	Yamaguchi sarcoma viral (v-yes) oncogene homolog 1
	Zap70	1.60879	2.05972	2.56101	1.74153	zeta-chain (TCR) associated protein kinase
Transcription	Ar	-1.7962	-1.49287	-5.79792	-2.41258	androgen receptor
	Arnt	3.1246	3.72496	2.06101	2.28272	aryl hydrocarbon receptor nuclear translocator
	Arnt2	1.08798	2.99523	2.78467	1.80862	aryl hydrocarbon receptor nuclear translocator 2
	Ascc2	2.18939	2.76046	1.9579	1.81603	activating signal cointegrator 1 complex subunit 2
	Atf4	-3.07523	-1.9209	-1.6018	-1.7547	activating transcription factor 4
	Bmi1	-3.04299	-2.97115	-3.02141	-2.50486	Bmi1 polycomb ring finger oncogene
	Brd8	-1.30932	-2.3842	-2.71509	-2.81385	bromodomain containing 8
	Casp8ap2	-3.07199	-3.0747	-4.23627	-3.23019	caspase 8 associated protein 2
	Cdc73	-2.27548	-1.54442	-3.4101	-2.06209	Vcell division cycle 73, Paf1/RNA polymerase II complex component, homolog (S. c
	Cebpb	3.70398	3.51159	4.58162	2.56042	CCAAT/enhancer binding protein (C/EBP), beta
	Chd4	2.5197	2.51404	2.70939	2.63764	chromodomain helicase DNA binding protein 4
	Clock	-1.64735	-2.65733	-3.0672	-2.37084	circadian locomoter output cycles kaput
	Cnbp	-1.80494	-2.12009	-3.17739	-2.15109	Cellular nucleic acid binding protein
	Creb1	-1.79864	-2.38593	-4.10845	-2.72307	cAMP responsive element binding protein 1
	Creb3	1.77785	2.06753	2.29155	1.99575	cAMP responsive element binding protein 3
	Ctcf	1.87133	2.32411	1.72862	1.71376	CCCTC-binding factor
	Cxxc1	2.70671	3.35292	2.49519	2.10249	CXXC finger 1 (PHD domain)
	Dedd	2.59327	2.46856	3.49516	2.67509	death effector domain-containing
	Dnmt3a	2.14409	2.31473	2.01567	1.60548	DNA methyltransferase 3A
	E2f5	-2.38013	-2.42025	-1.96984	-1.45738	E2F transcription factor 5
	Ebf1	-1.16909	-1.55333	-4.23243	-2.73779	early B-cell factor 1
	Edf1	1.64942	1.89519	2.29106	1.86116	endothelial differentiation-related factor 1
	Elp2	1.83263	1.86546	1.8013	1.80379	elongation protein 2 homolog (S. cerevisiae)
	Ern1	-1.76704	-1.97583	-2.33407	-2.13013	Endoplasmic reticulum (ER) to nucleus signalling 1
	Eya1	-1.70397	-2.13817	-1.78537	-2.34667	eyes absent 1 homolog (Drosophila)
	Foxf1a	3.08806	2.84442	2.51468	2.09644	forkhead box F1a
	Foxp1	-1.97379	-1.98845	-3.24121	-2.17737	forkhead box P1
	Fubp1	-1.58513	-2.71029	-3.82862	-2.87291	far upstream element (FUSE) binding protein 1
	Gabpa	-2.04108	-1.8303	-3.11023	-2.65192	GA repeat binding protein, alpha
	Gata6	-1.93876	-2.52746	-2.00882	-1.4633	GATA binding protein 6
	Gtf2f1	2.07747	2.54932	2.11143	1.90497	general transcription factor IIF, polypeptide 1
	Gtf2f2	1.54987	2.01722	2.34397	1.79241	general transcription factor IIF, polypeptide 2
	Gtf3c1	3.41619	2.75397	1.5104	1.82909	general transcription factor III C 1
	Hand1	1.80923	1.58475	2.04089	1.90888	heart and neural crest derivatives expressed transcript 1
	Hbp1	2.15975	2.43062	1.84538	2.01866	high mobility group box transcription factor 1
	Hdac3	1.52136	1.71445	2.23061	1.85211	histone deacetylase 3
	Hes6	1.7737	2.07761	3.02191	1.78137	hairy and enhancer of split 6 (Drosophila)
	Hlf	2.0329	2.9217	1.91976	1.52291	hepatic leukemia factor
	Hmbox1	-1.45094	-1.87735	-3.14338	-2.03457	homeobox containing 1
	Hnrpab	1.94929	2.0302	1.69482	1.75893	heterogeneous nuclear ribonucleoprotein A/B
	Hnrpdl	-2.71301	-1.83691	-3.69075	-2.42101	heterogeneous nuclear ribonucleoprotein D-like
	Htatip	1.52984	2.0336	2.1401	1.92176	HIV-1 tat interactive protein, homolog (human)
	Ifi204	-3.69017	-1.86287	-2.06655	-1.8785	interferon activated gene 204
	Ikbkap	2.07115	2.58856	2.09904	1.73595	inhibitor of kappa light polypeptide enhancer in B-cells, kinase complex-associa
	Ikbkg	1.68978	2.10561	1.99552	1.52	inhibitor of kappaB kinase gamma
	Ikzf2	-2.78797	-2.06463	-3.15862	-2.32106	IKAROS family zinc finger 2
	Ikzf5	-2.81818	-2.64263	-4.10027	-2.56896	IKAROS family zinc finger 5
	Ilf2	2.45886	2.74563	3.888	2.70454	interleukin enhancer binding factor 2
	Klf6	-2.13617	-1.97136	-2.26891	-1.78384	Kruppel-like factor 6
	Lef1	2.2044	3.75453	1.59477	1.65505	lymphoid enhancer binding factor 1
	Litaf	2.01776	2.80454	3.57965	2.57046	LPS-induced TN factor
	Lrrfip1	1.98038	1.90451	1.91304	1.69415	leucine rich repeat (in FLII) interacting protein 1
	Mcm2	3.20005	2.53518	1.8601	1.54809	minichromosome maintenance deficient 2 mitotin (S. cerevisiae)
	Mcm7	2.62553	1.92288	1.87757	1.54889	minichromosome maintenance deficient 7 (S. cerevisiae)
	Med27	1.9709	2.34559	2.72758	2.07204	mediator complex subunit 27
	Med29	1.95651	2.01192	2.79593	2.1968	mediator complex subunit 29
	Meis1	-1.73087	-3.54839	-5.56669	-3.62618	Meis homeobox 1
	Mier1	-2.12198	-1.97761	-2.85492	-2.23606	mesoderm induction early response 1 homolog (Xenopus laevis
	Mlx	1.86196	2.35442	2.35844	2.17767	MAX-like protein X
	Mysm1	-1.52986	-2.22377	-2.68162	-1.98995	Myb-like, SWIRM and MPN domains 1
	Nfat5	-1.56841	-3.59469	-4.66403	-3.30053	nuclear factor of activated T-cells 5
	Nfib	-1.93735	-1.80347	-6.79537	-4.0784	nuclear factor I/B
	Nkx2-1	3.00049	3.15193	2.21357	1.79145	NK2 homeobox 1
	Nr2c2	-1.58034	-1.71414	-3.0015	-1.87747	nuclear receptor subfamily 2, group C, member 2
	Nr3c1	-1.33079	-1.50614	-3.04841	-2.37024	nuclear receptor subfamily 3, group C, member 1
	Pmf1	2.01264	1.64517	2.38791	1.89195	polyamine-modulated factor 1
	Polr3c	2.23351	3.03159	2.35904	2.24342	polymerase (RNA) III (DNA directed) polypeptide C
	Prdm5	-2.1461	-2.25453	-2.10462	-2.01578	PR domain containing 5
	Ptrf	4.045	6.0956	3.56827	2.70489	polymerase I and transcript release factor
	Pura	-2.33422	-2.20083	-1.66091	-1.58849	Purine rich element binding protein A
	Rbbp4	-1.80332	-2.47966	-3.51657	-2.22692	retinoblastoma binding protein 4
	Rbm39	-2.06539	-3.94089	-9.33927	-3.51034	RNA binding motif protein 39
	Rcor3	-1.4363	-2.08201	-2.02301	-1.91581	REST corepressor 3
	Rnf12	-2.41092	-2.31335	-2.53195	-1.68533	ring finger protein 12
	Rnf14	-2.20097	-1.84398	-1.76055	-1.53734	ring finger protein 14
	Rnf4	1.80412	2.48506	2.00435	2.0866	ring finger protein 4
	Rora	-1.67732	-1.74562	-3.67088	-2.89632	RAR-related orphan receptor alpha
	Runx1	1.82454	1.80616	2.53198	1.89458	runt related transcription factor 1
	Rybp	1.6984	1.91736	1.69489	1.92632	RING1 and YY1 binding protein
	Safb2	2.52836	2.41384	1.39258	1.56237	scaffold attachment factor B2
	Sertad1	1.8074	1.95237	2.83064	1.80911	SERTA domain containing 1
	Sertad3	1.49457	1.97622	2.57976	2.10907	SERTA domain containing 3
	Sf1	2.6848	2.10659	1.48368	1.33832	splicing factor 1
	Sin3b	2.0943	2.36174	2.26212	2.34583	transcriptional regulator, SIN3B (yeast)
	Slc30a9	-1.80937	-1.88132	-2.127	-2.40617	solute carrier family 30 (zinc transporter), member 9
	Sltm	-2.082	-2.27076	-3.1423	-2.43427	SAFB-like, transcription modulator
	Smad3	2.59938	2.92328	2.02	2.18848	MAD homolog 3 (Drosophila)
	Smad7	-3.49134	-3.06841	-2.9047	-1.83085	MAD homolog 7 (Drosophila)
	Snd1	2.29562	2.22814	2.278	2.08126	staphylococcal nuclease and tudor domain containing 1
	Sox4	1.07663	-2.45191	-3.72782	-2.73395	SRY-box containing gene 4
	Sp4	-2.31643	-1.8352	-3.94907	-3.28187	trans-acting transcription factor 4
	Spib	2.16169	2.72794	1.445	1.56447	Spi-B transcription factor (Spi-1/PU.1 related)
	Ssbp2	-1.99991	-2.23848	-3.4185	-2.80041	single-stranded DNA binding protein 2
	Stat3	-1.1319	-2.04244	-2.54668	-2.966	Signal transducer and activator of transcription 3
	Stat5a	3.39086	4.58431	2.89376	2.02823	signal transducer and activator of transcription 5A
	Stat5b	2.20769	2.34048	1.70113	1.68812	signal transducer and activator of transcription 5B
	Supt16h	2.65548	7.29828	3.66057	4.3226	suppressor of Ty 16 homolog (S. cerevisiae)
	Suz12	-1.99324	-2.11231	-2.33022	-2.04278	Suppressor of zeste 12 homolog (Drosophila)
	Taf10	1.7925	1.91141	2.68868	2.07675	TAF10 RNA polymerase II, TATA box binding protein (TBP)-associated factor
	Tcf12	-2.22886	-5.20408	-6.03247	-4.56189	Transcription factor 12
	Tcf4	-1.61455	-1.6329	-3.9581	-2.2871	transcription factor 4
	Tcfe2a	2.67912	2.59391	1.85647	1.43621	transcription factor E2a
	Trp53	2.47534	2.55677	1.95933	1.42925	transformation related protein 53
	Trps1	-2.16079	-3.14497	-4.78208	-3.30393	trichorhinophalangeal syndrome I (human)
	Ubtf	3.90457	4.84842	3.79688	2.84446	upstream binding transcription factor, RNA polymerase I
	Uhrf1	3.03756	2.14646	2.3169	1.74482	ubiquitin-like, containing PHD and RING finger domains, 1
	Usf1	2.05489	2.03065	4.1044	2.55243	upstream transcription factor 1
	Vps25	1.71284	2.01992	2.10107	1.72929	vacuolar protein sorting 25 (yeast)
	Wwtr1	-1.51507	-1.74256	-2.35833	-1.75865	WW domain containing transcription regulator 1
	Zbtb46	2.06407	2.05408	1.82806	1.94618	zinc finger and BTB domain containing 46
	Zfp148	-2.02075	-2.18755	-3.23953	-2.53747	zinc finger protein 148
	Zfp161	-2.32025	-1.87588	-2.06128	-1.80375	zinc finger protein 161
	Zfp182	-1.87331	-1.95837	-2.19173	-1.93946	zinc finger protein 182
	Zfp238	-2.76749	-2.17853	-3.52036	-2.27835	zinc finger protein 238
	Zfp329	-1.56783	-2.5188	-4.15815	-3.58283	zinc finger protein 329
	Zfp37	-2.18902	-1.95517	-2.72581	-2.69256	zinc finger protein 37
	Zfp451	-1.33571	-1.97213	-3.15573	-2.30008	zinc finger protein 451
	Zfp64	2.17558	2.53621	2.44872	2.11153	zinc finger protein 64
	Zfp787	1.93456	2.04067	2.05504	1.48755	zinc finger protein 787
	Zfy2	3.32411	2.77836	2.53152	3.54602	zinc finger protein 2, Y linked
	Zkscan1	2.86327	3.64525	2.04237	2.33747	zinc finger with KRAB and SCAN domains 1
	Zkscan14	1.47156	1.87578	2.12058	2.17552	zinc finger with KRAB and SCAN domains 14
	Zkscan3	-2.2339	-3.58451	-8.30495	-3.47756	zinc finger with KRAB and SCAN domains 3
	Zzz3	-4.25273	-3.83728	-3.37142	-2.32207	zinc finger, ZZ domain containing 3
Response to stress	Akt1	2.70817	1.9792	1.72215	1.3854	thymoma viral proto-oncogene 1
	Ang	-2.1363	-41.5837	-18.9523	-1.53533	angiogenin, ribonuclease, RNase A family, 5
	Arnt2	1.08798	2.99523	2.78467	1.80862	aryl hydrocarbon receptor nuclear translocator 2
	Atf4	-3.07523	-1.9209	-1.6018	-1.7547	activating transcription factor 4
	Atr	-1.66704	-1.83824	-2.08913	-2.23298	Ataxia telangiectasia and Rad3 related
	Bax	1.7035	1.97319	3.24204	2.16672	Bcl2-associated X protein
	Bre	1.91898	2.45059	2.33516	2.11661	brain and reproductive organ-expressed protein
	C1qa	1.13061	2.29528	3.69626	2.23196	complement component 1, q subcomponent, alpha polypeptide
	C1qb	-1.07484	2.10932	3.68356	2.3726	complement component 1, q subcomponent, beta polypeptide
	C1qc	1.61207	3.21003	3.86245	2.22105	complement component 1, q subcomponent, C chain
	C3ar1	1.04872	2.78695	2.42164	2.94148	complement component 3a receptor 1
	C5ar1	2.07698	2.04439	1.77247	1.62052	complement component 5a receptor 1
	Casp12	-2.99373	-1.59426	-2.11017	-1.44422	caspase 12
	Cat	-2.01193	-1.70185	-1.813	-1.89541	catalase
	Ccl12	1.11473	2.1384	2.86775	2.02356	chemokine (C-C motif) ligand 12
	Ccl19	1.32534	3.28829	3.33648	2.03856	chemokine (C-C motif) ligand 19
	Ccl2	1.13406	2.83451	2.56435	2.46674	chemokine (C-C motif) ligand 2
	Ccl22	1.23728	3.06596	2.73397	2.72523	chemokine (C-C motif) ligand 22
	Ccl3	1.85534	19.8603	37.5176	22.2976	chemokine (C-C motif) ligand 3
	Ccl5	-1.15577	2.72683	2.66196	2.1819	chemokine (C-C motif) ligand 5
	Cd44	3.17506	4.97132	2.15503	2.38654	CD44 antigen
	Cirbp	2.1621	3.68198	2.36797	2.81772	cold inducible RNA binding protein
	Cxcl1	1.46637	8.56028	10.7858	7.73933	chemokine (C-X-C motif) ligand 1
	Cygb	1.94723	2.2842	2.13223	1.78427	cytoglobin
	Derl1	1.63105	1.96737	2.1446	2.09113	Der1-like domain family, member 1
	Dnaja1	-4.32005	-3.44004	-2.04504	-1.72607	DnaJ (Hsp40) homolog, subfamily A, member 1
	Ednra	2.00578	1.9598	-1.06694	1.54337	endothelin receptor type A
	Efemp2	2.10529	2.1668	2.64151	1.72898	epidermal growth factor-containing fibulin-like extracellular matrix protein 2
	Entpd1	-1.93289	-1.97714	-2.03387	-2.21779	ectonucleoside triphosphate diphosphohydrolase 1
	Ercc4	2.20913	2.73383	1.68132	1.5535	excision repair cross-complementing rodent repair deficiency, complementation gr
	Ern1	-1.76704	-1.97583	-2.33407	-2.13013	Endoplasmic reticulum (ER) to nucleus signalling 1
	Esco1	-2.35145	-3.36055	-2.73544	-2.51855	establishment of cohesion 1 homolog 1 (S. cerevisiae)
	Fcer1g	1.66224	2.76312	3.76474	2.56415	Fc receptor, IgE, high affinity I, gamma polypeptide
	Fcgr2b	1.01664	2.51101	4.18211	3.06855	Fc receptor, IgG, low affinity IIb
	Fcgr3	1.10516	1.84773	3.14469	2.49384	Fc receptor, IgG, low affinity III
	Gja1	5.71114	6.50344	4.17071	4.13857	gap junction protein, alpha 1
	Glp1r	4.87363	5.0952	2.1116	1.99077	glucagon-like peptide 1 receptor
	Gna13	2.37111	3.13086	1.91769	1.7247	guanine nucleotide binding protein, alpha 13
	Hsp90b1	-1.91221	-1.77651	-1.9811	-1.6843	heat shock protein 90kDa beta (Grp94), member 1
	Hspa12a	-1.55813	-1.74624	-2.24281	-2.08322	heat shock protein 12A
	Hspa4	2.4496	1.84499	1.9867	1.98595	heat shock protein 4
	Hspb2	2.34601	1.77146	2.46617	1.72061	heat shock protein 2
	Hspb7	4.28811	3.95378	1.79332	1.54173	heat shock protein family, member 7 (cardiovascular)
	Idh2	2.37706	1.97595	2.29526	1.61642	isocitrate dehydrogenase 2 (NADP+), mitochondrial
	Ifi204	-3.69017	-1.86287	-2.06655	-1.8785	interferon activated gene 204
	Il1rn	1.41708	3.61549	3.81516	2.76162	interleukin 1 receptor antagonist
	Lcp1	2.23482	3.27452	1.94057	1.91875	lymphocyte cytosolic protein 1
	Mapk14	2.33222	2.41967	1.788	1.73476	mitogen activated protein kinase 14
	Mdk	2.99432	1.82986	2.59938	1.77446	midkine
	Mif	1.55751	1.70535	2.56905	2.01635	macrophage migration inhibitory factor
	Ncf1	2.15495	3.18071	3.08782	1.78137	neutrophil cytosolic factor 1
	Nfkbiz	-1.45605	-2.8404	-3.22055	-2.2069	Nuclear factor of kappa light polypeptide gene enhancer in B-cells inhibitor, ze
	Nudt1	1.54758	1.61159	2.72352	1.97814	nudix (nucleoside diphosphate linked moiety X)-type motif 1
	Pla2g1b	2.14901	2.52008	4.05677	2.78496	phospholipase A2, group IB, pancreas
	Pla2g7	1.33404	2.28149	2.09543	1.79152	phospholipase A2, group VII (platelet-activating factor acetylhydrolase, plasma)
	Pold3	-2.29943	-1.66453	-1.73921	-1.64007	polymerase (DNA-directed), delta 3, accessory subunit
	Proz	-1.23036	2.55838	3.26461	2.05133	protein Z, vitamin K-dependent plasma glycoprotein
	Prpf19	4.46649	5.26994	3.41703	3.8417	PRP19/PSO4 pre-mRNA processing factor 19 homolog (S. cerevisiae)
	Psmb5	1.99372	1.80355	2.42317	2.08045	proteasome (prosome, macropain) subunit, beta type 5
	Ptafr	2.39873	2.50751	3.05158	2.38028	platelet-activating factor receptor
	Pycard	1.57546	2.31797	3.84902	2.96376	PYD and CARD domain containing
	Rab27a	2.34279	4.20325	3.06496	2.06088	RAB27A, member RAS oncogene family
	Rad21	-2.84017	-2.64255	-2.10545	-1.74787	RAD21 homolog (S. pombe)
	Rif1	-1.69181	-2.22087	-2.78801	-2.78339	Rap1 interacting factor 1 homolog (yeast)
	Rrm2b	-2.11202	-1.52651	-2.36975	-1.84595	ribonucleotide reductase M2 B (TP53 inducible)
	Runx1	1.82454	1.80616	2.53198	1.89458	runt related transcription factor 1
	Saa3	-1.21122	3.70269	5.76118	5.68552	serum amyloid A 3
	Smc5	-2.04462	-2.03938	-3.08842	-2.10644	structural maintenance of chromosomes 5
	Stat3	-1.1319	-2.04244	-2.54668	-2.966	Signal transducer and activator of transcription 3
	Stat5a	3.39086	4.58431	2.89376	2.02823	signal transducer and activator of transcription 5A
	Stat5b	2.20769	2.34048	1.70113	1.68812	signal transducer and activator of transcription 5B
	Stk4	-2.10039	-1.65693	-2.05939	-1.60724	serine/threonine kinase 4
	Supt16h	2.65548	7.29828	3.66057	4.3226	suppressor of Ty 16 homolog (S. cerevisiae)
	Tfpi	-1.72249	-1.52233	-2.22043	-2.34496	tissue factor pathway inhibitor
	Tirap	-2.30467	-1.83615	-2.64614	-2.21418	toll-interleukin 1 receptor (TIR) domain-containing adaptor protein
	Tlr13	1.74918	3.95158	3.76881	2.62623	toll-like receptor 13
	Tollip	2.26938	2.75508	2.12928	1.84669	toll interacting protein
	Trp53	2.47534	2.55677	1.95933	1.42925	transformation related protein 53
	Tsc22d3	1.64247	2.70087	3.14652	3.01023	TSC22 domain family 3
	Txnrd2	1.89973	1.94458	2.09659	1.39583	thioredoxin reductase 2
	Uhrf1	3.03756	2.14646	2.3169	1.74482	ubiquitin-like, containing PHD and RING finger domains, 1
	Vdac1	2.76303	2.08639	2.43445	1.80587	voltage-dependent anion channel 1
Immune response	Bmi1	-3.04299	-2.97115	-3.02141	-2.50486	Bmi1 polycomb ring finger oncogene
	C1qa	1.13061	2.29528	3.69626	2.23196	complement component 1, q subcomponent, alpha polypeptide
	C1qb	-1.07484	2.10932	3.68356	2.3726	complement component 1, q subcomponent, beta polypeptide
	C1qc	1.61207	3.21003	3.86245	2.22105	complement component 1, q subcomponent, C chain
	C3ar1	1.04872	2.78695	2.42164	2.94148	complement component 3a receptor 1
	C5ar1	2.07698	2.04439	1.77247	1.62052	complement component 5a receptor 1
	Cblb	-2.45192	-4.97715	-10.772	-4.17745	Casitas B-lineage lymphoma b
	Ccl12	1.11473	2.1384	2.86775	2.02356	chemokine (C-C motif) ligand 12
	Ccl17	1.14579	3.75569	8.52326	5.90261	chemokine (C-C motif) ligand 17
	Ccl19	1.32534	3.28829	3.33648	2.03856	chemokine (C-C motif) ligand 19
	Ccl2	1.13406	2.83451	2.56435	2.46674	chemokine (C-C motif) ligand 2
	Ccl22	1.23728	3.06596	2.73397	2.72523	chemokine (C-C motif) ligand 22
	Ccl3	1.85534	19.8603	37.5176	22.2976	chemokine (C-C motif) ligand 3
	Ccl5	-1.15577	2.72683	2.66196	2.1819	chemokine (C-C motif) ligand 5
	Ccl6	2.00414	4.07326	6.55711	6.13767	chemokine (C-C motif) ligand 6
	Ccl9	1.89286	5.81736	10.3455	9.72225	chemokine (C-C motif) ligand 9
	Ccr7	2.52657	4.88651	4.01723	3.52441	chemokine (C-C motif) receptor 7
	Cd40	1.94478	1.92513	1.80293	1.71227	CD40 antigen
	Cd79b	1.93045	2.72038	2.47772	2.66506	CD79B antigen
	Cd8a	1.82113	2.61293	2.15501	1.80526	CD8 antigen, alpha chain
	Cd8b1	2.81913	2.98133	2.12335	2.09302	CD8 antigen, beta chain 1
	Clec4d	-1.29682	2.01127	4.12133	4.18934	C-type lectin domain family 4, member d
	Clec4n	1.12204	2.90239	3.88656	2.77526	C-type lectin domain family 4, member n
	Clec5a	2.38109	7.64164	10.4589	5.09981	C-type lectin domain family 5, member a
	Cxcl1	1.46637	8.56028	10.7858	7.73933	chemokine (C-X-C motif) ligand 1
	Cxcl12	2.65013	2.99118	1.9231	1.87424	chemokine (C-X-C motif) ligand 12
	Cxcl14	3.63751	2.78003	1.76804	1.94894	chemokine (C-X-C motif) ligand 14
	Fcer1g	1.66224	2.76312	3.76474	2.56415	Fc receptor, IgE, high affinity I, gamma polypeptide
	Fcgr2b	1.01664	2.51101	4.18211	3.06855	Fc receptor, IgG, low affinity IIb
	Fcgr3	1.10516	1.84773	3.14469	2.49384	Fc receptor, IgG, low affinity III
	Foxp1	-1.97379	-1.98845	-3.24121	-2.17737	forkhead box P1
	H2-Ab1	1.27933	2.47693	2.23711	2.43837	histocompatibility 2, class II antigen A, beta 1
	H2-DMb1	1.285	2.56682	2.98352	2.77921	histocompatibility 2, class II, locus Mb1
	H2-DMb2	1.17401	1.88512	2.59956	1.97916	histocompatibility 2, class II, locus Mb2
	Ifi204	-3.69017	-1.86287	-2.06655	-1.8785	interferon activated gene 204
	Igh-6	3.03634	3.06554	3.4299	2.56487	Immunoglobulin heavy chain 6 (heavy chain of IgM)
	Igl-V1	-1.64002	3.17565	2.26749	3.79461	immunoglobulin lambda chain, variable 1
	Il18bp	1.22732	2.46951	2.39912	1.75695	interleukin 18 binding protein
	Il1rn	1.41708	3.61549	3.81516	2.76162	interleukin 1 receptor antagonist
	Il4ra	2.04359	2.17113	1.46989	1.80196	interleukin 4 receptor, alpha
	Ilf2	2.45886	2.74563	3.888	2.70454	interleukin enhancer binding factor 2
	Irak1	-2.11409	-2.08795	-1.48182	-1.68118	interleukin-1 receptor-associated kinase 1
	Lat2	1.44438	2.6701	3.86952	3.14973	linker for activation of T cells family, member 2
	Ltb	1.72013	2.36383	2.5169	2.48727	lymphotoxin B
	Pglyrp1	1.90971	2.44769	2.50673	1.87265	peptidoglycan recognition protein 1
	Ptms	2.35732	2.1374	1.74879	1.81916	Parathymosin
	Rab27a	2.34279	4.20325	3.06496	2.06088	RAB27A, member RAS oncogene family
	Rnf19b	2.06203	2.19392	2.3286	1.77633	ring finger protein 19B
	Smad3	2.59938	2.92328	2.02	2.18848	MAD homolog 3 (Drosophila)
	Tirap	-2.30467	-1.83615	-2.64614	-2.21418	toll-interleukin 1 receptor (TIR) domain-containing adaptor protein
	Tlr13	1.74918	3.95158	3.76881	2.62623	toll-like receptor 13
	Tnfsf9	1.16243	1.93976	2.6946	1.81244	tumor necrosis factor (ligand) superfamily, member 9
	Tollip	2.26938	2.75508	2.12928	1.84669	toll interacting protein
	Vav1	1.39293	2.15167	2.28442	1.72987	vav 1 oncogene
	Zap70	1.60879	2.05972	2.56101	1.74153	zeta-chain (TCR) associated protein kinase
Cytoskeleton	Aif1	1.2357	2.09981	2.67846	1.95416	allograft inflammatory factor 1
	Akt1	2.70817	1.9792	1.72215	1.3854	thymoma viral proto-oncogene 1
	Ank2	5.03557	2.8842	-1.13712	1.03141	ankyrin 2, brain
	Appbp2	-2.3509	-1.81172	-3.90859	-2.79101	amyloid beta precursor protein (cytoplasmic tail) binding protein 2
	Arhgap6	-1.91211	-1.89981	-2.23769	-1.73131	Rho GTPase activating protein 6
	Arhgap21	-1.59864	-2.32364	-2.68124	-2.79947	Rho GTPase activating protein 21
	Arhgef2	2.24908	2.28591	1.51649	1.48839	rho/rac guanine nucleotide exchange factor (GEF) 2
	Arl8b	2.51999	3.04873	3.16488	2.79416	ADP-ribosylation factor-like 8B
	Arpc4	2.64732	2.94579	3.55557	2.79356	actin related protein 2/3 complex, subunit 4
	Bmf	5.18811	4.02597	4.28579	4.20896	Bcl2 modifying factor
	Camk2n1	-1.67542	-1.72534	-2.22499	-1.73771	calcium/calmodulin-dependent protein kinase II inhibitor 1
	Cap1	3.53753	3.96051	3.11126	3.21031	CAP, adenylate cyclase-associated protein 1 (yeast)
	Capzb	2.64415	2.51423	2.14886	2.02677	capping protein (actin filament) muscle Z-line, beta
	Cfl1	2.41109	2.29049	1.87837	1.56599	cofilin 1, non-muscle
	Cgnl1	2.72569	3.19392	1.99206	2.05176	cingulin-like 1
	Clasp2	1.8808	2.73924	1.90359	2.18191	CLIP associating protein 2
	Clip1	-1.83956	-2.5436	-2.33922	-2.36993	CAP-GLY domain containing linker protein 1
	Coro1a	1.90504	2.03279	1.99976	1.71178	coronin, actin binding protein 1A
	Coro1c	5.01688	6.0084	3.47845	2.92659	coronin, actin binding protein 1C
	Cotl1	2.32171	2.37107	1.87461	1.86652	coactosin-like 1 (Dictyostelium)
	Cttn	2.18375	2.33313	1.68605	1.55166	cortactin
	Dbn1	2.63291	1.80435	1.81308	1.29903	drebrin 1
	Dctn4	1.92141	1.91931	1.9205	1.88648	dynactin 4
	Dctn5	1.77528	1.83129	2.30867	2.12417	dynactin 5
	Dctn6	-3.45383	-1.86914	-2.0922	-1.37265	dynactin 6
	Dnm2	3.55217	4.19339	2.68172	2.5142	dynamin 2
	Dynll2	1.73528	1.92039	2.66648	1.7488	dynein light chain LC8-type 2
	Dynlrb1	1.44791	1.74676	2.1824	1.95272	dynein light chain roadblock-type 1
	Efr3a	-3.43115	-2.94665	-4.80664	-3.51717	EFR3 homolog A (S. cerevisiae)
	Eif6	1.75825	2.00976	2.42033	2.35176	eukaryotic translation initiation factor 6
	Epb4.1l3	2.3801	2.48935	1.54429	1.44305	erythrocyte protein band 4.1-like 3
	Epb4.1l5	-2.20402	-1.82638	-2.51794	-1.87562	erythrocyte protein band 4.1-like 5
	Fcgr2b	1.01664	2.51101	4.18211	3.06855	Fc receptor, IgG, low affinity IIb
	Fgd4	-2.36661	-2.05635	-2.91676	-2.30368	FYVE, RhoGEF and PH domain containing 4
	Hook3	-2.11105	-2.28502	-4.12601	-2.08309	hook homolog 3 (Drosophila)
	Hspb7	4.28811	3.95378	1.79332	1.54173	heat shock protein family, member 7 (cardiovascular)
	Kif1b	3.14891	4.11008	1.56735	1.92324	kinesin family member 1B
	Kif5b	-3.92535	-3.87569	-5.22206	-3.10727	kinesin family member 5B
	Kif26b	2.38951	2.09458	1.61733	1.34696	kinesin family member 26B
	Klc1	2.27574	2.39211	1.75051	1.72583	kinesin light chain 1
	Klc4	1.75565	2.18908	1.74407	1.62875	kinesin light chain 4
	Klhl20	1.96324	2.14037	1.95998	1.87954	kelch-like 20 (Drosophila)
	Krit1	-2.62706	-2.05003	-2.41084	-1.91992	KRIT1, ankyrin repeat containing
	Krt79	-1.72727	-2.17868	-4.35755	-7.12408	keratin 79
	Lats1	2.22536	3.37019	1.62113	1.98779	large tumor suppressor
	Lats2	-2.29583	-1.92191	-2.31637	-1.52411	large tumor suppressor 2
	Lcp1	2.23482	3.27452	1.94057	1.91875	lymphocyte cytosolic protein 1
	Lmnb1	3.86177	3.30876	4.15646	2.62192	lamin B1
	Lrrc26	1.96673	2.61164	3.19199	2.46363	leucine rich repeat containing 26
	Macf1	-1.61213	-3.22895	-2.52436	-2.47079	Microtubule-actin crosslinking factor 1
	Map1lc3a	1.92581	1.67461	2.56183	1.5833	microtubule-associated protein 1 light chain 3 alpha
	Mapk14	2.33222	2.41967	1.788	1.73476	mitogen activated protein kinase 14
	Mapre2	-2.72574	-1.90116	-3.36703	-3.50334	microtubule-associated protein, RP/EB family, member 2
	Mapt	-1.79089	-1.83073	-3.26998	-3.31121	microtubule-associated protein tau
	Marcks	-1.74969	-2.1473	-3.04218	-1.85243	myristoylated alanine rich protein kinase C substrate
	Mtss1	1.90677	2.06522	1.8515	1.71983	metastasis suppressor 1
	Myl9	1.96704	2.15587	1.76016	1.71071	myosin, light polypeptide 9, regulatory
	Ndel1	-1.93605	-2.18242	-4.00948	-2.83294	nuclear distribution gene E-like homolog 1 (A. nidulans)
	Nedd9	-2.4715	-2.21392	-1.91778	-1.70886	neural precursor cell expressed, developmentally down-regulated gene 9
	Parva	3.36473	3.1145	2.26203	1.72838	parvin, alpha
	Pfn1	7.3178	6.99822	9.81982	6.91286	profilin 1
	Pgls	1.64152	1.68018	2.56802	1.82575	6-phosphogluconolactonase
	Ppp4c	2.1044	2.36831	2.88973	2.6618	protein phosphatase 4, catalytic subunit
	Ptk2b	1.95382	2.24435	1.85466	1.84441	PTK2 protein tyrosine kinase 2 beta
	Rai14	-1.99285	-3.0201	-3.21923	-2.43639	Retinoic acid induced 14
	Rdx	-2.25136	-1.93687	-1.96227	-1.61893	radixin
	Rock1	-1.65814	-1.95669	-4.01357	-2.94562	Rho-associated coiled-coil containing protein kinase 1
	Sgpp1	-2.58224	-1.98673	-2.23476	-1.49249	sphingosine-1-phosphate phosphatase 1
	Sorbs1	-1.14236	-2.02142	-3.46056	-3.13659	sorbin and SH3 domain containing 1
	Spnb2	-1.24691	-1.57377	-2.99763	-1.97118	spectrin beta 2
	Stk17b	-1.60385	-2.90741	-3.48674	-2.96095	serine/threonine kinase 17b (apoptosis-inducing)
	Stom	2.0177	2.46713	1.50224	1.82865	stomatin
	Tmod3	-2.43931	-2.44114	-2.36574	-2.46236	tropomodulin 3
	Tpm3	1.92249	2.72281	1.92249	1.62102	tropomyosin 3, gamma
	Trib2	2.85931	3.59764	2.49932	2.8151	tribbles homolog 2 (Drosophila)
	Tubb5	2.86306	2.60575	3.10985	2.83749	tubulin, beta 5
	Uxt	1.47615	2.00475	3.2202	2.0537	ubiquitously expressed transcript
	Wdr1	1.89173	1.93893	1.83943	1.75776	WD repeat domain 1

## Sheet: classify_4L_lu
Classification of differently expressed genes in 4L lung
Categories	Symbol	4L_4wk	4L_12wk	4L_18wk	4L_28wk	Gene Name
intracellular signaling cascade	Adcy3	2.29121	2.64492	1.86976	2.55181	adenylate cyclase 3
	Agrp	1.35549	2.57004	2.10079	3.71015	agouti related protein
	Akt2	2.67657	3.19182	2.5093	2.04519	thymoma viral proto-oncogene 2
	Arf5	3.53467	3.93146	2.39679	2.69871	ADP-ribosylation factor 5
	Arf6	3.25328	4.26573	2.68706	2.86938	ADP-ribosylation factor 6
	Arfrp1	1.70262	2.03222	1.30174	2.34203	ADP-ribosylation factor related protein 1
	Arhgap5	-3.74159	-4.98906	-4.57169	-4.86026	Rho GTPase activating protein 5
	Arhgef12	-2.50903	-1.91828	-1.82023	-1.6395	Rho guanine nucleotide exchange factor (GEF) 12
	Arhgef18	2.83202	3.46448	3.14359	3.11422	rho/rac guanine nucleotide exchange factor (GEF) 18
	Arhgef19	2.20811	2.89667	2.51649	2.31477	Rho guanine nucleotide exchange factor (GEF) 19
	Arl4a	-1.8667	-2.42659	-1.53023	-4.40362	ADP-ribosylation factor-like 4A
	Arl5a	-1.92169	-2.21049	-1.19649	-2.75748	ADP-ribosylation factor-like 5A
	Arl8b	2.7857	3.20638	2.43686	1.63789	ADP-ribosylation factor-like 8B
	Atp2a2	-1.85846	-1.88412	-1.88846	-1.62978	ATPase, Ca++ transporting, cardiac muscle, slow twitch 2
	Atp2c1	3.01249	2.87445	2.77706	1.7489	ATPase, Ca++-sequestering
	Bax	2.34972	2.00678	1.77587	1.74681	Bcl2-associated X protein
	Bcl10	-1.78492	-1.92161	-1.52525	-2.10457	B-cell leukemia/lymphoma 10
	Bcl2	-2.07918	-2.30676	-1.96281	-1.50994	B-cell leukemia/lymphoma 2
	Braf	-3.38119	-4.77488	-1.86334	-3.19218	Braf transforming gene
	Brap	2.42899	2.68124	2.71829	1.58906	BRCA1 associated protein
	Calcrl	-1.94266	-2.51624	-1.98185	-2.76439	calcitonin receptor-like
	Cant1	2.02079	2.41888	2.49843	1.4672	calcium activated nucleotidase 1
	Casp8ap2	-4.31836	-4.9483	-3.24161	-4.06864	caspase 8 associated protein 2
	Cblb	-8.34421	-10.4139	-1.88788	-4.74041	Casitas B-lineage lymphoma b
	Cdc42ep5	2.34183	3.33703	1.71327	2.01804	CDC42 effector protein (Rho GTPase binding) 5
	Centd3	-2.49355	-3.14064	-1.62865	-2.25608	centaurin, delta 3
	Chuk	-2.11727	-2.62384	-2.22211	-2.40242	conserved helix-loop-helix ubiquitous kinase
	Csk	1.6996	2.32658	1.89621	1.57906	c-src tyrosine kinase
	Dapk2	3.71912	4.62219	3.38914	3.89443	death-associated kinase 2
	Dapk3	2.1699	3.06203	1.84569	1.64929	death-associated kinase 3
	Dcbld2	1.79259	1.98739	1.93739	1.60686	discoidin, CUB and LCCL domain containing 2
	Dclk1	-2.03354	-2.26356	-1.2011	-2.00818	doublecortin-like kinase 1
	Dnaja1	-1.86772	-2.21309	-2.02618	-2.60917	DnaJ (Hsp40) homolog, subfamily A, member 1
	Dnaja3	2.63589	2.50649	2.7205	1.7766	DnaJ (Hsp40) homolog, subfamily A, member 3
	Dvl2	2.05296	2.59295	2.16531	1.78276	dishevelled 2, dsh homolog (Drosophila)
	Edn1	-2.11532	-1.98456	-1.80747	-1.46795	endothelin 1
	Efna1	1.72231	2.49414	1.48702	1.70312	ephrin A1
	Eral1	2.56225	2.74724	2.05153	1.82983	Era (G-protein)-like 1 (E. coli)
	Erbb2ip	-2.69098	-2.29118	-1.70903	-2.05736	Erbb2 interacting protein
	Ern1	-2.0363	-2.31892	-1.78617	-2.08054	Endoplasmic reticulum (ER) to nucleus signalling 1
	Evi5	-1.90192	-2.56874	-1.4894	-3.3768	ecotropic viral integration site 5
	Fgd4	-2.48277	-3.3768	-2.27372	-3.34013	FYVE, RhoGEF and PH domain containing 4
	Flrt2	-1.73501	-2.58809	-1.20172	-3.37615	fibronectin leucine rich transmembrane protein 2
	Garnl1	-1.80687	-2.02998	-1.61891	-2.66332	GTPase activating RANGAP domain-like 1
	Gh	1.64568	2.42611	1.46053	1.89567	growth hormone
	Gkap1	-1.99618	-2.25056	-1.45778	-2.64759	G kinase anchoring protein 1
	Gna12	2.73106	2.68435	2.98029	1.82687	guanine nucleotide binding protein, alpha 12
	Gna13	2.16252	1.62275	2.43092	1.67054	guanine nucleotide binding protein, alpha 13
	Gnb1	-1.80199	-1.86269	-2.08095	-1.77184	guanine nucleotide binding protein (G protein), beta 1
	Golt1b	4.08479	3.70797	2.49606	1.99135	golgi transport 1 homolog B (S. cerevisiae)
	Gps2	1.72345	2.43151	1.77065	1.81878	G protein pathway suppressor 2
	Grb10	4.93929	4.28911	3.25453	2.10081	growth factor receptor bound protein 10
	Gtpbp4	-1.86162	-1.94576	-3.11232	-1.77967	GTP binding protein 4
	Hras1	2.29367	2.59086	1.89722	1.69616	Harvey rat sarcoma virus oncogene 1
	Hs1bp3	2.53535	2.92199	2.01713	2.30048	HCLS1 binding protein 3
	Igh-6	2.86372	1.81003	1.72358	1.63669	Immunoglobulin heavy chain 6 (heavy chain of IgM)
	Ikbkb	2.36237	2.59671	2.35024	1.56113	inhibitor of kappaB kinase beta
	Ikbkg	1.85127	2.24176	1.89309	1.60333	inhibitor of kappaB kinase gamma
	Itpkb	-3.54791	-3.29782	-1.12292	-2.86995	inositol 1,4,5-trisphosphate 3-kinase B
	Itsn1	-2.21271	-3.09097	-3.33258	-2.07409	intersectin 1 (SH3 domain protein 1A)
	Lats1	2.44299	2.08289	2.64633	1.62705	large tumor suppressor
	Lats2	-1.90193	-2.30038	-2.25799	-1.87824	large tumor suppressor 2
	Malt1	-1.73965	-2.48795	-1.56136	-1.94462	mucosa associated lymphoid tissue lymphoma translocation gene 1
	Map3k12	-2.59371	-3.1297	-3.81507	1.01595	mitogen activated protein kinase kinase kinase 12
	Mapk13	2.07373	2.0882	1.60857	1.586	mitogen activated protein kinase 13
	Mapk8	-4.67645	-4.85431	-1.56416	-2.60721	mitogen activated protein kinase 8
	Mapk8ip1	2.09432	2.16873	2.03699	1.75633	mitogen activated protein kinase 8 interacting protein 1
	Mast4	-2.71291	-2.09117	-1.58981	-3.25862	microtubule associated serine/threonine kinase family member 4
	Matk	1.62496	2.60568	1.50311	2.14329	megakaryocyte-associated tyrosine kinase
	Mknk2	2.16504	3.22187	2.57189	2.27786	MAP kinase-interacting serine/threonine kinase 2
	Muc20	2.47762	1.93282	1.97193	1.40979	mucin 20
	Nisch	-3.51938	-3.30288	-1.60817	-2.24934	nischarin
	Nr3c1	-2.09145	-2.73229	-1.29818	-2.66724	nuclear receptor subfamily 3, group C, member 1
	Nras	-1.53595	-2.47125	-1.47538	-3.44269	neuroblastoma ras oncogene
	Pard6g	-2.20389	-2.535	-1.26066	-1.97664	par-6 partitioning defective 6 homolog gamma (C. elegans)
	Pdlim3	1.83469	2.56232	1.81922	1.79987	PDZ and LIM domain 3
	Pdlim4	1.68764	2.40817	1.71024	1.52686	PDZ and LIM domain 4
	Pdzd8	-3.19572	-4.32879	-2.28852	-3.10895	PDZ domain containing 8
	Pi4kb	3.08543	3.52889	1.86105	1.85803	phosphatidylinositol 4-kinase, catalytic, beta polypeptide
	Pik3ca	-1.94939	-3.10453	-2.14767	-4.04915	phosphatidylinositol 3-kinase, catalytic, alpha polypeptide
	Pik3cd	1.78945	1.98926	2.12249	1.87772	phosphatidylinositol 3-kinase catalytic delta polypeptide
	Pip5k3	-2.00688	-2.35886	-1.39555	-2.4859	phosphatidylinositol-3-phosphate/phosphatidylinositol 5-kinase, type III
	Plcb1	2.09148	1.75862	1.97971	1.65608	phospholipase C, beta 1
	Plcxd3	-2.58832	-3.6382	-1.69811	-2.68618	phosphatidylinositol-specific phospholipase C, X domain containing 3
	Pmaip1	-2.50993	-2.30279	-1.18762	-3.65696	phorbol-12-myristate-13-acetate-induced protein 1
	Prkce	-2.80318	-2.97041	-1.33465	-2.28363	protein kinase C, epsilon
	Prkcn	-2.31028	-2.45805	-1.95414	-2.60248	protein kinase C, nu
	Pscd1	3.27251	3.20083	3.06353	1.96012	pleckstrin homology, Sec7 and coiled-coil domains 1
	Ptafr	4.09581	3.41594	2.24612	2.39401	platelet-activating factor receptor
	Pten	-1.68947	-2.43563	-1.58716	-3.09212	phosphatase and tensin homolog
	Ptplad1	3.00498	3.00318	2.74441	1.87038	protein tyrosine phosphatase-like A domain containing 1
	Rab1	-1.51597	-1.95418	-1.60647	-2.2932	RAB1, member RAS oncogene family
	Rab11a	-1.66466	-1.94806	-1.51142	-2.42351	RAB11a, member RAS oncogene family
	Rab14	-6.03656	-11.0607	-1.70474	-5.3014	RAB14, member RAS oncogene family
	Rab1b	2.04643	2.46224	1.78544	1.71346	RAB1B, member RAS oncogene family
	Rab2	-2.23371	-1.73406	-2.4546	-1.44448	RAB2, member RAS oncogene family
	Rab20	2.04735	2.63555	1.90207	1.87269	RAB20, member RAS oncogene family
	Rab24	2.23079	2.42723	1.95081	1.80876	RAB24, member RAS oncogene family
	Rab25	2.31341	2.86433	1.7418	2.31937	RAB25, member RAS oncogene family
	Rab27a	4.17021	3.80315	3.60412	1.80669	RAB27A, member RAS oncogene family
	Rab27b	-2.01339	-2.6146	-1.84533	-4.39783	RAB27b, member RAS oncogene family
	Rab40c	1.79903	2.25641	1.6397	1.62274	Rab40c, member RAS oncogene family
	Rab4b	1.78783	2.29648	1.5776	1.64501	RAB4B, member RAS oncogene family
	Rab5a	-1.87532	-2.24836	-1.65959	-2.28332	RAB5A, member RAS oncogene family
	Rab5c	2.47524	1.94438	2.86738	-1.0691	RAB5C, member RAS oncogene family
	Rab6	-1.95508	-2.05679	-2.35397	-2.41252	RAB6, member RAS oncogene family
	Rab6b	1.86077	1.84647	3.94549	2.02546	RAB6B, member RAS oncogene family
	Rabgap1l	-2.87538	-3.4172	-2.47536	-3.02206	RAB GTPase activating protein 1-like
	Rabl2a	2.45482	2.92674	3.23016	2.19612	RAB, member of RAS oncogene family-like 2A
	Rabl4	2.3019	3.03806	1.96099	2.35665	RAB, member of RAS oncogene family-like 4
	Rac2	1.87954	1.95746	1.61419	1.79489	RAS-related C3 botulinum substrate 2
	Rap1a	-1.7957	-2.14048	-1.41142	-2.55252	RAS-related protein-1a
	Rapgef4	-2.24813	-2.31065	-1.98484	-2.3815	Rap guanine nucleotide exchange factor (GEF) 4
	Rapgef5	-2.43407	-2.57045	-1.98184	-2.09259	Rap guanine nucleotide exchange factor (GEF) 5
	Rasa1	-1.96206	-2.2786	-1.21107	-2.17602	RAS p21 protein activator 1
	Rasa2	-1.69887	-2.08878	-1.84016	-2.84408	RAS p21 protein activator 2
	Rasd1	2.25007	2.87936	1.71199	1.81213	RAS, dexamethasone-induced 1
	Rasd2	1.94426	2.12632	1.4636	1.86154	RASD family, member 2
	Rasef	-2.35363	-3.9387	-2.44034	-2.31449	RAS and EF hand domain containing
	Rasgef1a	-2.6917	-2.36048	-3.72453	-4.31159	RasGEF domain family, member 1A
	Rasgrp3	-2.78802	-3.10738	-1.70333	-2.05342	RAS, guanyl releasing protein 3
	Rcan1	2.34838	2.18537	2.40763	1.75249	regulator of calcineurin 1
	Rerg	-1.64628	-2.14269	-1.83872	-2.76558	RAS-like, estrogen-regulated, growth-inhibitor
	Rgl1	-2.72563	-2.30395	-2.09898	-2.23498	ral guanine nucleotide dissociation stimulator,-like 1
	Rhoc	1.78765	2.20924	1.88652	1.41887	ras homolog gene family, member C
	Rock1	-2.50099	-3.04606	-1.52028	-4.06342	Rho-associated coiled-coil containing protein kinase 1
	Rps6kb1	-1.72309	-2.14421	-1.24754	-2.43683	ribosomal protein S6 kinase, polypeptide 1
	Rrad	1.59203	2.70477	1.67502	1.89196	Ras-related associated with diabetes
	Sar1a	2.07679	1.90878	2.08487	1.27788	SAR1 gene homolog A (S. cerevisiae)
	Sh2b2	1.82238	2.14089	1.4969	2.08835	SH2B adaptor protein 2
	Sh3glb1	-2.46246	-2.61606	-1.03916	-2.3911	SH3-domain GRB2-like B1 (endophilin)
	Shc3	1.86766	2.33877	1.27268	1.90495	src homology 2 domain-containing transforming protein C3
	Slc9a3r1	1.74153	2.25868	1.72838	1.94685	solute carrier family 9 (sodium/hydrogen exchanger), isoform 3 regulator 1
	Slc9a3r2	2.1364	3.36055	1.65764	1.47415	solute carrier family 9 (sodium/hydrogen exchanger), isoform 3 regulator 2
	Snf1lk	-2.52008	-2.41259	-2.42903	-2.58789	SNF1-like kinase
	Snx10	-2.52872	-2.05854	-1.56104	-1.77425	sorting nexin 10
	Snx13	-2.56549	-3.23635	-2.20241	-3.80385	sorting nexin 13
	Snx30	-2.40794	-2.27505	-2.47989	-1.69975	sorting nexin family member 30
	Socs1	1.86157	2.32622	1.56596	1.94467	suppressor of cytokine signaling 1
	Socs2	-3.55368	-3.02615	-1.73326	-2.27289	suppressor of cytokine signaling 2
	Socs4	-2.73074	-4.55611	-2.07401	-3.30399	suppressor of cytokine signaling 4
	Socs5	-2.01746	-2.07743	-1.40157	-1.92501	suppressor of cytokine signaling 5
	Socs7	-1.91031	-2.11718	-1.40107	-2.56389	suppressor of cytokine signaling 7
	Sos2	-2.36582	-2.91966	-2.57295	-2.95525	Son of sevenless homolog 2 (Drosophila)
	Spag9	-1.78905	-2.3627	-1.59789	-3.02153	sperm associated antigen 9
	Spred1	-1.57895	-2.51667	-1.71476	-1.79893	sprouty protein with EVH-1 domain 1, related sequence
	Stat1	-2.21278	-2.5866	-1.33244	-1.49692	signal transducer and activator of transcription 1
	Stat3	-2.91106	-2.69565	-1.25366	-2.71836	Signal transducer and activator of transcription 3
	Stat5a	2.42349	2.9991	3.19645	2.13893	signal transducer and activator of transcription 5A
	Stk17b	-4.07924	-3.826	-1.72293	-3.33174	serine/threonine kinase 17b (apoptosis-inducing)
	Stmn3	1.8084	2.38127	1.73291	1.70105	stathmin-like 3
	Synj1	-2.35282	-2.48072	-2.11482	-2.70126	synaptojanin 1
	Synj2bp	-2.31481	-3.09883	-1.59299	-2.40837	synaptojanin 2 binding protein
	Taf7	2.64061	2.27164	2.09759	1.50398	TAF7 RNA polymerase II, TATA box binding protein (TBP)-associated factor
	Tbc1d23	-1.69429	-2.80106	-1.22283	-3.34539	TBC1 domain family, member 23
	Tbxa2r	1.73864	2.35346	1.4488	1.77892	thromboxane A2 receptor
	Timm50	2.06609	3.07199	1.88793	1.66188	translocase of inner mitochondrial membrane 50 homolog (yeast)
	Tirap	-2.53548	-2.28608	-2.11988	-1.96098	toll-interleukin 1 receptor (TIR) domain-containing adaptor protein
	Tmem57	-3.09352	-3.00644	-1.49021	-1.84298	transmembrane protein 57
	Trim23	-2.92587	-2.68362	-2.55222	-2.50175	tripartite motif protein 23
	Trp53	2.5515	3.08938	1.75007	1.48452	transformation related protein 53
	Usp8	-3.17812	-2.67336	-1.21906	-1.5399	ubiquitin specific peptidase 8
	Vav3	-2.19103	-2.68578	-1.57421	-2.69385	vav 3 oncogene
	Yes1	-1.89036	-4.05828	-2.8147	-3.94792	Yamaguchi sarcoma viral (v-yes) oncogene homolog 1
	Ywhag	3.6672	4.36438	4.07192	1.37511	3-monooxygenase/tryptophan 5-monooxygenase activation protein, gamma polypeptide
	Zfp91	-1.74588	-2.65333	-1.22102	-2.50299	zinc finger protein 91
Catalytic activity	Aak1	-2.82818	-3.06506	-2.316	-1.78994	AP2 associated kinase 1
	Abcb8	2.10143	2.66619	1.90852	1.39504	ATP-binding cassette, sub-family B (MDR/TAP), member 8
	Abcb9	1.69185	2.16071	2.21124	1.8724	ATP-binding cassette, sub-family B (MDR/TAP), member 9
	Abcc3	1.90755	3.1666	2.64582	2.26802	ATP-binding cassette, sub-family C (CFTR/MRP), member 3
	Abcg1	-1.9778	-1.77949	-1.68796	-2.05628	ATP-binding cassette, sub-family G (WHITE), member 1
	Acaa1a	2.72768	3.437	1.46072	2.57171	acetyl-Coenzyme A acyltransferase 1A
	Acaa2	2.03888	2.46235	1.91071	2.02342	acetyl-Coenzyme A acyltransferase 2 (mitochondrial 3-oxoacyl-Coenzyme A thiolase
	Acat2	1.82832	2.30216	1.73198	1.93858	acetyl-Coenzyme A acetyltransferase 2
	Acot1	1.94721	2.79994	1.40583	1.71007	acyl-CoA thioesterase 1
	Acot2	3.67461	2.66897	1.388	1.2662	acyl-CoA thioesterase 2
	Acot7	2.03343	2.36239	1.3929	1.58298	acyl-CoA thioesterase 7
	Acot8	1.89498	2.28919	1.52296	1.86638	acyl-CoA thioesterase 8
	Acox2	1.56331	2.73078	2.02422	1.95006	acyl-Coenzyme A oxidase 2, branched chain
	Acox3	1.98483	1.75754	2.20111	1.54474	acyl-Coenzyme A oxidase 3, pristanoyl
	Adamts9	-5.95086	-12.6903	-1.41504	-5.52586	a disintegrin-like and metallopeptidase (reprolysin type) with thrombospondin ty
	Adc	2.35177	3.42086	2.16539	2.23736	arginine decarboxylase
	Adck2	1.68739	2.21136	1.45398	1.95462	aarF domain containing kinase 2
	Adck4	1.67492	2.67659	1.81367	2.05262	aarF domain containing kinase 4
	Adck5	1.75549	2.30441	1.60527	1.65369	aarF domain containing kinase 5
	Adcy3	2.29121	2.64492	1.86976	2.55181	adenylate cyclase 3
	Adh1	3.50519	2.97313	2.4992	3.11742	alcohol dehydrogenase 1 (class I)
	Adh7	2.80456	2.76736	2.5685	2.5873	alcohol dehydrogenase 7 (class IV), mu or sigma polypeptide
	Adi1	6.12269	7.35197	7.13115	6.19753	acireductone dioxygenase 1
	Agpat1	2.1542	2.78887	1.62751	1.70485	1-acylglycerol-3-phosphate O-acyltransferase 1 (lysophosphatidic acid acyltransferase, alpha)
	Agpat2	1.67666	3.56603	2.00974	1.87795	1-acylglycerol-3-phosphate O-acyltransferase 2 (lysophosphatidic acid acyltransferase, alpha)
	Agps	-1.81399	-2.1965	-1.64036	-2.20617	alkylglycerone phosphate synthase
	Ahcyl1	2.72058	2.4128	2.81456	1.54936	S-adenosylhomocysteine hydrolase-like 1
	Ak2	2.37262	2.33369	2.60891	2.04105	adenylate kinase 2
	Ak3	2.51925	1.97204	2.33927	1.44504	adenylate kinase 3
	Ak7	1.78832	2.00519	2.39291	1.41155	adenylate kinase 7
	Akt2	2.67657	3.19182	2.5093	2.04519	thymoma viral proto-oncogene 2
	Aldh2	-4.02231	-3.59753	-1.22133	-1.80029	aldehyde dehydrogenase 2, mitochondrial
	Alg12	1.97377	2.22006	1.83518	1.62505	asparagine-linked glycosylation 12 homolog (yeast, alpha-1,6-mannosyltransferase)
	Alg5	2.19487	2.06826	1.82457	1.8972	asparagine-linked glycosylation 5 homolog (yeast, dolichyl-phosphate beta-glucosyltransferase)
	Ang3	-9.93616	-9.5118	-9.21992	-9.74857	angiogenin, ribonuclease A family, member 3
	Ang4	-2.1982	-2.23275	-2.63535	-1.44826	angiogenin, ribonuclease A family, member 4
	Aof1	-1.68611	-1.94822	-1.94025	-2.36617	amine oxidase, flavin containing 1
	Arf5	3.53467	3.93146	2.39679	2.69871	ADP-ribosylation factor 5
	Arf6	3.25328	4.26573	2.68706	2.86938	ADP-ribosylation factor 6
	Arfrp1	1.70262	2.03222	1.30174	2.34203	ADP-ribosylation factor related protein 1
	Arl4a	-1.8667	-2.42659	-1.53023	-4.40362	ADP-ribosylation factor-like 4A
	Arnt	2.53781	2.14358	2.20005	2.03389	aryl hydrocarbon receptor nuclear translocator
	Ash1l	-3.09879	-3.09107	-1.24206	-2.10707	ash1 (absent, small, or homeotic)-like (Drosophila)
	Asna1	2.28689	2.82192	2.0575	2.27639	arsA (bacterial) arsenite transporter, ATP-binding, homolog 1
	Atp13a2	1.69662	2.19525	1.77196	1.71543	ATPase type 13A2
	Atp2a2	-1.85846	-1.88412	-1.88846	-1.62978	ATPase, Ca++ transporting, cardiac muscle, slow twitch 2
	Atp2a3	2.60618	2.52151	2.86931	2.31584	ATPase, Ca++ transporting, ubiquitous
	Atp2b1	-2.3733	-3.5588	-1.96372	-3.89163	ATPase, Ca++ transporting, plasma membrane 1
	Atp2c1	3.01249	2.87445	2.77706	1.7489	ATPase, Ca++-sequestering
	Atp2c2	1.92196	2.85557	2.80308	1.94482	ATPase, Ca++ transporting, type 2C, member 2
	Atp5d	2.3628	2.96268	1.94789	1.68737	ATP synthase, H+ transporting, mitochondrial F1 complex, delta subunit
	Atp5g2	1.96121	2.43979	1.8176	2.27272	ATP synthase, H+ transporting, mitochondrial F0 complex, subunit c (subunit 9),
	Atp5o	1.91167	2.15509	1.55728	1.9507	ATP synthase, H+ transporting, mitochondrial F1 complex, O subunit
	Atp6v1b1	2.64748	2.04466	2.41986	1.03659	ATPase, H+ transporting, lysosomal V1 subunit B1
	Atp7a	-2.92827	-3.12231	-2.33588	-2.44098	ATPase, Cu++ transporting, alpha polypeptide
	Atp7b	2.1785	2.32861	2.10189	1.54787	ATPase, Cu++ transporting, beta polypeptide
	Atp8b1	-1.63108	-2.33462	-1.85187	-2.64963	ATPase, class I, type 8B, member 1
	Blvrb	2.36948	3.24216	1.89707	2.71516	biliverdin reductase B (flavin reductase (NADPH))
	Bmi1	-2.02091	-3.0261	-1.57988	-2.72627	Bmi1 polycomb ring finger oncogene
	Bmp1	2.24642	2.32349	2.75492	-1.06364	bone morphogenetic protein 1
	Bmp2k	-1.92204	-2.09329	-2.18567	-1.85969	BMP2 inducible kinase
	Bpnt1	3.75683	4.02992	2.85104	1.86681	bisphosphate 3'-nucleotidase 1
	Braf	-3.38119	-4.77488	-1.86334	-3.19218	Braf transforming gene
	Brap	2.42899	2.68124	2.71829	1.58906	BRCA1 associated protein
	C1galt1	-2.90066	-3.33112	-2.06551	-4.2707	core 1 synthase, glycoprotein-N-acetylgalactosamine 3-beta-galactosyltransferase
	Cant1	2.02079	2.41888	2.49843	1.4672	calcium activated nucleotidase 1
	Cblb	-8.34421	-10.4139	-1.88788	-4.74041	Casitas B-lineage lymphoma b
	Cbr3	1.3151	3.00512	1.59164	3.20889	carbonyl reductase 3
	Cbs	2.4449	2.18219	1.97829	1.91416	cystathionine beta-synthase
	Ccdc126	-2.18926	-2.42941	-2.15432	-2.07112	coiled-coil domain containing 126
	Cdc14b	-2.81181	-3.03294	-1.71337	-2.73227	CDC14 cell division cycle 14 homolog B (S. cerevisiae)
	Cdc25b	2.03433	2.1664	1.96528	2.3958	cell division cycle 25 homolog B (S. pombe)
	Cdk5	1.97638	2.29688	1.74431	1.8555	cyclin-dependent kinase 5
	Cdkn1b	-1.64574	-2.48457	-1.89803	-2.33561	cyclin-dependent kinase inhibitor 1B
	Cftr	-4.84126	-6.13336	-6.0757	-11.5339	cystic fibrosis transmembrane conductance regulator homolog
	Chd4	2.21223	2.07009	2.04025	2.51966	chromodomain helicase DNA binding protein 4
	Chd8	-3.37698	-4.06376	-1.54713	-2.15837	chromodomain helicase DNA binding protein 8
	Chd9	-2.48205	-3.27374	-1.23414	-2.06432	chromodomain helicase DNA binding protein 9
	Chfr	-1.56783	-2.08889	-1.7706	-1.91958	checkpoint with forkhead and ring finger domains
	Chm	-2.28469	-2.36422	-1.84245	-2.40941	choroidermia
	Chml	-2.43813	-2.99843	-1.81166	-5.03281	choroideremia-like
	Chst11	-2.61431	-2.12082	-1.6595	-4.70324	carbohydrate sulfotransferase 11
	Chuk	-2.11727	-2.62384	-2.22211	-2.40242	conserved helix-loop-helix ubiquitous kinase
	Ckb	2.33636	2.93241	1.9923	1.76775	creatine kinase, brain
	Ckmt1	3.0286	4.51397	2.85211	2.25194	creatine kinase, mitochondrial 1, ubiquitous
	Clpp	1.98139	2.69906	1.74324	2.08373	caseinolytic peptidase, ATP-dependent, proteolytic subunit homolog (E. coli)
	Cnp	2.0169	2.65218	2.05014	2.06366	2',3'-cyclic nucleotide 3' phosphodiesterase
	Cntn1	-2.53899	-3.47776	-2.19864	-3.96713	contactin 1
	Comt	-2.06272	-1.97765	-1.20969	-3.96962	catechol-O-methyltransferase
	Cox5b	2.43784	3.09318	1.8931	2.33693	cytochrome c oxidase, subunit Vb
	Cox6b2	3.65208	3.79756	2.36461	2.65907	cytochrome c oxidase subunit VIb polypeptide 2
	Cox8a	2.65314	2.8063	1.80212	2.1045	cytochrome c oxidase, subunit VIIIa
	Cpox	-2.21814	-2.01454	-1.73976	-2.2872	coproporphyrinogen oxidase
	Crkrs	-2.98751	-2.74162	-2.2475	-2.13139	Cdc2-related kinase, arginine/serine-rich
	Cs	1.80648	2.60345	1.76199	1.81002	citrate synthase
	Csk	1.6996	2.32658	1.89621	1.57906	c-src tyrosine kinase
	Csnk1a1	-3.85918	-4.9705	-1.95793	-2.92007	casein kinase 1, alpha 1
	Csnk1d	1.74729	2.20505	1.65764	1.80876	casein kinase 1, delta
	Csnk2b	2.31062	3.17425	2.23874	2.63076	casein kinase 2, beta polypeptide
	Ctbs	-3.53784	-5.5525	-3.16528	-5.2981	chitobiase, di-N-acetyl-
	Ctcf	1.75552	1.83722	2.37723	1.53048	CCCTC-binding factor
	Ctsf	2.12999	2.2354	1.74112	1.41237	cathepsin F
	Ctso	-2.31231	-2.62018	-1.84859	-1.82978	cathepsin O
	Ctsz	2.11404	2.71991	1.7522	1.86131	cathepsin Z
	Cygb	1.81083	2.47734	3.43746	2.28836	cytoglobin
	Cyld	-1.85378	-2.82987	-1.77857	-2.28153	cylindromatosis (turban tumor syndrome)
	Cyp20a1	2.43718	2.85299	1.78883	1.67605	cytochrome P450, family 20, subfamily A, polypeptide 1
	Cyp2c29	-3.04545	-9.44278	-8.43424	-2.66843	cytochrome P450, family 2, subfamily c, polypeptide 29
	Cyp2s1	1.84844	2.51161	2.25839	1.72517	cytochrome P450, family 2, subfamily s, polypeptide 1
	Cyp4f16	2.0138	2.19311	1.45715	1.7212	cytochrome P450, family 4, subfamily f, polypeptide 16
	Cyp4f18	1.84783	2.15515	1.85447	2.17154	cytochrome P450, family 4, subfamily f, polypeptide 18
	Dad1	1.91478	2.2592	1.6351	1.77469	defender against cell death 1
	Dapk2	3.71912	4.62219	3.38914	3.89443	death-associated kinase 2
	Dapk3	2.1699	3.06203	1.84569	1.64929	death-associated kinase 3
	Dclk1	-2.03354	-2.26356	-1.2011	-2.00818	doublecortin-like kinase 1
	Dctn6	-1.59564	-2.54649	-3.07392	-1.4219	dynactin 6
	Dcxr	2.53412	3.3752	2.50075	2.70867	dicarbonyl L-xylulose reductase
	Ddo	1.99036	1.99824	2.22389	1.20735	D-aspartate oxidase
	Ddost	2.95888	3.01344	2.32003	1.74865	dolichyl-di-phosphooligosaccharide-protein glycotransferase
	Ddr1	1.54118	2.26099	2.03473	1.70102	discoidin domain receptor family, member 1
	Decr2	2.87902	2.74351	2.84417	3.15583	2-4-dienoyl-Coenzyme A reductase 2, peroxisomal
	Dgat2	1.87918	2.93098	2.84378	2.14344	diacylglycerol O-acyltransferase 2
	Dguok	1.78505	2.15094	1.49017	2.03685	deoxyguanosine kinase
	Dhdds	1.8195	2.51912	1.72305	1.73519	dehydrodolichyl diphosphate synthase
	Dhrs4	2.92051	2.14946	2.40022	1.39491	dehydrogenase/reductase (SDR family) member 4
	Dhrsx	1.89053	2.3785	1.54072	1.57446	dehydrogenase/reductase (SDR family) X chromosome
	Dhtkd1	-1.76163	-2.55494	-2.07576	-2.4734	dehydrogenase E1 and transketolase domain containing 1
	Dio2	-1.5944	-2.13205	-1.67575	-2.20987	deiodinase, iodothyronine, type II
	Dnahc1	1.7173	1.9086	2.85141	1.52245	dynein, axonemal, heavy chain 1
	Dnahc8	2.33378	1.9416	1.41003	1.91376	dynein, axonemal, heavy chain 8
	Dnm2	3.07875	4.05072	2.9298	2.09302	dynamin 2
	Dnpep	1.73149	2.38048	1.44481	1.87017	aspartyl aminopeptidase
	Dohh	2.19697	2.67516	1.48132	1.66214	deoxyhypusine hydroxylase/monooxygenase
	Dpp4	-2.0799	-2.73206	-2.13862	-3.26137	Dipeptidylpeptidase 4
	Dpysl2	2.06028	2.27425	1.44438	1.58795	dihydropyrimidinase-like 2
	Dusp14	1.8805	2.41469	1.96544	2.16864	dual specificity phosphatase 14
	Dusp6	2.12219	1.98341	1.91097	1.67832	dual specificity phosphatase 6
	Dusp7	2.15287	3.10688	2.84573	2.35597	dual specificity phosphatase 7
	Dusp8	-2.33506	-1.83849	-2.68764	-2.05267	dual specificity phosphatase 8
	Dyrk1a	2.65902	2.34582	2.19052	1.31813	dual-specificity tyrosine-(Y)-phosphorylation regulated kinase 1a
	Dzip3	-3.26	-4.04119	-2.85783	-3.25052	DAZ interacting protein 3, zinc finger
	Ear1	-2.18064	-1.69974	-3.25616	-2.12787	eosinophil-associated, ribonuclease A family, member 1
	Ear3	-8.17951	-4.72763	-10.3944	-6.16913	eosinophil-associated, ribonuclease A family, member 3
	Ebp	2.11679	2.6644	1.63385	2.05261	phenylalkylamine Ca2+ antagonist (emopamil) binding protein
	Ece1	-1.91729	-1.94181	-1.39761	-4.084	endothelin converting enzyme 1
	Ech1	1.72465	2.19454	1.79703	1.81376	enoyl coenzyme A hydratase 1, peroxisomal
	Echs1	2.17741	2.49936	2.08304	1.47115	enoyl Coenzyme A hydratase, short chain, 1, mitochondrial
	Edem1	-1.69082	-1.93211	-1.6865	-2.44437	ER degradation enhancer, mannosidase alpha-like 1
	Edem2	1.84955	2.6913	1.71482	1.92187	ER degradation enhancer, mannosidase alpha-like 2
	Eef2k	2.32428	3.37128	2.18246	2.67964	eukaryotic elongation factor-2 kinase
	Egln3	-6.09599	-5.29556	-1.71356	-4.10451	EGL nine homolog 3 (C. elegans)
	Enpp6	1.91806	1.78668	1.68769	2.05465	ectonucleotide pyrophosphatase/phosphodiesterase 6
	Entpd1	-1.64848	-2.15942	-1.52267	-2.59893	ectonucleoside triphosphate diphosphohydrolase 1
	Entpd4	2.13107	2.75026	2.2284	2.52705	ectonucleoside triphosphate diphosphohydrolase 4
	Epha3	-1.90298	-2.56536	-1.89952	-1.99244	Eph receptor A3
	Epha7	-1.30829	-2.46839	-1.82698	-3.06632	Eph receptor A7
	Ephx1	1.48362	2.71805	1.94568	1.91206	epoxide hydrolase 1, microsomal
	Ern1	-2.0363	-2.31892	-1.78617	-2.08054	Endoplasmic reticulum (ER) to nucleus signalling 1
	Esco1	-2.91566	-4.07882	-1.82532	-3.52228	establishment of cohesion 1 homolog 1 (S. cerevisiae)
	Etv3	-2.29014	-1.93809	-1.47939	-1.72635	ets variant gene 3
	Exosc4	2.49377	3.43848	1.97788	2.18063	exosome component 4
	Exosc5	1.99711	2.38236	1.46931	1.71639	exosome component 5
	Exosc8	-2.50877	-2.58702	-2.23983	-1.28251	exosome component 8
	F10	2.07252	2.65556	2.2139	1.50158	coagulation factor X
	Fads2	2.05339	1.79382	2.20376	1.55454	fatty acid desaturase 2
	Fbxo11	-2.08899	-2.44122	-2.61585	-3.24738	F-box protein 11
	Fbxo6	1.62944	2.52759	1.50253	2.13403	F-box protein 6
	Fdft1	1.75608	1.99783	1.37018	2.33994	farnesyl diphosphate farnesyl transferase 1
	Fdps	2.06672	2.12445	1.77869	1.45107	farnesyl diphosphate synthetase
	Fkbp14	-1.41365	-1.83759	-1.61346	-2.60045	FK506 binding protein 14
	Fkbp8	1.77905	2.22737	1.72644	1.81401	FK506 binding protein 8
	Fktn	-2.33992	-2.88851	-1.35794	-4.99935	fukutin
	Flad1	2.2088	2.89183	2.00961	2.41583	RFad1, flavin adenine dinucleotide synthetase, homolog (yeast)
	Flrt2	-1.73501	-2.58809	-1.20172	-3.37615	fibronectin leucine rich transmembrane protein 2
	Flt1	-3.37432	-2.56396	-1.55811	-3.8517	FMS-like tyrosine kinase 1
	Fuca1	2.68583	3.27211	2.16306	1.81944	fucosidase, alpha-L- 1, tissue
	Fzd6	2.37046	2.32552	2.67798	1.71843	frizzled homolog 6 (Drosophila)
	G6pdx	1.53333	2.77582	1.56256	1.76168	glucose-6-phosphate dehydrogenase X-linked
	Galc	10.8575	11.5127	13.054	6.58702	galactosylceramidase
	Galk1	2.55672	2.83878	2.1344	2.3588	galactokinase 1
	Gapdhs	1.6009	1.97554	1.57083	2.52221	glyceraldehyde-3-phosphate dehydrogenase, spermatogenic
	Gbp1	-2.16559	-1.34293	-12.8443	-1.27541	guanylate nucleotide binding protein 1
	Gck	1.53702	2.10128	1.661	2.30392	glucokinase
	Gdpd3	-39.8288	-31.9806	-35.0285	-46.5766	glycerophosphodiester phosphodiesterase domain containing 3
	Ggps1	-2.64435	-3.50365	-1.99626	-2.36258	geranylgeranyl diphosphate synthase 1
	Gkap1	-1.99618	-2.25056	-1.45778	-2.64759	G kinase anchoring protein 1
	Glo1	2.54105	2.34708	1.41356	1.40181	glyoxalase 1
	Glrx2	1.84527	2.23751	1.64324	1.60948	glutaredoxin 2 (thioltransferase)
	Gls	-1.96477	-2.94847	-1.22714	-2.39572	glutaminase
	Glt8d3	-2.49538	-3.36464	-1.59254	-3.7176	glycosyltransferase 8 domain containing 3
	Glul	2.42749	3.55633	1.52193	1.78899	glutamate-ammonia ligase (glutamine synthetase)
	Gm2a	3.34541	3.75179	2.27449	2.55396	GM2 ganglioside activator protein
	Gna12	2.73106	2.68435	2.98029	1.82687	guanine nucleotide binding protein, alpha 12
	Gna13	2.16252	1.62275	2.43092	1.67054	guanine nucleotide binding protein, alpha 13
	Gnai3	-2.03121	-3.03535	-3.50946	-2.19639	guanine nucleotide binding protein (G protein), alpha inhibiting 3
	Gnb1	-1.80199	-1.86269	-2.08095	-1.77184	guanine nucleotide binding protein (G protein), beta 1
	Gnb2	2.15268	2.3021	2.04133	1.60452	guanine nucleotide binding protein (G protein), beta 2
	Gnptab	-1.92756	-1.75497	-1.66532	-2.50485	N-acetylglucosamine-1-phosphate transferase, alpha and beta subunits
	Got2	2.08784	2.7321	2.04622	1.53152	glutamate oxaloacetate transaminase 2, mitochondrial
	Gpd1	2.26594	3.10184	3.03275	1.77239	glycerol-3-phosphate dehydrogenase 1 (soluble)
	Gpi1	1.97298	2.97676	2.0072	2.25771	glucose phosphate isomerase 1
	Gpsn2	1.88512	2.19681	1.61778	1.61577	glycoprotein, synaptic 2
	Gpx2	2.43734	5.05237	2.60415	3.4353	glutathione peroxidase 2
	Grhpr	1.96008	2.90991	1.64782	2.60939	glyoxylate reductase/hydroxypyruvate reductase
	Grk6	2.09318	1.91243	1.86479	1.78414	G protein-coupled receptor kinase 6
	Gspt1	-5.482	-5.26059	-1.50097	-2.91162	G1 to S phase transition 1
	Gsta4	1.73265	2.36784	1.99949	1.87536	glutathione S-transferase, alpha 4
	Gstk1	1.80153	2.1855	1.59702	1.82314	glutathione S-transferase kappa 1
	Gstm2	1.52885	2.20543	1.70947	1.85521	glutathione S-transferase, mu 2
	Gstm7	2.05878	2.10075	1.55932	1.64893	glutathione S-transferase, mu 7
	Gsto1	3.65233	3.89319	1.94561	3.65472	glutathione S-transferase omega 1
	Gsto2	1.94975	2.39455	1.55707	2.30229	glutathione S-transferase omega 2
	Gstt1	2.11752	2.85812	1.76737	2.6284	glutathione S-transferase, theta 1
	Gstz1	1.7834	2.73184	2.10656	2.08423	glutathione transferase zeta 1 (maleylacetoacetate isomerase)
	Gtf2f1	2.22065	2.66253	2.03047	1.54596	general transcription factor IIF, polypeptide 1
	Gtpbp4	-1.86162	-1.94576	-3.11232	-1.77967	GTP binding protein 4
	Gys1	1.99279	2.49114	2.02814	1.45792	glycogen synthase 1, muscle
	H2afv	2.03401	1.93723	1.58779	1.93853	H2A histone family, member V
	Hdac3	1.89608	2.29611	1.48982	2.26186	histone deacetylase 3
	Herc4	-3.51222	-3.63597	-2.38813	-2.44279	Hect domain and RLD 4
	Herc5	-2.44473	-2.79621	-2.12133	-2.93773	hect domain and RLD 5
	Hint2	2.27089	2.6981	2.02251	1.89338	histidine triad nucleotide binding protein 2
	Hmgcl	1.65804	2.38779	1.39601	2.18585	3-hydroxy-3-methylglutaryl-Coenzyme A lyase
	Hnmt	-1.92496	-2.40481	-1.90285	-2.75649	histamine N-methyltransferase
	Hs6st2	-1.72026	-1.73835	-1.64803	-2.52405	heparan sulfate 6-O-sulfotransferase 2
	Hsd17b10	1.72405	1.99228	1.75474	2.00784	hydroxysteroid (17-beta) dehydrogenase 10
	Hsd17b12	2.60179	2.84516	2.54589	1.65436	hydroxysteroid (17-beta) dehydrogenase 12
	Hsp90b1	-1.87275	-1.77892	-1.8315	-2.29935	heat shock protein 90kDa beta (Grp94), member 1
	Hspb8	1.97762	2.94702	1.68408	1.74724	heat shock protein 8
	Htatip	1.78065	2.23368	2.02904	1.84042	HIV-1 tat interactive protein, homolog (human)
	Htf9c	1.97496	2.26732	1.71182	1.54266	HpaII tiny fragments locus 9c
	Hyou1	3.32538	4.66417	2.99885	1.63798	hypoxia up-regulated 1
	Ide	-2.34285	-1.97533	-2.78496	-1.36867	Insulin degrading enzyme
	Idh2	2.21213	2.28686	1.85774	1.70485	isocitrate dehydrogenase 2 (NADP+), mitochondrial
	Idh3g	1.9893	2.43672	1.68043	2.24562	isocitrate dehydrogenase 3 (NAD+), gamma
	Ikbkb	2.36237	2.59671	2.35024	1.56113	inhibitor of kappaB kinase beta
	Ikbkg	1.85127	2.24176	1.89309	1.60333	inhibitor of kappaB kinase gamma
	Ilf2	3.55382	3.37191	2.88849	2.20405	interleukin enhancer binding factor 2
	Ilkap	1.99852	2.36195	2.04879	1.69356	integrin-linked kinase-associated serine/threonine phosphatase 2C
	Irak4	4.10991	6.87974	4.58001	2.58202	interleukin-1 receptor-associated kinase 4
	Isoc1	-2.11655	-2.7129	-1.46358	-2.93625	isochorismatase domain containing 1
	Isoc2b	2.15745	2.46348	2.11601	1.99882	isochorismatase domain containing 2b
	Itpkb	-3.54791	-3.29782	-1.12292	-2.86995	inositol 1,4,5-trisphosphate 3-kinase B
	Jarid1a	-2.15954	-3.13093	-1.75967	-3.23406	jumonji, AT rich interactive domain 1A (Rbp2 like)
	Jmjd1b	1.98118	2.29178	1.66186	1.51131	jumonji domain containing 1B
	Jmjd1c	-4.86664	-6.02564	-1.42301	-3.72467	jumonji domain containing 1C
	Kif1b	-2.93362	-3.30585	-1.87798	-2.30958	kinesin family member 1B
	Lamp2	-1.52062	-1.99128	-1.8333	-2.21699	lysosomal-associated membrane protein 2
	Lats1	2.44299	2.08289	2.64633	1.62705	large tumor suppressor
	Lats2	-1.90193	-2.30038	-2.25799	-1.87824	large tumor suppressor 2
	Lfng	2.16183	3.12395	2.18394	-1.01049	LFNG O-fucosylpeptide 3-beta-N-acetylglucosaminyltransferase
	Lipa	-2.19005	-2.01296	-1.85869	-2.2086	lysosomal acid lipase A
	Lipg	-1.8613	-2.2655	-1.223	-2.78892	lipase, endothelial
	Lrat	2.13426	2.14551	10.186	2.59631	lecithin-retinol acyltransferase (phosphatidylcholine-retinol-O-acyltransferase)
	Malt1	-1.73965	-2.48795	-1.56136	-1.94462	mucosa associated lymphoid tissue lymphoma translocation gene 1
	Man2b2	2.91012	3.92148	3.21572	2.25807	mannosidase 2, alpha B2
	Map3k12	-2.59371	-3.1297	-3.81507	1.01595	mitogen activated protein kinase kinase kinase 12
	Mapk12	1.41366	2.35995	1.94026	2.32565	mitogen-activated protein kinase 12
	Mapk13	2.07373	2.0882	1.60857	1.586	mitogen activated protein kinase 13
	Mapk8	-4.67645	-4.85431	-1.56416	-2.60721	mitogen activated protein kinase 8
	Mapk8ip1	2.09432	2.16873	2.03699	1.75633	mitogen activated protein kinase 8 interacting protein 1
	Marco	2.50981	4.30094	3.06345	2.18287	macrophage receptor with collagenous structure
	Mast4	-2.71291	-2.09117	-1.58981	-3.25862	microtubule associated serine/threonine kinase family member 4
	Matk	1.62496	2.60568	1.50311	2.14329	megakaryocyte-associated tyrosine kinase
	Mbtps2	-1.93223	-2.39564	-1.71258	-2.21009	membrane-bound transcription factor peptidase, site 2
	Mcee	1.88937	1.96106	1.93216	1.64829	methylmalonyl CoA epimerase
	Mcm2	1.84655	2.05867	1.94133	1.88689	minichromosome maintenance deficient 2 mitotin (S. cerevisiae)
	Mcm7	1.83799	2.22313	1.73581	1.59608	minichromosome maintenance deficient 7 (S. cerevisiae)
	Mdh1	-2.16475	-1.939	-1.62643	-1.57641	malate dehydrogenase 1, NAD (soluble)
	Melk	3.03581	2.55716	2.21374	2.49682	maternal embryonic leucine zipper kinase
	Mgat2	-2.38079	-3.34617	-2.71964	-1.90441	mannoside acetylglucosaminyltransferase 2
	Mib1	-2.23358	-3.26411	-1.8774	-4.12578	mindbomb homolog 1 (Drosophila)
	Mif	1.75358	2.26105	1.7283	1.86732	macrophage migration inhibitory factor
	Mknk2	2.16504	3.22187	2.57189	2.27786	MAP kinase-interacting serine/threonine kinase 2
	Mlstd2	-2.29459	-3.56756	-2.24398	-2.23439	male sterility domain containing 2
	Mmp23	2.34891	3.03384	2.33303	2.45278	matrix metallopeptidase 23
	Mrpl44	2.10045	2.63144	1.71624	1.72629	mitochondrial ribosomal protein L44
	Mst1	1.45866	2.70498	1.48699	2.03457	macrophage stimulating 1 (hepatocyte growth factor-like)
	Mthfr	1.83525	2.51108	1.90627	2.01556	5,10-methylenetetrahydrofolate reductase
	Mtmr2	3.37157	2.08235	2.90015	1.62463	myotubularin related protein 2
	Mus81	2.02147	2.64705	1.64082	1.8338	MUS81 endonuclease homolog (yeast)
	Naga	2.08094	2.44144	1.63304	1.66826	N-acetyl galactosaminidase, alpha
	Naprt1	1.61184	2.595	1.64154	1.79307	nicotinate phosphoribosyltransferase domain containing 1
	Nat13	-2.00272	-3.40167	-1.80933	-3.51869	N-acetyltransferase 13
	Nat9	2.02575	2.27872	2.07247	1.84738	N-acetyltransferase 9 (GCN5-related, putative)
	Ndufa12	1.69922	1.96393	1.69673	2.01538	NADH dehydrogenase (ubiquinone) 1 alpha subcomplex, 12
	Ndufs3	2.08509	2.55761	2.05346	2.04556	NADH dehydrogenase (ubiquinone) Fe-S protein 3
	Ndufs5	2.05845	2.36259	2.61535	1.79041	NADH dehydrogenase (ubiquinone) Fe-S protein 5
	Ndufs7	1.91285	2.67067	1.60141	2.09844	NADH dehydrogenase (ubiquinone) Fe-S protein 7
	Ndufs8	1.99136	2.37641	1.59932	1.808	NADH dehydrogenase (ubiquinone) Fe-S protein 8
	Ndufv1	1.65095	2.37213	1.33159	2.19828	NADH dehydrogenase (ubiquinone) flavoprotein 1
	Nek7	-3.54884	-4.31209	-1.96007	-3.6182	NIMA (never in mitosis gene a)-related expressed kinase 7
	Nfia	-2.36893	-3.50155	-2.31464	-2.80455	nuclear factor I/A
	Nhlrc2	-1.96568	-2.2822	-1.3355	-2.36988	NHL repeat containing 2
	Nktr	-1.91324	-2.14064	-1.07105	-2.74665	natural killer tumor recognition sequence
	Nme3	2.0029	2.45903	1.56044	1.93465	expressed in non-metastatic cells 3
	Nme4	1.77883	2.52924	1.72712	2.08608	expressed in non-metastatic cells 4, protein
	Npl	-1.6458	-1.94207	-1.89999	-2.37492	N-acetylneuraminate pyruvate lyase
	Nr2c2	-2.18289	-2.89809	-1.60943	-2.46565	nuclear receptor subfamily 2, group C, member 2
	Nras	-1.53595	-2.47125	-1.47538	-3.44269	neuroblastoma ras oncogene
	Nudt1	2.76646	2.81676	1.83734	2.65348	nudix (nucleoside diphosphate linked moiety X)-type motif 1
	Nudt21	-1.82215	-2.41565	-1.44342	-3.30492	nudix (nucleoside diphosphate linked moiety X)-type motif 21
	Nudt7	2.22448	2.06898	2.29785	1.94905	nudix (nucleoside diphosphate linked moiety X)-type motif 7
	Nus1	-1.91402	-1.77371	-2.14825	-1.64793	Nuclear undecaprenyl pyrophosphate synthase 1 homolog (S. cerevisiae)
	Ogt	-2.18494	-2.28369	-1.2892	-2.71606	O-linked N-acetylglucosamine (GlcNAc) transferase (UDP-N-acetylglucosamine:polyp
	Orc4l	-1.68767	-2.96818	-1.37009	-2.25468	origin recognition complex, subunit 4-like (S. cerevisiae)
	Otud7b	-2.35326	-2.14159	-1.8545	-2.41492	OTU domain containing 7B
	Paics	-1.52407	-1.93924	-2.31169	-1.71277	phosphoribosylaminoimidazole carboxylase, phosphoribosylaminoribosylaminoimidazo
	Pam	3.25691	2.3662	2.6884	1.34804	peptidylglycine alpha-amidating monooxygenase
	Pank3	-2.43247	-3.23951	-1.6196	-2.28161	pantothenate kinase 3
	Papd5	-1.88965	-1.99139	-1.32598	-2.3406	PAP associated domain containing 5
	Papss2	2.10981	2.6537	2.26006	1.50803	3'-phosphoadenosine 5'-phosphosulfate synthase 2
	Pcaf	-1.64854	-2.15595	-1.4198	-2.23304	p300/CBP-associated factor
	Pcmtd1	-2.20433	-2.80981	-1.30209	-3.41163	protein-L-isoaspartate (D-aspartate) O-methyltransferase domain containing 1
	Pcx	1.90443	3.10423	2.78459	1.46069	pyruvate carboxylase
	Pdcl	-1.80627	-2.5317	-2.37485	-2.25316	phosducin-like
	Pde4b	-4.20156	-3.58238	-2.22528	-2.12029	phosphodiesterase 4B, cAMP specific
	Pdha1	2.17691	1.97908	2.31764	1.11111	pyruvate dehydrogenase E1 alpha 1
	Pdia4	4.61338	4.62223	2.0691	1.75431	protein disulfide isomerase associated 4
	Pdxk	1.62662	2.27992	1.64706	2.07153	pyridoxal (pyridoxine, vitamin B6) kinase
	Pfkfb3	2.67422	3.28528	3.33039	2.79833	6-phosphofructo-2-kinase/fructose-2,6-biphosphatase 3
	Pfkp	2.821	3.92806	2.18409	1.25471	phosphofructokinase, platelet
	Pftk1	-1.94973	-2.45041	-1.384	-2.26682	PFTAIRE protein kinase 1
	Pgls	2.03187	2.78654	1.65523	1.87286	6-phosphogluconolactonase
	Pgm2l1	-2.6605	-3.38612	-1.52378	-3.72616	phosphoglucomutase 2-like 1
	Pgpep1	1.7186	2.19467	1.82615	1.97565	pyroglutamyl-peptidase I
	Phca	-2.69307	-2.49804	-1.53971	-2.88799	phytoceramidase, alkaline
	Pi16	3.10861	3.06659	2.44191	-1.14557	peptidase inhibitor 16
	Pi4kb	3.08543	3.52889	1.86105	1.85803	phosphatidylinositol 4-kinase, catalytic, beta polypeptide
	Pigg	-1.80906	-2.13394	-1.84823	-2.98604	phosphatidylinositol glycan anchor biosynthesis, class G
	Pigq	2.35216	1.89154	1.72566	1.44745	phosphatidylinositol glycan anchor biosynthesis, class Q
	Pik3ap1	1.55828	2.1672	1.77857	1.9021	phosphoinositide-3-kinase adaptor protein 1
	Pik3ca	-1.94939	-3.10453	-2.14767	-4.04915	phosphatidylinositol 3-kinase, catalytic, alpha polypeptide
	Pik3cd	1.78945	1.98926	2.12249	1.87772	phosphatidylinositol 3-kinase catalytic delta polypeptide
	Pip5k3	-2.00688	-2.35886	-1.39555	-2.4859	phosphatidylinositol-3-phosphate/phosphatidylinositol 5-kinase, type III
	Pkia	-3.67753	-4.68924	-2.59737	-4.03122	protein kinase inhibitor, alpha
	Pla2g12a	2.03643	2.29684	2.01226	1.54689	phospholipase A2, group XIIA
	Pla2g6	1.90212	2.73186	1.82421	1.79757	phospholipase A2, group VI
	Plcb1	2.09148	1.75862	1.97971	1.65608	phospholipase C, beta 1
	Plcxd3	-2.58832	-3.6382	-1.69811	-2.68618	phosphatidylinositol-specific phospholipase C, X domain containing 3
	Plod2	-2.00387	-3.00898	-2.17365	-3.20185	procollagen lysine, 2-oxoglutarate 5-dioxygenase 2
	Pmm1	1.80876	2.58534	1.99416	1.89852	phosphomannomutase 1
	Pmm2	2.60847	2.52191	2.0309	1.21719	phosphomannomutase 2
	Pnkp	1.87912	2.28032	1.55503	1.71927	polynucleotide kinase 3'- phosphatase
	Polb	-3.49472	-2.74264	-1.20194	-2.53098	polymerase (DNA directed), beta
	Pold1	2.12881	2.58488	1.63975	2.19063	polymerase (DNA directed), delta 1, catalytic subunit
	Pold2	1.75361	2.56843	1.55276	2.24353	polymerase (DNA directed), delta 2, regulatory subunit
	Poln	1.85601	1.76111	1.88463	2.06592	DNA polymerase N
	Polr2f	2.03424	2.50268	1.50411	2.09131	polymerase (RNA) II (DNA directed) polypeptide F
	Polr3c	2.29323	2.68621	2.31928	1.69653	polymerase (RNA) III (DNA directed) polypeptide C
	Ppib	2.02373	2.07407	1.53243	1.64917	peptidylprolyl isomerase B
	Ppig	-3.68401	-4.21457	-2.25817	-3.02613	peptidyl-prolyl isomerase G (cyclophilin G)
	Ppil2	1.85393	2.31653	1.69294	1.66236	peptidylprolyl isomerase (cyclophilin)-like 2
	Ppil6	2.33898	1.9121	2.31928	2.5127	peptidylprolyl isomerase (cyclophilin)-like 6
	Ppm1a	-2.7343	-4.34695	-2.26187	-4.26315	protein phosphatase 1A, magnesium dependent, alpha isoform
	Ppm1k	-2.07806	-2.56888	-1.4951	-2.60124	protein phosphatase 1K (PP2C domain containing)
	Ppp1cb	-2.06588	-2.31995	-2.11197	-1.45357	protein phosphatase 1, catalytic subunit, beta isoform
	Ppp3cb	-2.19618	-2.95271	-2.03424	-2.1497	protein phosphatase 3, catalytic subunit, beta isoform
	Ppp4c	2.52342	2.85868	2.17585	2.93575	protein phosphatase 4, catalytic subunit
	Prdx2	2.37496	2.40381	2.76215	2.65303	peroxiredoxin 2
	Prdx3	2.08901	2.29724	2.18066	1.86159	peroxiredoxin 3
	Prei4	-2.47972	-3.26919	-1.84694	-2.22457	preimplantation protein 4
	Prkar2a	-2.22707	-1.93878	-1.49589	-3.11209	protein kinase, cAMP dependent regulatory, type II alpha
	Prkar2b	-2.02143	-1.93991	-1.89775	-3.2719	protein kinase, cAMP dependent regulatory, type II beta
	Prkce	-2.80318	-2.97041	-1.33465	-2.28363	protein kinase C, epsilon
	Prkcn	-2.31028	-2.45805	-1.95414	-2.60248	protein kinase C, nu
	Prmt1	2.06233	2.45108	1.56042	1.51311	protein arginine N-methyltransferase 1
	Prodh2	2.52927	2.65328	1.20468	3.34658	proline dehydrogenase (oxidase) 2
	Prpf19	3.72262	4.58931	3.47437	1.25876	PRP19/PSO4 pre-mRNA processing factor 19 homolog (S. cerevisiae)
	Prpf4b	-3.22015	-5.39134	-1.43079	-3.28176	PRP4 pre-mRNA processing factor 4 homolog B (yeast)
	Prss23	-1.77776	-1.62753	-1.91151	-2.26199	protease, serine, 23
	Psma1	-2.29584	-1.88363	-1.33821	-1.82033	proteasome (prosome, macropain) subunit, alpha type 1
	Psmb2	4.10417	4.65088	2.86058	3.65468	proteasome (prosome, macropain) subunit, beta type 2
	Psmb3	2.10281	2.52214	1.78256	2.39737	proteasome (prosome, macropain) subunit, beta type 3
	Psmb5	2.23959	2.38233	1.98855	2.09789	proteasome (prosome, macropain) subunit, beta type 5
	Psmb8	1.88635	2.47133	1.78704	2.0324	proteasome (prosome, macropain) subunit, beta type 8
	Psmc6	-2.415	-2.96615	-2.00588	-3.12657	proteasome (prosome, macropain) 26S subunit, ATPase, 6
	Psmd13	2.15677	2.41702	1.86534	1.81507	proteasome (prosome, macropain) 26S subunit, non-ATPase, 13
	Ptdss2	2.23584	2.46089	1.98507	1.94306	phosphatidylserine synthase 2
	Pten	-1.68947	-2.43563	-1.58716	-3.09212	phosphatase and tensin homolog
	Ptges2	2.04982	2.69003	1.70089	1.83539	prostaglandin E synthase 2
	Ptgs2	-2.88127	-5.33363	-3.62899	-4.54084	prostaglandin-endoperoxide synthase 2
	Ptk2b	1.86531	1.84524	1.81617	1.91699	PTK2 protein tyrosine kinase 2 beta
	Ptk7	2.36086	2.53695	2.4546	1.5654	PTK7 protein tyrosine kinase 7
	Ptp4a2	-2.1823	-3.09697	-1.22562	-3.04436	protein tyrosine phosphatase 4a2
	Ptpn18	1.96224	2.02526	1.78044	2.17096	protein tyrosine phosphatase, non-receptor type 18
	Ptprd	-1.93916	-2.82875	-1.69338	-3.8082	protein tyrosine phosphatase, receptor type, D
	Ptprg	-7.76921	-6.67435	-7.68227	-10.1122	protein tyrosine phosphatase, receptor type, G
	Ptpro	2.32985	2.23031	1.75689	1.7861	protein tyrosine phosphatase, receptor type, O
	Ptprs	1.87323	2.37742	3.09691	1.96513	protein tyrosine phosphatase, receptor type, S
	Pycard	2.11106	2.44215	2.19874	2.42942	PYD and CARD domain containing
	Pycrl	1.77034	2.21634	1.69512	1.67638	pyrroline-5-carboxylate reductase-like
	Qars	1.76373	2.40617	1.39884	2.73411	glutaminyl-tRNA synthetase
	Qpctl	1.92874	2.13939	1.57355	1.7152	glutaminyl-peptide cyclotransferase-like
	Qsox1	2.38952	2.6458	2.41746	1.39856	quiescin Q6 sulfhydryl oxidase 1
	Qtrtd1	-2.03914	-2.73422	-1.98106	-2.44582	queuine tRNA-ribosyltransferase domain containing 1
	Rab1	-1.51597	-1.95418	-1.60647	-2.2932	RAB1, member RAS oncogene family
	Rab11a	-1.66466	-1.94806	-1.51142	-2.42351	RAB11a, member RAS oncogene family
	Rab1b	2.04643	2.46224	1.78544	1.71346	RAB1B, member RAS oncogene family
	Rab27a	4.17021	3.80315	3.60412	1.80669	RAB27A, member RAS oncogene family
	Rab5a	-1.87532	-2.24836	-1.65959	-2.28332	RAB5A, member RAS oncogene family
	Rab5c	2.47524	1.94438	2.86738	-1.0691	RAB5C, member RAS oncogene family
	Rab6b	1.86077	1.84647	3.94549	2.02546	RAB6B, member RAS oncogene family
	Rac2	1.87954	1.95746	1.61419	1.79489	RAS-related C3 botulinum substrate 2
	Ranbp2	-5.46052	-5.7671	-2.63947	-2.66142	RAN binding protein 2
	Rap1a	-1.7957	-2.14048	-1.41142	-2.55252	RAS-related protein-1a
	Rbbp4	-3.80203	-3.86949	-2.10586	-2.35559	retinoblastoma binding protein 4
	Rbbp6	-1.89586	-2.14448	-1.57492	-2.26062	retinoblastoma binding protein 6
	Rdh14	-2.36338	-3.13021	-1.78435	-1.88086	retinol dehydrogenase 14 (all-trans and 9-cis)
	Rerg	-1.64628	-2.14269	-1.83872	-2.76558	RAS-like, estrogen-regulated, growth-inhibitor
	Rnaseh2a	1.79907	2.16125	1.38691	1.9585	ribonuclease H2, large subunit
	Rnf12	-2.00313	-2.87685	-2.3357	-1.91557	ring finger protein 12
	Rnf14	-1.51363	-2.17787	-2.02396	-2.00912	ring finger protein 14
	Rnf19b	2.0487	1.99858	2.36994	1.80007	ring finger protein 19B
	Rnf20	2.59329	2.81547	2.7184	1.8546	ring finger protein 20
	Rnf6	-1.60645	-1.78524	-1.92901	-3.03572	ring finger protein (C3H2C3 type) 6
	Rock1	-2.50099	-3.04606	-1.52028	-4.06342	Rho-associated coiled-coil containing protein kinase 1
	Ropn1l	2.71759	1.85713	2.09296	1.56795	ropporin 1-like
	Rp2h	-2.22331	-3.92396	-2.33861	-4.19933	retinitis pigmentosa 2 homolog (human)
	Rpo1-1	1.78257	2.42479	1.46124	2.24805	RNA polymerase 1-1
	Rpp21	1.81168	2.15327	1.77181	1.69403	ribonuclease P 21 subunit (human)
	Rps6kb1	-1.72309	-2.14421	-1.24754	-2.43683	ribosomal protein S6 kinase, polypeptide 1
	Rrm2b	-2.29126	-2.17956	-1.71168	-1.52972	ribonucleotide reductase M2 B (TP53 inducible)
	Ryk	-1.55586	-1.89023	-1.81215	-2.75068	receptor-like tyrosine kinase
	Sars	2.00793	2.44824	1.7929	1.94412	seryl-aminoacyl-tRNA synthetase
	Sc5d	-1.77967	-2.38377	-1.18918	-3.52399	sterol-C5-desaturase (fungal ERG3, delta-5-desaturase) homolog (S. cerevisae)
	Scp2	-2.40604	-2.86917	-3.31679	-1.29135	Sterol carrier protein 2, liver
	Senp7	-2.06441	-2.08718	-2.02356	-2.21147	SUMO1/sentrin specific peptidase 7
	Sepw1	2.41097	2.42285	2.26843	1.32752	selenoprotein W, muscle 1
	Sgpp1	-1.80232	-1.87224	-1.91482	-2.37873	sphingosine-1-phosphate phosphatase 1
	Sh3glb1	-2.46246	-2.61606	-1.03916	-2.3911	SH3-domain GRB2-like B1 (endophilin)
	Sirt1	-1.89891	-1.88513	-1.65251	-2.03048	sirtuin 1 (silent mating type information regulation 2, homolog) 1 (S. cerevisiae)
	Slc27a1	2.26626	4.77241	2.75477	2.12928	solute carrier family 27 (fatty acid transporter), member 1
	Slc27a3	1.74399	1.92969	1.80845	1.83864	solute carrier family 27 (fatty acid transporter), member 3
	Smox	2.17484	2.21329	1.51946	1.54543	spermine oxidase
	Snd1	4.19441	4.68537	3.09358	2.77949	staphylococcal nuclease and tudor domain containing 1
	Snf1lk	-2.52008	-2.41259	-2.42903	-2.58789	SNF1-like kinase
	Snrk	-2.15421	-1.79721	-1.72826	-2.1672	SNF related kinase
	Sox4	-2.10622	-2.70618	-2.20126	-2.3995	SRY-box containing gene 4
	Spcs3	-2.06891	-2.54296	-1.45715	-2.79948	signal peptidase complex subunit 3 homolog (S. cerevisiae)
	Speg	3.37341	2.88902	3.03099	2.82761	SPEG complex locus
	Spink5	2.21452	1.64586	2.28187	1.77753	serine peptidase inhibitor, Kazal type 5
	Spint2	2.48852	2.92674	2.208	2.16085	serine protease inhibitor, Kunitz type 2
	Spr	2.04707	2.90686	1.49837	1.45186	sepiapterin reductase
	Sptlc3	1.94571	2.34228	1.79485	1.72793	serine palmitoyltransferase, long chain base subunit 3
	Ssh1	-2.64362	-1.79871	-1.96516	-1.8247	slingshot homolog 1 (Drosophila)
	St3gal1	-2.18456	-2.86399	-1.69093	-1.85403	ST3 beta-galactoside alpha-2,3-sialyltransferase 1
	St3gal2	-1.72647	-2.12645	-1.43936	-2.16047	ST3 beta-galactoside alpha-2,3-sialyltransferase 2
	St3gal3	1.92348	2.18018	2.05797	1.36591	ST3 beta-galactoside alpha-2,3-sialyltransferase 3
	St3gal4	1.945	2.31227	2.33546	1.86336	ST3 beta-galactoside alpha-2,3-sialyltransferase 4
	St6galnac5	-2.35415	-2.18478	-1.72219	-1.42233	ST6 (alpha-N-acetyl-neuraminyl-2,3-beta-galactosyl-1,3)-N-acetylgalactosaminide
	St8sia4	-1.83122	-3.90793	-1.67045	-2.09745	ST8 alpha-N-acetyl-neuraminide alpha-2,8-sialyltransferase 4
	Steap1	3.03859	2.30246	2.34866	1.32975	six transmembrane epithelial antigen of the prostate 1
	Stk17b	-4.07924	-3.826	-1.72293	-3.33174	serine/threonine kinase 17b (apoptosis-inducing)
	Stk25	9.02863	10.7033	4.307	6.52263	serine/threonine kinase 25 (yeast)
	Strap	-2.34514	-2.40069	-2.26666	-1.65919	Serine/threonine kinase receptor associated protein
	Stt3b	2.76947	2.73776	2.56191	1.69105	STT3, subunit of the oligosaccharyltransferase complex, homolog B (S. cerevisiae)
	Styx	-2.48124	-4.38106	-1.98974	-3.14955	phosphoserine/threonine/tyrosine interaction protein
	Supt16h	3.85647	3.79654	2.98597	1.55298	suppressor of Ty 16 homolog (S. cerevisiae)
	Suv420h1	-2.07123	-2.5241	-1.41801	-3.07144	suppressor of variegation 4-20 homolog 1 (Drosophila)
	Suz12	-1.91111	-2.69852	-1.21883	-2.43324	suppressor of zeste 12 homolog (Drosophila)
	Syn2	2.11028	2.34903	1.86073	1.70184	synapsin II
	Synj1	-2.35282	-2.48072	-2.11482	-2.70126	synaptojanin 1
	Tap1	2.0927	2.06728	1.79232	1.69451	transporter 1, ATP-binding cassette, sub-family B (MDR/TAP)
	Tgfbr1	-2.17026	-2.3262	-1.63372	-2.69058	transforming growth factor, beta receptor I
	Timm50	2.06609	3.07199	1.88793	1.66188	translocase of inner mitochondrial membrane 50 homolog (yeast)
	Tiparp	-2.81059	-3.44399	-1.70287	-2.57674	TCDD-inducible poly(ADP-ribose) polymerase
	Tm7sf2	2.15558	2.55486	1.65212	2.25098	transmembrane 7 superfamily member 2
	Tmem195	-2.01468	-1.9227	-2.34307	-2.18713	transmembrane protein 195
	Top1	-3.24154	-4.21343	-2.21355	-3.03429	topoisomerase (DNA) I
	Top2b	-1.70452	-2.15156	-1.65303	-2.20738	topoisomerase (DNA) II beta
	Tpi1	2.1679	3.03136	1.9229	2.27574	triosephosphate isomerase 1
	Trex1	2.07186	2.72612	1.63556	2.25872	three prime repair exonuclease 1
	Trim23	-2.92587	-2.68362	-2.55222	-2.50175	tripartite motif protein 23
	Trmt1	1.61371	2.38439	1.9098	1.78946	TRM1 tRNA methyltransferase 1 homolog (S. cerevisiae)
	Trnt1	-2.63648	-4.24563	-2.4663	-3.76358	tRNA nucleotidyl transferase, CCA-adding, 1
	Trpm7	-4.46896	-4.70387	-1.66603	-3.96095	transient receptor potential cation channel, subfamily M, member 7
	Tst	2.42251	3.17254	1.93879	1.93738	thiosulfate sulfurtransferase, mitochondrial
	Tsta3	1.98328	2.47527	1.47185	1.8555	tissue specific transplantation antigen P35B
	Ttl	-1.71556	-2.28258	-1.00533	-3.13503	tubulin tyrosine ligase
	Ttll7	-2.48633	-2.4973	-1.502	-3.52649	tubulin tyrosine ligase-like family, member 7
	Ttll9	1.96454	2.36737	1.67967	2.35187	tubulin tyrosine ligase-like family, member 9
	Tubb5	3.78248	3.91395	2.52696	2.79223	tubulin, beta 5
	Txn2	1.92545	2.07352	1.79785	1.60085	thioredoxin 2
	Txndc10	-1.92386	-2.39479	-1.89341	-1.39866	Thioredoxin domain containing 10
	Txndc17	-1.89918	-2.41174	-2.4643	-1.99619	thioredoxin domain containing 17
	Txndc4	-1.38753	-1.95179	-2.04505	-2.26493	thioredoxin domain containing 4 (endoplasmic reticulum)
	Txndc5	2.15183	2.27818	1.75306	1.44554	thioredoxin domain containing 5
	Txnrd1	2.68379	2.74644	2.51974	2.47938	thioredoxin reductase 1
	Uap1	-1.92112	-1.93059	-1.95282	-1.86692	UDP-N-acetylglucosamine pyrophosphorylase 1
	Uba2	-1.64078	-1.78971	-2.79283	-1.4546	ubiquitin-like modifier activating enzyme 2
	Uba6	-3.97996	-4.54816	-2.83754	-2.95277	ubiquitin-like modifier activating enzyme 6
	Ube2b	-4.43327	-4.01497	-1.06746	-2.19437	ubiquitin-conjugating enzyme E2B, RAD6 homology (S. cerevisiae)
	Ube2d2	-2.00381	-2.06905	-1.48485	-2.10765	ubiquitin-conjugating enzyme E2D 2
	Ube2e2	2.1393	1.86219	1.65606	1.60306	ubiquitin-conjugating enzyme E2E 2 (UBC4/5 homolog, yeast)
	Ube2h	-1.77588	-1.9846	-1.23082	-2.44187	ubiquitin-conjugating enzyme E2H
	Ube2m	2.62345	3.11627	2.14511	1.72118	ubiquitin-conjugating enzyme E2M (UBC12 homolog, yeast)
	Ube3a	-2.36311	-2.23362	-1.33465	-2.03919	ubiquitin protein ligase E3A
	Ube4a	2.14239	2.14632	2.55639	1.81192	ubiquitination factor E4A, UFD2 homolog (S. cerevisiae)
	Ugp2	2.06312	1.83189	2.34818	1.44418	UDP-glucose pyrophosphorylase 2
	Uhrf1	2.21704	1.92425	1.66927	1.6887	ubiquitin-like, containing PHD and RING finger domains, 1
	Ulk2	-1.77253	-1.97195	-1.38099	-2.57995	Unc-51 like kinase 2 (C. elegans)
	Ulk4	1.57281	2.43084	2.21961	2.2928	unc-51-like kinase 4 (C. elegans)
	Urod	2.06185	2.49192	1.73379	1.92653	uroporphyrinogen decarboxylase
	Usp15	-1.51965	-2.44082	-1.90934	-1.49979	ubiquitin specific peptidase 15
	Usp16	-1.68313	-2.0956	-1.44187	-2.37209	ubiquitin specific peptidase 16
	Usp22	2.76523	3.31291	2.23068	2.04169	ubiquitin specific peptidase 22
	Usp32	-2.92447	-2.78265	-1.8743	-1.95907	ubiquitin specific peptidase 32
	Usp34	-2.74212	-2.9454	-1.47938	-3.40403	ubiquitin specific peptidase 34
	Usp45	-2.49356	-3.09062	-1.83173	-2.73552	ubiquitin specific petidase 45
	Usp53	-2.92798	-3.86738	-2.7768	-2.84558	ubiquitin specific peptidase 53
	Usp7	-3.25928	-3.58318	-1.23168	-2.64392	ubiquitin specific peptidase 7
	Usp8	-3.17812	-2.67336	-1.21906	-1.5399	ubiquitin specific peptidase 8
	Vat1	-2.0009	-1.56318	-2.61632	-2.22456	Vesicle amine transport protein 1 homolog (T californica)
	Vnn1	3.36638	3.8372	2.35943	2.05037	vanin 1
	Vnn3	2.75109	2.815	2.37753	2.39858	vanin 3
	Wars	1.81823	2.55199	1.59242	1.47764	tryptophanyl-tRNA synthetase
	Wdr31	1.73363	1.90307	1.90152	1.79942	WD repeat domain 31
	Whsc1	-2.12511	-2.67704	-1.64875	-2.09687	Wolf-Hirschhorn syndrome candidate 1 (human)
	Wif1	-3.0664	-4.76523	-7.32218	-7.97571	Wnt inhibitory factor 1
	Wwp1	-2.08097	-2.21167	-1.51072	-2.31561	WW domain containing E3 ubiquitin protein ligase 1
	Xylb	1.58221	2.58798	2.63653	1.51854	xylulokinase homolog (H. influenzae)
	Yes1	-1.89036	-4.05828	-2.8147	-3.94792	Yamaguchi sarcoma viral (v-yes) oncogene homolog 1
	Ykt6	2.97959	2.54722	2.51455	1.30567	YKT6 homolog (S. Cerevisiae)
	Yod1	-3.0562	-4.76551	-2.7145	-4.23667	YOD1 OTU deubiquitinating enzyme 1 homologue (S. cerevisiae)
	Ywhaz	-2.29533	-2.7474	-4.49711	-1.28714	tyrosine 3-monooxygenase/tryptophan 5-monooxygenase activation protein, zeta polypeptide
	Zcchc11	-1.90603	-2.59555	-1.37627	-2.46455	zinc finger, CCHC domain containing 11
	Zdhhc1	2.59259	2.41332	2.3355	1.72938	zinc finger, DHHC domain containing 1
	Zdhhc3	2.05275	2.2896	1.81868	1.35873	zinc finger, DHHC domain containing 3
	Znrf2	-2.40793	-2.43343	-1.44973	-3.27901	Zinc and ring finger 2
Lysosome	Abcb9	1.69185	2.16071	2.21124	1.8724	ATP-binding cassette, sub-family B (MDR/TAP), member 9
	Arl8b	2.7857	3.20638	2.43686	1.63789	ADP-ribosylation factor-like 8B
	Bcl10	-1.78492	-1.92161	-1.52525	-2.10457	B-cell leukemia/lymphoma 10
	Cln3	1.77669	3.06475	2.11034	1.96345	ceroid lipofuscinosis, neuronal 3, juvenile (Batten, Spielmeyer-Vogt disease)
	Ctbs	-3.53784	-5.5525	-3.16528	-5.2981	chitobiase, di-N-acetyl-
	Ctsf	2.12999	2.2354	1.74112	1.41237	cathepsin F
	Ctsz	2.11404	2.71991	1.7522	1.86131	cathepsin Z
	Entpd4	2.13107	2.75026	2.2284	2.52705	ectonucleoside triphosphate diphosphohydrolase 4
	Fuca1	2.68583	3.27211	2.16306	1.81944	fucosidase, alpha-L- 1, tissue
	Galc	10.8575	11.5127	13.054	6.58702	galactosylceramidase
	Gm2a	3.34541	3.75179	2.27449	2.55396	GM2 ganglioside activator protein
	Gnptab	-1.92756	-1.75497	-1.66532	-2.50485	N-acetylglucosamine-1-phosphate transferase, alpha and beta subunits
	H2-DMa	1.82946	3.14467	1.98623	2.33274	histocompatibility 2, class II, locus DMa
	H2-DMb1	2.27649	3.12611	2.2451	2.46681	histocompatibility 2, class II, locus Mb1
	H2-DMb2	3.33277	3.36208	1.87767	2.54121	histocompatibility 2, class II, locus Mb2
	H2-Ea	-1.89206	-1.60918	-2.58039	-1.53966	histocompatibility 2, class II antigen E alpha
	H2-Ob	1.98213	1.80622	1.77247	1.78542	histocompatibility 2, O region beta locus
	Kif2a	-2.06585	-2.53729	-1.16677	-2.39777	Kinesin family member 2A
	Lamp2	-1.52062	-1.99128	-1.8333	-2.21699	lysosomal-associated membrane protein 2
	Lipa	-2.19005	-2.01296	-1.85869	-2.2086	lysosomal acid lipase A
	Litaf	2.58878	2.87161	1.94633	1.87669	LPS-induced TN factor
	Naga	2.08094	2.44144	1.63304	1.66826	N-acetyl galactosaminidase, alpha
	Plekhf1	1.64663	2.0721	1.64197	2.59311	pleckstrin homology domain containing, family F (with FYVE domain) member 1
	Tmem9	1.988	2.26335	1.75681	1.83058	transmembrane protein 9
	Trim23	-2.92587	-2.68362	-2.55222	-2.50175	tripartite motif protein 23
	Use1	2.48811	3.36926	2.44627	2.70855	unconventional SNARE in the ER 1 homolog (S. cerevisiae)
	Znrf2	-2.40793	-2.43343	-1.44973	-3.27901	Zinc and ring finger 2
Cell death	Akt1s1	1.99271	3.05187	1.7314	1.58519	AKT1 substrate 1 (proline-rich)
	Arf6	3.25328	4.26573	2.68706	2.86938	ADP-ribosylation factor 6
	Atp7a	-2.92827	-3.12231	-2.33588	-2.44098	ATPase, Cu++ transporting, alpha polypeptide
	Bax	2.34972	2.00678	1.77587	1.74681	Bcl2-associated X protein
	Bcl10	-1.78492	-1.92161	-1.52525	-2.10457	B-cell leukemia/lymphoma 10
	Bcl2	-2.07918	-2.30676	-1.96281	-1.50994	B-cell leukemia/lymphoma 2
	Bcl2a1a	1.96406	2.14545	1.79571	1.64916	B-cell leukemia/lymphoma 2 related protein A1a
	Bcl2l1	2.5835	3.2847	2.05381	1.82845	Bcl2-like 1
	Bcl2l12	2.18157	2.17025	1.81064	2.0796	BCL2-like 12 (proline rich)
	Bdnf	-1.86389	-2.16672	-1.65872	-1.94605	brain derived neurotrophic factor
	Bik	1.69618	2.46322	1.39638	1.9329	Bcl2-interacting killer
	Birc4	-2.45167	-3.22422	-1.72366	-3.27028	baculoviral IAP repeat-containing 4
	Bmf	6.87209	3.70051	3.39985	4.01782	Bcl2 modifying factor
	Bre	1.71064	2.53619	1.65543	1.7235	brain and reproductive organ-expressed protein
	Cadm1	-2.00746	-2.18563	-1.93553	-3.1756	cell adhesion molecule 1
	Casp8ap2	-4.31836	-4.9483	-3.24161	-4.06864	caspase 8 associated protein 2
	Cdk5	1.97638	2.29688	1.74431	1.8555	cyclin-dependent kinase 5
	Cebpb	3.45397	4.80909	3.21024	2.53838	CCAAT/enhancer binding protein (C/EBP), beta
	Cebpg	-1.82099	-2.68314	-1.57489	-2.41409	CCAAT/enhancer binding protein (C/EBP), gamma
	Cln3	1.77669	3.06475	2.11034	1.96345	ceroid lipofuscinosis, neuronal 3, juvenile (Batten, Spielmeyer-Vogt disease)
	Ctnna1	-6.42863	-7.13418	-1.21092	-4.0485	catenin (cadherin associated protein), alpha 1
	Cyfip2	1.57666	2.01721	2.30886	1.47128	cytoplasmic FMR1 interacting protein 2
	Dad1	1.91478	2.2592	1.6351	1.77469	defender against cell death 1
	Dapk2	3.71912	4.62219	3.38914	3.89443	death-associated kinase 2
	Dapk3	2.1699	3.06203	1.84569	1.64929	death-associated kinase 3
	Dedd	2.76964	3.48805	2.78314	2.5843	death effector domain-containing
	Dnaja3	2.63589	2.50649	2.7205	1.7766	DnaJ (Hsp40) homolog, subfamily A, member 3
	Dock1	-2.41651	-2.53751	-1.48727	-1.83395	dedicator of cyto-kinesis 1
	Efhc1	2.3951	2.41171	2.57744	2.03711	EF-hand domain (C-terminal) containing 1
	Egln3	-6.09599	-5.29556	-1.71356	-4.10451	EGL nine homolog 3 (C. elegans)
	Ern1	-2.0363	-2.31892	-1.78617	-2.08054	Endoplasmic reticulum (ER) to nucleus signalling 1
	Fcer1g	2.14097	2.45642	1.7104	2.09568	Fc receptor, IgE, high affinity I, gamma polypeptide
	Fgl2	-2.17471	-2.74391	-1.9279	-2.98014	fibrinogen-like protein 2
	Fkbp8	1.77905	2.22737	1.72644	1.81401	FK506 binding protein 8
	Glo1	2.54105	2.34708	1.41356	1.40181	glyoxalase 1
	Glrx2	1.84527	2.23751	1.64324	1.60948	glutaredoxin 2 (thioltransferase)
	Hras1	2.29367	2.59086	1.89722	1.69616	Harvey rat sarcoma virus oncogene 1
	Ifi204	-5.36896	-4.63512	-5.45014	-4.56532	interferon activated gene 204
	Klrb1b	-2.14556	-1.53374	-2.12275	-1.68329	killer cell lectin-like receptor subfamily B member 1B
	Litaf	2.58878	2.87161	1.94633	1.87669	LPS-induced TN factor
	Malt1	-1.73965	-2.48795	-1.56136	-1.94462	mucosa associated lymphoid tissue lymphoma translocation gene 1
	Mapk8	-4.67645	-4.85431	-1.56416	-2.60721	mitogen activated protein kinase 8
	Mapk8ip1	2.09432	2.16873	2.03699	1.75633	mitogen activated protein kinase 8 interacting protein 1
	Muc20	2.47762	1.93282	1.97193	1.40979	mucin 20
	Nol3	2.48665	2.65276	2.18126	1.94103	nucleolar protein 3 (apoptosis repressor with CARD domain)
	Notch1	-2.45792	-2.47383	-1.00144	-1.9578	Notch gene homolog 1 (Drosophila)
	Nras	-1.53595	-2.47125	-1.47538	-3.44269	neuroblastoma ras oncogene
	Phf17	-3.24361	-3.3527	-1.94066	-5.05377	PHD finger protein 17
	Pik3ca	-1.94939	-3.10453	-2.14767	-4.04915	phosphatidylinositol 3-kinase, catalytic, alpha polypeptide
	Plekhf1	1.64663	2.0721	1.64197	2.59311	pleckstrin homology domain containing, family F (with FYVE domain) member 1
	Pmaip1	-2.50993	-2.30279	-1.18762	-3.65696	phorbol-12-myristate-13-acetate-induced protein 1
	Polb	-3.49472	-2.74264	-1.20194	-2.53098	polymerase (DNA directed), beta
	Prdx2	2.37496	2.40381	2.76215	2.65303	peroxiredoxin 2
	Prok2	1.97671	2.20008	1.49259	1.90121	prokineticin 2
	Pten	-1.68947	-2.43563	-1.58716	-3.09212	phosphatase and tensin homolog
	Purb	-2.38557	-4.28946	-1.39844	-2.91717	purine rich element binding protein B
	Pycard	2.11106	2.44215	2.19874	2.42942	PYD and CARD domain containing
	Qars	1.76373	2.40617	1.39884	2.73411	glutaminyl-tRNA synthetase
	Rab27a	4.17021	3.80315	3.60412	1.80669	RAB27A, member RAS oncogene family
	Rad21	-1.70035	-2.1297	-2.83298	-1.82838	RAD21 homolog (S. pombe)
	Rasa1	-1.96206	-2.2786	-1.21107	-2.17602	RAS p21 protein activator 1
	Rock1	-2.50099	-3.04606	-1.52028	-4.06342	Rho-associated coiled-coil containing protein kinase 1
	Rraga	3.66781	2.87885	2.64849	1.74807	Ras-related GTP binding A
	Rtn4	-5.96875	-6.57801	-1.05642	-2.58361	reticulon 4
	Sgpp1	-1.80232	-1.87224	-1.91482	-2.37873	sphingosine-1-phosphate phosphatase 1
	Sh3glb1	-2.46246	-2.61606	-1.03916	-2.3911	SH3-domain GRB2-like B1 (endophilin)
	Sirt1	-1.89891	-1.88513	-1.65251	-2.03048	sirtuin 1 (silent mating type information regulation 2, homolog) 1 (S. cerevisiae)
	Siva1	1.83411	2.25207	1.88458	1.94318	SIVA1, apoptosis-inducing factor
	Sltm	-2.76994	-3.04602	-2.36811	-2.58563	SAFB-like, transcription modulator
	Smo	2.08377	1.76672	2.35541	1.35125	smoothened homolog (Drosophila)
	Snrk	-2.15421	-1.79721	-1.72826	-2.1672	SNF related kinase
	Spp1	-5.50835	-2.66697	-2.37146	-2.89632	secreted phosphoprotein 1
	Stat5a	2.42349	2.9991	3.19645	2.13893	signal transducer and activator of transcription 5A
	Stk17b	-4.07924	-3.826	-1.72293	-3.33174	serine/threonine kinase 17b (apoptosis-inducing)
	Taf10	2.16164	2.90602	2.3516	1.98889	TAF10 RNA polymerase II, TATA box binding protein (TBP)-associated factor
	Tax1bp1	-1.38148	-2.14329	-1.8782	-2.63358	Tax1 (human T-cell leukemia virus type I) binding protein 1
	Tctn3	2.31481	2.09796	1.49386	1.70637	tectonic family member 3
	Tfpt	1.88543	2.47303	1.72054	1.99051	TCF3 (E2A) fusion partner
	Tgfbr1	-2.17026	-2.3262	-1.63372	-2.69058	transforming growth factor, beta receptor I
	Tia1	-2.69721	-2.55527	-1.93066	-2.20542	cytotoxic granule-associated RNA binding protein 1
	Timm50	2.06609	3.07199	1.88793	1.66188	translocase of inner mitochondrial membrane 50 homolog (yeast)
	Tnfsf10	-1.85657	-2.2728	-1.50182	-2.22919	tumor necrosis factor (ligand) superfamily, member 10
	Tnfsf13b	-2.02304	-2.91881	-1.04632	-1.84273	tumor necrosis factor (ligand) superfamily, member 13b
	Traf1	-4.38334	-3.10274	-1.68717	-1.40226	Tnf receptor-associated factor 1
	Trp53	2.5515	3.08938	1.75007	1.48452	transformation related protein 53
	Tsc22d3	2.73664	3.09701	1.48035	1.43651	TSC22 domain family 3
	Vdac1	2.3487	2.43177	2.28231	1.56711	voltage-dependent anion channel 1
	Vegfa	-2.04593	-2.35307	-2.52206	-2.47898	vascular endothelial growth factor A
	Zfp91	-1.74588	-2.65333	-1.22102	-2.50299	zinc finger protein 91
Transport	Abcb8	2.10143	2.66619	1.90852	1.39504	ATP-binding cassette, sub-family B (MDR/TAP), member 8
	Abcb9	1.69185	2.16071	2.21124	1.8724	ATP-binding cassette, sub-family B (MDR/TAP), member 9
	Abcc3	1.90755	3.1666	2.64582	2.26802	ATP-binding cassette, sub-family C (CFTR/MRP), member 3
	Abcg1	-1.9778	-1.77949	-1.68796	-2.05628	ATP-binding cassette, sub-family G (WHITE), member 1
	Abtb1	1.89285	2.37184	1.58347	1.67187	ankyrin repeat and BTB (POZ) domain containing 1
	Actr6	-1.8199	-2.78031	-1.97672	-2.2906	ARP6 actin-related protein 6 homolog (yeast)
	Apoc2	2.58725	2.42036	1.95606	3.16125	apolipoprotein C-II
	Appbp2	-2.27016	-3.47445	-2.72723	-3.42787	amyloid beta precursor protein (cytoplasmic tail) binding protein 2
	Arf5	3.53467	3.93146	2.39679	2.69871	ADP-ribosylation factor 5
	Arf6	3.25328	4.26573	2.68706	2.86938	ADP-ribosylation factor 6
	Arhgap17	-3.08911	-3.06898	-1.80409	-2.44727	Rho GTPase activating protein 17
	Arl4a	-1.8667	-2.42659	-1.53023	-4.40362	ADP-ribosylation factor-like 4A
	Arl5a	-1.92169	-2.21049	-1.19649	-2.75748	ADP-ribosylation factor-like 5A
	Asgr1	1.81913	3.49077	3.12671	2.77658	asialoglycoprotein receptor 1
	Asna1	2.28689	2.82192	2.0575	2.27639	arsA (bacterial) arsenite transporter, ATP-binding, homolog 1
	Aspscr1	1.92149	2.55933	1.4022	1.63007	alveolar soft part sarcoma chromosome region, candidate 1 (human)
	Atox1	2.43797	2.21368	1.69156	1.6765	ATX1 (antioxidant protein 1) homolog 1 (yeast)
	Atp13a2	1.69662	2.19525	1.77196	1.71543	ATPase type 13A2
	Atp2a2	-1.85846	-1.88412	-1.88846	-1.62978	ATPase, Ca++ transporting, cardiac muscle, slow twitch 2
	Atp2a3	2.60618	2.52151	2.86931	2.31584	ATPase, Ca++ transporting, ubiquitous
	Atp2b1	-2.3733	-3.5588	-1.96372	-3.89163	ATPase, Ca++ transporting, plasma membrane 1
	Atp2c1	3.01249	2.87445	2.77706	1.7489	ATPase, Ca++-sequestering
	Atp2c2	1.92196	2.85557	2.80308	1.94482	ATPase, Ca++ transporting, type 2C, member 2
	Atp5d	2.3628	2.96268	1.94789	1.68737	ATP synthase, H+ transporting, mitochondrial F1 complex, delta subunit
	Atp5g2	1.96121	2.43979	1.8176	2.27272	ATP synthase, H+ transporting, mitochondrial F0 complex, subunit c (subunit 9),
	Atp5o	1.91167	2.15509	1.55728	1.9507	ATP synthase, H+ transporting, mitochondrial F1 complex, O subunit
	Atp6v1b1	2.64748	2.04466	2.41986	1.03659	ATPase, H+ transporting, lysosomal V1 subunit B1
	Atp7a	-2.92827	-3.12231	-2.33588	-2.44098	ATPase, Cu++ transporting, alpha polypeptide
	Atp7b	2.1785	2.32861	2.10189	1.54787	ATPase, Cu++ transporting, beta polypeptide
	Atp8b1	-1.63108	-2.33462	-1.85187	-2.64963	ATPase, class I, type 8B, member 1
	Bcl2	-2.07918	-2.30676	-1.96281	-1.50994	B-cell leukemia/lymphoma 2
	Bdnf	-1.86389	-2.16672	-1.65872	-1.94605	brain derived neurotrophic factor
	Bicd2	-2.32819	-2.45352	-1.05951	-1.80283	bicaudal D homolog 2 (Drosophila)
	Bin1	2.4295	2.28399	2.31044	1.73507	bridging integrator 1
	C1qa	1.71433	2.23945	1.60425	1.7759	complement component 1, q subcomponent, alpha polypeptide
	C1qb	2.53405	3.01885	1.41766	2.62366	complement component 1, q subcomponent, beta polypeptide
	C1qc	2.1203	2.89497	2.13306	2.08934	complement component 1, q subcomponent, C chain
	C1qtnf7	-1.48082	-2.13919	-1.32326	-2.75052	C1q and tumor necrosis factor related protein 7
	Cacna2d1	-1.65149	-2.8882	-1.19772	-3.34305	calcium channel, voltage-dependent, alpha2/delta subunit 1
	Cdkn1b	-1.64574	-2.48457	-1.89803	-2.33561	cyclin-dependent kinase inhibitor 1B
	Cftr	-4.84126	-6.13336	-6.0757	-11.5339	cystic fibrosis transmembrane conductance regulator homolog
	Chm	-2.28469	-2.36422	-1.84245	-2.40941	choroidermia
	Chml	-2.43813	-2.99843	-1.81166	-5.03281	choroideremia-like
	Clcn3	-2.38689	-2.23234	-1.88237	-1.64415	chloride channel 3
	Clic3	3.3139	4.03513	2.3629	3.29202	chloride intracellular channel 3
	Cln3	1.77669	3.06475	2.11034	1.96345	ceroid lipofuscinosis, neuronal 3, juvenile (Batten, Spielmeyer-Vogt disease)
	Col17a1	2.20058	2.07153	2.51884	1.42446	collagen, type XVII, alpha 1
	Col8a1	-2.00186	-2.15318	-2.07124	-1.18517	collagen, type VIII, alpha 1
	Col8a2	3.3255	5.48061	5.84948	3.65955	collagen, type VIII, alpha 2
	Copa	-3.9606	-3.27208	-1.84249	-2.35656	coatomer protein complex subunit alpha
	Cope	1.88187	2.28272	1.49924	1.92014	coatomer protein complex, subunit epsilon
	Copz2	2.00371	2.28999	1.69754	1.76755	coatomer protein complex, subunit zeta 2
	Coro1c	2.39569	2.26487	3.04291	2.26842	coronin, actin binding protein 1C
	Cygb	1.81083	2.47734	3.43746	2.28836	cytoglobin
	Dnahc1	1.7173	1.9086	2.85141	1.52245	dynein, axonemal, heavy chain 1
	Dnahc8	2.33378	1.9416	1.41003	1.91376	dynein, axonemal, heavy chain 8
	Dnm2	3.07875	4.05072	2.9298	2.09302	dynamin 2
	Dock1	-2.41651	-2.53751	-1.48727	-1.83395	dedicator of cyto-kinesis 1
	Dynll1	-3.94778	-5.03518	-6.31684	-4.56417	dynein light chain LC8-type 1
	Dynlrb1	1.87891	2.42844	1.75937	2.30655	dynein light chain roadblock-type 1
	Edn1	-2.11532	-1.98456	-1.80747	-1.46795	endothelin 1
	Erbb2ip	-2.69098	-2.29118	-1.70903	-2.05736	Erbb2 interacting protein
	Ergic2	-2.62662	-3.13679	-1.93737	-3.23775	ERGIC and golgi 2
	Ergic3	2.20414	2.90762	1.90912	1.81036	ERGIC and golgi 3
	Exoc7	2.01992	2.65835	1.76753	1.79838	exocyst complex component 7
	Fads2	2.05339	1.79382	2.20376	1.55454	fatty acid desaturase 2
	Fcer1g	2.14097	2.45642	1.7104	2.09568	Fc receptor, IgE, high affinity I, gamma polypeptide
	Fcgr2b	1.91407	2.26514	1.83596	1.78449	Fc receptor, IgG, low affinity IIb
	Fmn1	-2.03717	-2.20904	-1.6342	-1.53302	formin 1
	Fxyd3	3.17999	2.27261	1.68713	1.48392	FXYD domain-containing ion transport regulator 3
	Fzd6	2.37046	2.32552	2.67798	1.71843	frizzled homolog 6 (Drosophila)
	Gabra3	2.72729	2.12388	5.81715	1.9231	gamma-aminobutyric acid (GABA-A) receptor, subunit alpha 3
	Gck	1.53702	2.10128	1.661	2.30392	glucokinase
	Gh	1.64568	2.42611	1.46053	1.89567	growth hormone
	Gipc1	2.60226	3.06223	1.9871	2.04196	GIPC PDZ domain containing family, member 1
	Glrx2	1.84527	2.23751	1.64324	1.60948	glutaredoxin 2 (thioltransferase)
	Golt1b	4.08479	3.70797	2.49606	1.99135	golgi transport 1 homolog B (S. cerevisiae)
	Gosr2	2.13137	1.99224	2.03408	1.35936	golgi SNAP receptor complex member 2
	Got2	2.08784	2.7321	2.04622	1.53152	glutamate oxaloacetate transaminase 2, mitochondrial
	Grik4	2.05822	1.71185	1.83555	2.11625	glutamate receptor, ionotropic, kainate 4
	Gstk1	1.80153	2.1855	1.59702	1.82314	glutathione S-transferase kappa 1
	H2-DMa	1.82946	3.14467	1.98623	2.33274	histocompatibility 2, class II, locus DMa
	Hba-a1	-2.3744	-2.22043	-2.52601	-2.15727	hemoglobin alpha, adult chain 1
	Hnrnpa1	4.93402	3.59724	2.58972	1.92535	heterogeneous nuclear ribonucleoprotein A1
	Hras1	2.29367	2.59086	1.89722	1.69616	Harvey rat sarcoma virus oncogene 1
	Ifi204	-5.36896	-4.63512	-5.45014	-4.56532	interferon activated gene 204
	Igh-6	2.86372	1.81003	1.72358	1.63669	Immunoglobulin heavy chain 6 (heavy chain of IgM)
	Ints7	2.21426	2.40845	1.70607	1.63388	integrator complex subunit 7
	Itsn1	-2.21271	-3.09097	-3.33258	-2.07409	intersectin 1 (SH3 domain protein 1A)
	Kcnb1	-2.33185	-2.45566	-1.63446	-1.72543	potassium voltage gated channel, Shab-related subfamily, member 1
	Kcne2	-1.51634	-1.69931	-2.03528	-3.46535	potassium voltage-gated channel, Isk-related subfamily, gene 2
	Kcnj15	-4.58734	-4.60053	-2.3317	-3.05665	potassium inwardly-rectifying channel, subfamily J, member 15
	Kcnj3	-2.57976	-2.53478	-1.89128	-2.73189	potassium inwardly-rectifying channel, subfamily J, member 3
	Kcnk1	2.39491	2.79309	2.13224	1.30173	potassium channel, subfamily K, member 1
	Kcnk12	2.08095	2.19234	2.52044	2.25228	potassium channel, subfamily K, member 12
	Kcnmb1	1.9089	2.39378	2.25273	2.10575	potassium large conductance calcium-activated channel, subfamily M, beta member 1
	Kcnq5	-1.50474	-2.40345	-1.97808	-1.89728	potassium voltage-gated channel, subfamily Q, member 5
	Kdelr2	4.39203	3.58073	2.00961	1.52868	KDEL (Lys-Asp-Glu-Leu) endoplasmic reticulum protein retention receptor 2
	Kdelr3	4.31156	2.4644	2.06611	1.62719	KDEL (Lys-Asp-Glu-Leu) endoplasmic reticulum protein retention receptor 3
	Kif1b	-2.93362	-3.30585	-1.87798	-2.30958	kinesin family member 1B
	Kif1c	2.60993	2.13574	1.75207	1.18363	kinesin family member 1C
	Kif26b	3.20756	2.73848	4.27331	2.91273	kinesin family member 26B
	Kif2a	-2.06585	-2.53729	-1.16677	-2.39777	Kinesin family member 2A
	Kif5b	-3.47522	-4.43457	-3.48457	-3.57455	kinesin family member 5B
	Klc1	2.17545	2.03603	2.17069	1.26807	kinesin light chain 1
	Kpna1	2.36428	2.10618	2.39004	1.56483	karyopherin (importin) alpha 1
	Lcn2	2.67854	3.58294	2.84234	2.74675	lipocalin 2
	Lyve1	-2.48015	-1.85797	-1.48642	-1.75648	lymphatic vessel endothelial hyaluronan receptor 1
	Macf1	-2.82963	-3.11005	-1.54216	-2.16681	Microtubule-actin crosslinking factor 1
	Mapk8ip1	2.09432	2.16873	2.03699	1.75633	mitogen activated protein kinase 8 interacting protein 1
	Marco	2.50981	4.30094	3.06345	2.18287	macrophage receptor with collagenous structure
	Mast4	-2.71291	-2.09117	-1.58981	-3.25862	microtubule associated serine/threonine kinase family member 4
	Mfsd1	-1.68468	-1.72112	-1.95394	-2.14995	Major facilitator superfamily domain containing 1
	Mfsd3	2.18969	2.00925	1.56141	1.84581	major facilitator superfamily domain containing 3
	Mib1	-2.23358	-3.26411	-1.8774	-4.12578	mindbomb homolog 1 (Drosophila)
	Mlc1	2.66458	2.54567	2.34799	1.63469	megalencephalic leukoencephalopathy with subcortical cysts 1 homolog (human)
	Mlx	2.1153	2.45793	2.13433	1.82344	MAX-like protein X
	Mmp23	2.34891	3.03384	2.33303	2.45278	matrix metallopeptidase 23
	Mrc2	3.22127	2.32409	3.17505	1.62047	mannose receptor, C type 2
	Mup3	-3.27504	-3.35796	-3.87762	-1.70916	major urinary protein 3
	Myo5a	-1.87621	-2.92709	-1.41301	-2.68723	myosin Va
	Ncbp2	-1.65964	-1.74514	-1.84524	-2.08519	nuclear cap binding protein subunit 2
	Ndel1	-5.48661	-5.4985	-1.30826	-2.59144	nuclear distribution gene E-like homolog 1 (A. nidulans)
	Nfkbia	-2.28472	-2.01032	-2.29252	-2.55739	nuclear factor of kappa light chain gene enhancer in B-cells inhibitor, alpha
	Nmd3	-2.67637	-2.74909	-1.81572	-2.40986	NMD3 homolog (S. cerevisiae)
	Nupl1	-1.69229	-2.21897	-1.78913	-2.28034	Nucleoporin like 1
	Orc4l	-1.68767	-2.96818	-1.37009	-2.25468	origin recognition complex, subunit 4-like (S. cerevisiae)
	Osbpl3	-9.00741	-6.57801	-6.07964	-5.90086	oxysterol binding protein-like 3
	Osbpl8	-2.81927	-4.38578	-2.17069	-4.13335	oxysterol binding protein-like 8
	P2rx4	2.28656	2.2578	2.28813	1.53034	purinergic receptor P2X, ligand-gated ion channel 4
	P2rxl1	2.0204	1.96925	1.4587	2.00452	purinergic receptor P2X-like 1, orphan receptor
	P2ry6	1.66829	2.40451	1.58108	1.68988	pyrimidinergic receptor P2Y, G-protein coupled, 6
	Park7	2.00157	2.52061	1.8892	2.03532	Parkinson disease (autosomal recessive, early onset) 7
	Pex16	1.80623	2.81305	1.82855	2.07844	peroxisome biogenesis factor 16
	Pex19	2.2468	2.1546	2.02875	1.53363	peroxisome biogenesis factor 19
	Pex5	2.12004	2.40908	2.11147	1.56004	peroxisome biogenesis factor 5
	Pgls	2.03187	2.78654	1.65523	1.87286	6-phosphogluconolactonase
	Pitpnc1	-2.53488	-3.23602	-1.11649	-1.87462	phosphatidylinositol transfer protein, cytoplasmic 1
	Pldn	-3.1362	-2.07306	-2.63617	-2.30042	pallidin
	Plekhf1	1.64663	2.0721	1.64197	2.59311	pleckstrin homology domain containing, family F (with FYVE domain) member 1
	Prkar2a	-2.22707	-1.93878	-1.49589	-3.11209	protein kinase, cAMP dependent regulatory, type II alpha
	Psma1	-2.29584	-1.88363	-1.33821	-1.82033	proteasome (prosome, macropain) subunit, alpha type 1
	Rab1	-1.51597	-1.95418	-1.60647	-2.2932	RAB1, member RAS oncogene family
	Rab11a	-1.66466	-1.94806	-1.51142	-2.42351	RAB11a, member RAS oncogene family
	Rab14	-6.03656	-11.0607	-1.70474	-5.3014	RAB14, member RAS oncogene family
	Rab1b	2.04643	2.46224	1.78544	1.71346	RAB1B, member RAS oncogene family
	Rab2	-2.23371	-1.73406	-2.4546	-1.44448	RAB2, member RAS oncogene family
	Rab20	2.04735	2.63555	1.90207	1.87269	RAB20, member RAS oncogene family
	Rab24	2.23079	2.42723	1.95081	1.80876	RAB24, member RAS oncogene family
	Rab25	2.31341	2.86433	1.7418	2.31937	RAB25, member RAS oncogene family
	Rab27a	4.17021	3.80315	3.60412	1.80669	RAB27A, member RAS oncogene family
	Rab27b	-2.01339	-2.6146	-1.84533	-4.39783	RAB27b, member RAS oncogene family
	Rab40c	1.79903	2.25641	1.6397	1.62274	Rab40c, member RAS oncogene family
	Rab4b	1.78783	2.29648	1.5776	1.64501	RAB4B, member RAS oncogene family
	Rab5a	-1.87532	-2.24836	-1.65959	-2.28332	RAB5A, member RAS oncogene family
	Rab5c	2.47524	1.94438	2.86738	-1.0691	RAB5C, member RAS oncogene family
	Rab6	-1.95508	-2.05679	-2.35397	-2.41252	RAB6, member RAS oncogene family
	Rab6b	1.86077	1.84647	3.94549	2.02546	RAB6B, member RAS oncogene family
	Rabl2a	2.45482	2.92674	3.23016	2.19612	RAB, member of RAS oncogene family-like 2A
	Rae1	1.75108	2.33323	1.62803	1.73058	RAE1 RNA export 1 homolog (S. pombe)
	Ranbp2	-5.46052	-5.7671	-2.63947	-2.66142	RAN binding protein 2
	Rapgef4	-2.24813	-2.31065	-1.98484	-2.3815	Rap guanine nucleotide exchange factor (GEF) 4
	Rasd1	2.25007	2.87936	1.71199	1.81213	RAS, dexamethasone-induced 1
	Rasef	-2.35363	-3.9387	-2.44034	-2.31449	RAS and EF hand domain containing
	Refbp2	5.83618	5.2084	4.07731	3.54645	THO complex 4
	Rock1	-2.50099	-3.04606	-1.52028	-4.06342	Rho-associated coiled-coil containing protein kinase 1
	Rpain	1.91404	2.4435	1.67653	2.16173	RPA interacting protein
	Rrad	1.59203	2.70477	1.67502	1.89196	Ras-related associated with diabetes
	Sar1a	2.07679	1.90878	2.08487	1.27788	SAR1 gene homolog A (S. cerevisiae)
	Scn7a	-1.8952	-3.22151	-1.6001	-3.90853	sodium channel, voltage-gated, type VII, alpha
	Scp2	-2.40604	-2.86917	-3.31679	-1.29135	Sterol carrier protein 2, liver
	Sfxn2	2.4404	2.47085	2.27094	1.56408	sideroflexin 2
	Sh2b2	1.82238	2.14089	1.4969	2.08835	SH2B adaptor protein 2
	Slc12a6	-2.67167	-3.14406	-3.00368	-1.95489	solute carrier family 12, member 6
	Slc16a4	-2.41034	-1.91712	-1.35625	-1.89254	Solute carrier family 16 (monocarboxylic acid transporters), member 4
	Slc1a4	2.57267	3.92933	2.14061	2.63246	solute carrier family 1 (glutamate/neutral amino acid transporter), member 4
	Slc22a18	2.01932	3.13551	2.22883	1.90592	solute carrier family 22 (organic cation transporter), member 18
	Slc25a10	2.08661	2.76492	1.92444	1.70014	solute carrier family 25 (mitochondrial carrier, dicarboxylate transporter), member 10
	Slc25a36	-1.90164	-2.60647	-1.48468	-2.21217	solute carrier family 25, member 36
	Slc25a39	2.06229	2.21464	1.98246	1.38974	solute carrier family 25, member 39
	Slc27a1	2.26626	4.77241	2.75477	2.12928	solute carrier family 27 (fatty acid transporter), member 1
	Slc27a3	1.74399	1.92969	1.80845	1.83864	solute carrier family 27 (fatty acid transporter), member 3
	Slc2a1	2.17436	3.14838	2.07579	2.92705	solute carrier family 2 (facilitated glucose transporter), member 1
	Slc30a1	-1.80583	-2.17408	-1.2076	-2.48805	solute carrier family 30 (zinc transporter), member 1
	Slc30a9	-1.86589	-2.68927	-1.69518	-3.68742	solute carrier family 30 (zinc transporter), member 9
	Slc38a4	-1.75062	-1.673	-1.95279	-2.77511	solute carrier family 38, member 4
	Slc39a3	2.33271	2.61967	1.84016	2.08414	solute carrier family 39 (zinc transporter), member 3
	Slc41a1	1.73915	1.89003	1.7457	1.86066	solute carrier family 41, member 1
	Slc46a1	1.94917	2.47465	1.73281	1.61338	solute carrier family 46, member 1
	Slc5a2	2.05425	1.95302	1.30022	2.15277	solute carrier family 5 (sodium/glucose cotransporter), member 2
	Slc5a3	-4.17148	-3.50441	-3.20203	-3.17558	solute carrier family 5 (inositol transporters), member 3
	Slc6a15	-3.15737	-1.78114	-1.35842	-2.6219	solute carrier family 6 (neurotransmitter transporter), member 15
	Slc7a4	1.66037	2.34436	1.96193	1.66053	solute carrier family 7 (cationic amino acid transporter, y+ system), member 4
	Slco4c1	-1.86283	-3.92945	-2.95535	-3.08845	solute carrier organic anion transporter family, member 4C1
	Snx10	-2.52872	-2.05854	-1.56104	-1.77425	sorting nexin 10
	Snx12	2.79522	2.56762	2.3965	1.41598	sorting nexin 12
	Snx13	-2.56549	-3.23635	-2.20241	-3.80385	sorting nexin 13
	Snx30	-2.40794	-2.27505	-2.47989	-1.69975	sorting nexin family member 30
	Sorbs1	-3.56495	-3.16859	1.07592	-2.41744	sorbin and SH3 domain containing 1
	Spcs3	-2.06891	-2.54296	-1.45715	-2.79948	signal peptidase complex subunit 3 homolog (S. cerevisiae)
	Spnb2	-10.7542	-10.8648	-1.32358	-6.1627	spectrin beta 2
	Stard4	-2.54395	-3.40214	-2.0695	-2.67367	StAR-related lipid transfer (START) domain containing 4
	Steap1	3.03859	2.30246	2.34866	1.32975	six transmembrane epithelial antigen of the prostate 1
	Ston1	-1.8412	-2.13492	-1.642	-2.71786	Stonin 1
	Stx6	2.31523	2.27874	1.86185	1.34299	syntaxin 6
	Stx8	1.74417	1.80982	1.80324	2.13193	syntaxin 8
	Syn2	2.11028	2.34903	1.86073	1.70184	synapsin II
	Synj1	-2.35282	-2.48072	-2.11482	-2.70126	synaptojanin 1
	Synj2bp	-2.31481	-3.09883	-1.59299	-2.40837	synaptojanin 2 binding protein
	Sypl	-1.84186	-2.0589	-2.42711	-1.90545	synaptophysin-like protein
	Syt5	1.56576	2.27257	1.62231	1.85257	synaptotagmin V
	Tap1	2.0927	2.06728	1.79232	1.69451	transporter 1, ATP-binding cassette, sub-family B (MDR/TAP)
	Tekt4	2.46531	3.47696	2.17587	2.9066	tektin 4
	Thoc4	4.84923	4.59987	3.49181	3.06702	THO complex 4
	Timm13	2.28116	2.33365	1.80018	1.51639	translocase of inner mitochondrial membrane 13 homolog (yeast)
	Timm17b	1.84635	2.15844	1.60016	1.82912	translocase of inner mitochondrial membrane 17b
	Timm50	2.06609	3.07199	1.88793	1.66188	translocase of inner mitochondrial membrane 50 homolog (yeast)
	Tloc1	-2.25087	-2.90609	-1.49567	-2.39766	translocation protein 1
	Tmed5	-4.74558	-5.8326	-5.29961	-6.63804	transmembrane emp24 protein transport domain containing 5
	Tmed7	-1.80637	-2.44845	-1.88025	-2.37813	transmembrane emp24 protein transport domain containing 7
	Tmem9	1.988	2.26335	1.75681	1.83058	transmembrane protein 9
	Tnpo3	-2.09068	-2.36792	-1.49375	-2.46466	transportin 3
	Tnrc6a	-3.31687	-3.99699	-1.55584	-3.69522	trinucleotide repeat containing 6a
	Tob1	2.87015	2.7065	1.92728	1.98026	transducer of ErbB-2.1
	Trappc1	2.31882	2.345	1.68356	2.00704	trafficking protein particle complex 1
	Trappc5	2.47442	2.82973	1.65085	2.21688	trafficking protein particle complex 5
	Trp53	2.5515	3.08938	1.75007	1.48452	transformation related protein 53
	Trpc1	-1.86897	-2.25864	-1.56322	-2.82793	transient receptor potential cation channel, subfamily C, member 1
	Trpm7	-4.46896	-4.70387	-1.66603	-3.96095	transient receptor potential cation channel, subfamily M, member 7
	Tst	2.42251	3.17254	1.93879	1.93738	thiosulfate sulfurtransferase, mitochondrial
	Tubb5	3.78248	3.91395	2.52696	2.79223	tubulin, beta 5
	Txn2	1.92545	2.07352	1.79785	1.60085	thioredoxin 2
	Txndc4	-1.38753	-1.95179	-2.04505	-2.26493	thioredoxin domain containing 4 (endoplasmic reticulum)
	Ubl7	2.30029	3.71482	1.87986	2.20451	ubiquitin-like 7 (bone marrow stromal cell-derived)
	Uhrf1	2.21704	1.92425	1.66927	1.6887	ubiquitin-like, containing PHD and RING finger domains, 1
	Use1	2.48811	3.36926	2.44627	2.70855	unconventional SNARE in the ER 1 homolog (S. cerevisiae)
	Vamp2	2.23944	2.91711	2.41428	1.28466	vesicle-associated membrane protein 2
	Vamp3	3.81021	2.39306	3.22295	1.62322	vesicle-associated membrane protein 3
	Vamp4	-2.72901	-3.00809	-1.66521	-3.2134	vesicle-associated membrane protein 4
	Vav3	-2.19103	-2.68578	-1.57421	-2.69385	vav 3 oncogene
	Vdac1	2.3487	2.43177	2.28231	1.56711	voltage-dependent anion channel 1
	Vps13a	-2.00779	-2.16138	-1.39606	-2.0465	vacuolar protein sorting 13A (yeast)
	Vps25	2.46524	2.60914	1.63875	1.65405	vacuolar protein sorting 25 (yeast)
	Vps53	2.09966	2.3951	2.23321	1.62471	vacuolar protein sorting 53 (yeast)
	Wdr31	1.73363	1.90307	1.90152	1.79942	WD repeat domain 31
	Xpo4	-2.34776	-2.51923	-1.69351	-1.99532	exportin 4
	Xpot	-1.64494	-2.26304	-1.64541	-1.93958	exportin, tRNA (nuclear export receptor for tRNAs)
	Xtrp3s1	-4.43568	-2.11669	-1.52799	-1.8496	X transporter protein 3 similar 1 gene
	Yes1	-1.89036	-4.05828	-2.8147	-3.94792	Yamaguchi sarcoma viral (v-yes) oncogene homolog 1
	Yif1a	1.97696	2.44835	1.66823	1.98971	Yip1 interacting factor homolog A (S. cerevisiae)
	Ykt6	2.97959	2.54722	2.51455	1.30567	YKT6 homolog (S. Cerevisiae)
	Ywhag	3.6672	4.36438	4.07192	1.37511	3-monooxygenase/tryptophan 5-monooxygenase activation protein, gamma polypeptide
	Ywhaz	-2.29533	-2.7474	-4.49711	-1.28714	tyrosine 3-monooxygenase/tryptophan 5-monooxygenase activation protein, zeta polypeptide
	Zdhhc3	2.05275	2.2896	1.81868	1.35873	zinc finger, DHHC domain containing 3
	Zfp451	-2.82387	-2.5307	-1.46866	-2.72716	zinc finger protein 451
Macrophage	Adamts9	-5.95086	-12.6903	-1.41504	-5.52586	a disintegrin-like and metallopeptidase (reprolysin type) with thrombospondin type 1 motif, 9
	Aif1	2.01768	2.21541	1.97946	1.74063	allograft inflammatory factor 1
	Angpt1	-1.72624	-3.37944	-1.84766	-2.9355	angiopoietin 1
	Bdkrb2	-3.2257	-1.92536	-2.09703	-1.88934	bradykinin receptor, beta 2
	Bdnf	-1.86389	-2.16672	-1.65872	-1.94605	brain derived neurotrophic factor
	Bmp1	2.24642	2.32349	2.75492	-1.06364	bone morphogenetic protein 1
	Bmp2	-1.64764	-1.99694	-2.11881	-2.15298	bone morphogenetic protein 2
	Bmp5	-1.96566	-3.0074	-1.79603	-3.42628	bone morphogenetic protein 5
	C1qa	1.71433	2.23945	1.60425	1.7759	complement component 1, q subcomponent, alpha polypeptide
	C1qb	2.53405	3.01885	1.41766	2.62366	complement component 1, q subcomponent, beta polypeptide
	C1qc	2.1203	2.89497	2.13306	2.08934	complement component 1, q subcomponent, C chain
	C5ar1	2.46162	3.635	1.38643	1.47982	complement component 5a receptor 1
	Cblb	-8.34421	-10.4139	-1.88788	-4.74041	Casitas B-lineage lymphoma b
	Ccl17	1.98213	2.49417	1.52206	1.67438	chemokine (C-C motif) ligand 17
	Ccr7	1.84691	2.00017	1.92565	2.09347	chemokine (C-C motif) receptor 7
	Cd8b1	3.48814	1.89697	1.98501	1.88609	CD8 antigen, beta chain 1
	Cd14	1.88559	3.06871	2.20133	1.98081	CD14 antigen
	Cdk5	1.97638	2.29688	1.74431	1.8555	cyclin-dependent kinase 5
	Cmtm6	-1.60637	-2.33458	-3.56828	-1.8901	CKLF-like MARVEL transmembrane domain containing 6
	Cmtm7	2.53722	2.51017	2.15654	2.35932	CKLF-like MARVEL transmembrane domain containing 7
	Cnp	2.0169	2.65218	2.05014	2.06366	2',3'-cyclic nucleotide 3' phosphodiesterase
	Cxcl14	4.49646	3.79734	4.85163	3.07161	chemokine (C-X-C motif) ligand 14
	Dpp4	-2.0799	-2.73206	-2.13862	-3.26137	Dipeptidylpeptidase 4
	Efnb1	-2.38034	-1.99545	-1.74878	-2.05395	ephrin B1
	Entpd1	-1.64848	-2.15942	-1.52267	-2.59893	ectonucleoside triphosphate diphosphohydrolase 1
	Fcer1g	2.14097	2.45642	1.7104	2.09568	Fc receptor, IgE, high affinity I, gamma polypeptide
	Fcgr2b	1.91407	2.26514	1.83596	1.78449	Fc receptor, IgG, low affinity IIb
	Fgl2	-2.17471	-2.74391	-1.9279	-2.98014	fibrinogen-like protein 2
	Figf	-1.85282	-2.55827	-2.80635	-2.15674	C-fos induced growth factor
	Flt1	-3.37432	-2.56396	-1.55811	-3.8517	FMS-like tyrosine kinase 1
	Flt3l	2.47232	2.48055	2.16859	1.78582	FMS-like tyrosine kinase 3 ligand
	Foxp1	-2.203	-2.54744	-1.77739	-2.62222	forkhead box P1
	Gdf10	3.24925	2.343	2.23106	1.83472	growth differentiation factor 10
	Gh	1.64568	2.42611	1.46053	1.89567	growth hormone
	Glrx2	1.84527	2.23751	1.64324	1.60948	glutaredoxin 2 (thioltransferase)
	Gls	-1.96477	-2.94847	-1.22714	-2.39572	glutaminase
	H2-Ab1	1.94969	2.66633	1.96856	2.27361	histocompatibility 2, class II antigen A, beta 1
	H2-D1	-5.4381	-5.00771	-6.43168	-3.33601	Histocompatibility 2, D region locus 1
	H2-DMa	1.82946	3.14467	1.98623	2.33274	histocompatibility 2, class II, locus DMa
	H2-DMb1	2.27649	3.12611	2.2451	2.46681	histocompatibility 2, class II, locus Mb1
	H2-DMb2	3.33277	3.36208	1.87767	2.54121	histocompatibility 2, class II, locus Mb2
	H2-Ea	-1.89206	-1.60918	-2.58039	-1.53966	histocompatibility 2, class II antigen E alpha
	H2-Eb1	2.11708	3.30815	2.46296	3.1277	histocompatibility 2, class II antigen E beta
	H2-Oa	1.40811	2.10154	1.7501	2.49997	histocompatibility 2, O region alpha locus
	H2-Ob	1.98213	1.80622	1.77247	1.78542	histocompatibility 2, O region beta locus
	Ifi204	-5.36896	-4.63512	-5.45014	-4.56532	interferon activated gene 204
	Ifngr2	2.69554	2.36338	2.77941	1.77326	interferon gamma receptor 2
	Igh-6	2.86372	1.81003	1.72358	1.63669	Immunoglobulin heavy chain 6 (heavy chain of IgM)
	Il6st	-6.29694	-9.63289	-3.17746	-3.67846	interleukin 6 signal transducer
	Il18bp	2.0097	2.11592	1.68591	1.5855	interleukin 18 binding protein
	Ilf2	3.55382	3.37191	2.88849	2.20405	interleukin enhancer binding factor 2
	Itga6	-2.56204	-2.48047	-1.55666	-1.75235	integrin alpha 6
	Lcn2	2.67854	3.58294	2.84234	2.74675	lipocalin 2
	Lgals1	2.64124	2.76536	2.25235	2.52284	lectin, galactose binding, soluble 1
	Ltb	2.33142	2.05132	2.1369	1.53068	lymphotoxin B
	Lyve1	-2.48015	-1.85797	-1.48642	-1.75648	lymphatic vessel endothelial hyaluronan receptor 1
	Marco	2.50981	4.30094	3.06345	2.18287	macrophage receptor with collagenous structure
	Mdk	3.92778	3.33056	2.31312	2.3472	midkine
	Mif	1.75358	2.26105	1.7283	1.86732	macrophage migration inhibitory factor
	Mmp23	2.34891	3.03384	2.33303	2.45278	matrix metallopeptidase 23
	Mrc2	3.22127	2.32409	3.17505	1.62047	mannose receptor, C type 2
	Mst1	1.45866	2.70498	1.48699	2.03457	macrophage stimulating 1 (hepatocyte growth factor-like)
	Npy	3.00309	3.53926	3.57751	4.39373	neuropeptide Y
	Ptms	2.55317	2.71186	2.05688	1.94214	Parathymosin
	Rab27a	4.17021	3.80315	3.60412	1.80669	RAB27A, member RAS oncogene family
	Retnla	2.79649	1.53823	2.53598	1.84004	resistin like alpha
	Ryk	-1.55586	-1.89023	-1.81215	-2.75068	receptor-like tyrosine kinase
	Sema4d	1.91678	1.91434	1.74262	1.8942	sema domain, immunoglobulin domain (Ig), transmembrane domain (TM) and short cytoplasmic domain, (semaphorin) 4D
	Sema7a	2.80765	2.05665	2.0537	1.0186	sema domain, immunoglobulin domain (Ig), and GPI membrane anchor, (semaphorin) 7
	Slurp1	3.18659	1.77837	1.48257	1.61131	secreted Ly6/Plaur domain containing 1
	Smad3	1.965	2.64503	2.39908	1.71345	MAD homolog 3 (Drosophila)
	Socs2	-3.55368	-3.02615	-1.73326	-2.27289	suppressor of cytokine signaling 2
	Spp1	-5.50835	-2.66697	-2.37146	-2.89632	secreted phosphoprotein 1
	Tfpi	-1.85326	-2.29328	-1.62953	-2.67493	tissue factor pathway inhibitor
	Timm50	2.06609	3.07199	1.88793	1.66188	translocase of inner mitochondrial membrane 50 homolog (yeast)
	Timp1	2.0306	2.31887	1.71675	1.3963	tissue inhibitor of metalloproteinase 1
	Timp4	1.9796	2.49426	1.91139	1.81783	tissue inhibitor of metalloproteinase 4
	Tnfsf10	-1.85657	-2.2728	-1.50182	-2.22919	tumor necrosis factor (ligand) superfamily, member 10
	Tnfsf13b	-2.02304	-2.91881	-1.04632	-1.84273	tumor necrosis factor (ligand) superfamily, member 13b
	Trem2	1.85167	2.2267	1.46255	1.8631	triggering receptor expressed on myeloid cells 2
	Vegfa	-2.04593	-2.35307	-2.52206	-2.47898	vascular endothelial growth factor A
	Vegfc	-2.33022	-1.92678	-1.65393	-2.19324	vascular endothelial growth factor C
	Wars	1.81823	2.55199	1.59242	1.47764	tryptophanyl-tRNA synthetase
Lipid metabolic process	Acaa1a	2.72768	3.437	1.46072	2.57171	acetyl-Coenzyme A acyltransferase 1A
	Acaa2	2.03888	2.46235	1.91071	2.02342	acetyl-Coenzyme A acyltransferase 2 (mitochondrial 3-oxoacyl-Coenzyme A thiolase)
	Acot1	1.94721	2.79994	1.40583	1.71007	acyl-CoA thioesterase 1
	Acot2	3.67461	2.66897	1.388	1.2662	acyl-CoA thioesterase 2
	Acot7	2.03343	2.36239	1.3929	1.58298	acyl-CoA thioesterase 7
	Acot8	1.89498	2.28919	1.52296	1.86638	acyl-CoA thioesterase 8
	Acox2	1.56331	2.73078	2.02422	1.95006	acyl-Coenzyme A oxidase 2, branched chain
	Acox3	1.98483	1.75754	2.20111	1.54474	acyl-Coenzyme A oxidase 3, pristanoyl
	Adh1	3.50519	2.97313	2.4992	3.11742	alcohol dehydrogenase 1 (class I)
	Agpat1	2.1542	2.78887	1.62751	1.70485	1-acylglycerol-3-phosphate O-acyltransferase 1 (lysophosphatidic acid acyltransferase, alpha)
	Agpat2	1.67666	3.56603	2.00974	1.87795	1-acylglycerol-3-phosphate O-acyltransferase 2 (lysophosphatidic acid acyltransferase, alpha)
	Agps	-1.81399	-2.1965	-1.64036	-2.20617	alkylglycerone phosphate synthase
	Apoc2	2.58725	2.42036	1.95606	3.16125	apolipoprotein C-II
	Atp8b1	-1.63108	-2.33462	-1.85187	-2.64963	ATPase, class I, type 8B, member 1
	Cln3	1.77669	3.06475	2.11034	1.96345	ceroid lipofuscinosis, neuronal 3, juvenile (Batten, Spielmeyer-Vogt disease)
	Cnbp	-4.59121	-5.20157	-1.17267	-2.10073	Cellular nucleic acid binding protein
	Dctn6	-1.59564	-2.54649	-3.07392	-1.4219	dynactin 6
	Dgat2	1.87918	2.93098	2.84378	2.14344	diacylglycerol O-acyltransferase 2
	Dhrs4	2.92051	2.14946	2.40022	1.39491	dehydrogenase/reductase (SDR family) member 4
	Ebp	2.11679	2.6644	1.63385	2.05261	phenylalkylamine Ca2+ antagonist (emopamil) binding protein
	Ech1	1.72465	2.19454	1.79703	1.81376	enoyl coenzyme A hydratase 1, peroxisomal
	Echs1	2.17741	2.49936	2.08304	1.47115	enoyl Coenzyme A hydratase, short chain, 1, mitochondrial
	Enpp6	1.91806	1.78668	1.68769	2.05465	ectonucleotide pyrophosphatase/phosphodiesterase 6
	Fads2	2.05339	1.79382	2.20376	1.55454	fatty acid desaturase 2
	Fdft1	1.75608	1.99783	1.37018	2.33994	farnesyl diphosphate farnesyl transferase 1
	Fdps	2.06672	2.12445	1.77869	1.45107	farnesyl diphosphate synthetase
	Galc	10.8575	11.5127	13.054	6.58702	galactosylceramidase
	Ggps1	-2.64435	-3.50365	-1.99626	-2.36258	geranylgeranyl diphosphate synthase 1
	Gm2a	3.34541	3.75179	2.27449	2.55396	GM2 ganglioside activator protein
	Gpsn2	1.88512	2.19681	1.61778	1.61577	glycoprotein, synaptic 2
	Hsd17b12	2.60179	2.84516	2.54589	1.65436	hydroxysteroid (17-beta) dehydrogenase 12
	Lipa	-2.19005	-2.01296	-1.85869	-2.2086	lysosomal acid lipase A
	Lipg	-1.8613	-2.2655	-1.223	-2.78892	lipase, endothelial
	Lrat	2.13426	2.14551	10.186	2.59631	lecithin-retinol acyltransferase (phosphatidylcholine-retinol-O-acyltransferase)
	Mbtps2	-1.93223	-2.39564	-1.71258	-2.21009	membrane-bound transcription factor peptidase, site 2
	Mlstd2	-2.29459	-3.56756	-2.24398	-2.23439	male sterility domain containing 2
	Mtmr2	3.37157	2.08235	2.90015	1.62463	myotubularin related protein 2
	Myo5a	-1.87621	-2.92709	-1.41301	-2.68723	myosin Va
	Nr3c1	-2.09145	-2.73229	-1.29818	-2.66724	nuclear receptor subfamily 3, group C, member 1
	Nrip1	-3.42915	-3.20438	-1.44999	-1.80632	nuclear receptor interacting protein 1
	Osbpl3	-9.00741	-6.57801	-6.07964	-5.90086	oxysterol binding protein-like 3
	Osbpl8	-2.81927	-4.38578	-2.17069	-4.13335	oxysterol binding protein-like 8
	Pcx	1.90443	3.10423	2.78459	1.46069	pyruvate carboxylase
	Pex5	2.12004	2.40908	2.11147	1.56004	peroxisome biogenesis factor 5
	Phca	-2.69307	-2.49804	-1.53971	-2.88799	phytoceramidase, alkaline
	Pi4kb	3.08543	3.52889	1.86105	1.85803	phosphatidylinositol 4-kinase, catalytic, beta polypeptide
	Pigg	-1.80906	-2.13394	-1.84823	-2.98604	phosphatidylinositol glycan anchor biosynthesis, class G
	Pigq	2.35216	1.89154	1.72566	1.44745	phosphatidylinositol glycan anchor biosynthesis, class Q
	Pik3ca	-1.94939	-3.10453	-2.14767	-4.04915	phosphatidylinositol 3-kinase, catalytic, alpha polypeptide
	Pik3cd	1.78945	1.98926	2.12249	1.87772	phosphatidylinositol 3-kinase catalytic delta polypeptide
	Pip5k3	-2.00688	-2.35886	-1.39555	-2.4859	phosphatidylinositol-3-phosphate/phosphatidylinositol 5-kinase, type III
	Pitpnc1	-2.53488	-3.23602	-1.11649	-1.87462	phosphatidylinositol transfer protein, cytoplasmic 1
	Pla2g12a	2.03643	2.29684	2.01226	1.54689	phospholipase A2, group XIIA
	Pla2g6	1.90212	2.73186	1.82421	1.79757	phospholipase A2, group VI
	Plcb1	2.09148	1.75862	1.97971	1.65608	phospholipase C, beta 1
	Plcxd3	-2.58832	-3.6382	-1.69811	-2.68618	phosphatidylinositol-specific phospholipase C, X domain containing 3
	Prkar2b	-2.02143	-1.93991	-1.89775	-3.2719	protein kinase, cAMP dependent regulatory, type II beta
	Prpf19	3.72262	4.58931	3.47437	1.25876	PRP19/PSO4 pre-mRNA processing factor 19 homolog (S. cerevisiae)
	Ptdss2	2.23584	2.46089	1.98507	1.94306	phosphatidylserine synthase 2
	Pten	-1.68947	-2.43563	-1.58716	-3.09212	phosphatase and tensin homolog
	Ptges2	2.04982	2.69003	1.70089	1.83539	prostaglandin E synthase 2
	Ptgs2	-2.88127	-5.33363	-3.62899	-4.54084	prostaglandin-endoperoxide synthase 2
	Samd8	-1.94092	-2.8835	-1.50245	-3.30562	sterile alpha motif domain containing 8
	Sc5d	-1.77967	-2.38377	-1.18918	-3.52399	sterol-C5-desaturase (fungal ERG3, delta-5-desaturase) homolog (S. cerevisae)
	Scp2	-2.40604	-2.86917	-3.31679	-1.29135	Sterol carrier protein 2, liver
	Sgpp1	-1.80232	-1.87224	-1.91482	-2.37873	sphingosine-1-phosphate phosphatase 1
	Sh3glb1	-2.46246	-2.61606	-1.03916	-2.3911	SH3-domain GRB2-like B1 (endophilin)
	Slc27a1	2.26626	4.77241	2.75477	2.12928	solute carrier family 27 (fatty acid transporter), member 1
	Slc27a3	1.74399	1.92969	1.80845	1.83864	solute carrier family 27 (fatty acid transporter), member 3
	Stard4	-2.54395	-3.40214	-2.0695	-2.67367	StAR-related lipid transfer (START) domain containing 4
	Stat5a	2.42349	2.9991	3.19645	2.13893	signal transducer and activator of transcription 5A
	Synj1	-2.35282	-2.48072	-2.11482	-2.70126	synaptojanin 1
	Tm7sf2	2.15558	2.55486	1.65212	2.25098	transmembrane 7 superfamily member 2
	Tpi1	2.1679	3.03136	1.9229	2.27574	triosephosphate isomerase 1
Kinase activity	Aak1	-2.82818	-3.06506	-2.316	-1.78994	AP2 associated kinase 1
	Adck2	1.68739	2.21136	1.45398	1.95462	aarF domain containing kinase 2
	Adck4	1.67492	2.67659	1.81367	2.05262	aarF domain containing kinase 4
	Adck5	1.75549	2.30441	1.60527	1.65369	aarF domain containing kinase 5
	Ak2	2.37262	2.33369	2.60891	2.04105	adenylate kinase 2
	Ak3	2.51925	1.97204	2.33927	1.44504	adenylate kinase 3
	Ak7	1.78832	2.00519	2.39291	1.41155	adenylate kinase 7
	Akt2	2.67657	3.19182	2.5093	2.04519	thymoma viral proto-oncogene 2
	Arnt	2.53781	2.14358	2.20005	2.03389	aryl hydrocarbon receptor nuclear translocator
	Bmp2k	-1.92204	-2.09329	-2.18567	-1.85969	BMP2 inducible kinase
	Braf	-3.38119	-4.77488	-1.86334	-3.19218	Braf transforming gene
	Cdk5	1.97638	2.29688	1.74431	1.8555	cyclin-dependent kinase 5
	Cdkn1b	-1.64574	-2.48457	-1.89803	-2.33561	cyclin-dependent kinase inhibitor 1B
	Chuk	-2.11727	-2.62384	-2.22211	-2.40242	conserved helix-loop-helix ubiquitous kinase
	Ckb	2.33636	2.93241	1.9923	1.76775	creatine kinase, brain
	Ckmt1	3.0286	4.51397	2.85211	2.25194	creatine kinase, mitochondrial 1, ubiquitous
	Crkrs	-2.98751	-2.74162	-2.2475	-2.13139	Cdc2-related kinase, arginine/serine-rich
	Csk	1.6996	2.32658	1.89621	1.57906	c-src tyrosine kinase
	Csnk1a1	-3.85918	-4.9705	-1.95793	-2.92007	casein kinase 1, alpha 1
	Csnk1d	1.74729	2.20505	1.65764	1.80876	casein kinase 1, delta
	Csnk2b	2.31062	3.17425	2.23874	2.63076	casein kinase 2, beta polypeptide
	Dapk2	3.71912	4.62219	3.38914	3.89443	death-associated kinase 2
	Dapk3	2.1699	3.06203	1.84569	1.64929	death-associated kinase 3
	Dclk1	-2.03354	-2.26356	-1.2011	-2.00818	doublecortin-like kinase 1
	Ddr1	1.54118	2.26099	2.03473	1.70102	discoidin domain receptor family, member 1
	Dguok	1.78505	2.15094	1.49017	2.03685	deoxyguanosine kinase
	Dnm2	3.07875	4.05072	2.9298	2.09302	dynamin 2
	Dyrk1a	2.65902	2.34582	2.19052	1.31813	dual-specificity tyrosine-(Y)-phosphorylation regulated kinase 1a
	Eef2k	2.32428	3.37128	2.18246	2.67964	eukaryotic elongation factor-2 kinase
	Epha3	-1.90298	-2.56536	-1.89952	-1.99244	Eph receptor A3
	Epha7	-1.30829	-2.46839	-1.82698	-3.06632	Eph receptor A7
	Ern1	-2.0363	-2.31892	-1.78617	-2.08054	Endoplasmic reticulum (ER) to nucleus signalling 1
	Flrt2	-1.73501	-2.58809	-1.20172	-3.37615	fibronectin leucine rich transmembrane protein 2
	Flt1	-3.37432	-2.56396	-1.55811	-3.8517	FMS-like tyrosine kinase 1
	Galk1	2.55672	2.83878	2.1344	2.3588	galactokinase 1
	Gck	1.53702	2.10128	1.661	2.30392	glucokinase
	Gkap1	-1.99618	-2.25056	-1.45778	-2.64759	G kinase anchoring protein 1
	Glul	2.42749	3.55633	1.52193	1.78899	glutamate-ammonia ligase (glutamine synthetase)
	Grk6	2.09318	1.91243	1.86479	1.78414	G protein-coupled receptor kinase 6
	Gtf2f1	2.22065	2.66253	2.03047	1.54596	general transcription factor IIF, polypeptide 1
	Hspb8	1.97762	2.94702	1.68408	1.74724	heat shock protein 8
	Hyou1	3.32538	4.66417	2.99885	1.63798	hypoxia up-regulated 1
	Ikbkb	2.36237	2.59671	2.35024	1.56113	inhibitor of kappaB kinase beta
	Ikbkg	1.85127	2.24176	1.89309	1.60333	inhibitor of kappaB kinase gamma
	Irak4	4.10991	6.87974	4.58001	2.58202	interleukin-1 receptor-associated kinase 4
	Itpkb	-3.54791	-3.29782	-1.12292	-2.86995	inositol 1,4,5-trisphosphate 3-kinase B
	Lats1	2.44299	2.08289	2.64633	1.62705	large tumor suppressor
	Lats2	-1.90193	-2.30038	-2.25799	-1.87824	large tumor suppressor 2
	Map3k12	-2.59371	-3.1297	-3.81507	1.01595	mitogen activated protein kinase kinase kinase 12
	Mapk12	1.41366	2.35995	1.94026	2.32565	mitogen-activated protein kinase 12
	Mapk13	2.07373	2.0882	1.60857	1.586	mitogen activated protein kinase 13
	Mapk8	-4.67645	-4.85431	-1.56416	-2.60721	mitogen activated protein kinase 8
	Mapk8ip1	2.09432	2.16873	2.03699	1.75633	mitogen activated protein kinase 8 interacting protein 1
	Mast4	-2.71291	-2.09117	-1.58981	-3.25862	microtubule associated serine/threonine kinase family member 4
	Matk	1.62496	2.60568	1.50311	2.14329	megakaryocyte-associated tyrosine kinase
	Melk	3.03581	2.55716	2.21374	2.49682	maternal embryonic leucine zipper kinase
	Mknk2	2.16504	3.22187	2.57189	2.27786	MAP kinase-interacting serine/threonine kinase 2
	Nek7	-3.54884	-4.31209	-1.96007	-3.6182	NIMA (never in mitosis gene a)-related expressed kinase 7
	Nme3	2.0029	2.45903	1.56044	1.93465	expressed in non-metastatic cells 3
	Nme4	1.77883	2.52924	1.72712	2.08608	expressed in non-metastatic cells 4, protein
	Pank3	-2.43247	-3.23951	-1.6196	-2.28161	pantothenate kinase 3
	Papss2	2.10981	2.6537	2.26006	1.50803	3'-phosphoadenosine 5'-phosphosulfate synthase 2
	Pdxk	1.62662	2.27992	1.64706	2.07153	pyridoxal (pyridoxine, vitamin B6) kinase
	Pfkfb3	2.67422	3.28528	3.33039	2.79833	6-phosphofructo-2-kinase/fructose-2,6-biphosphatase 3
	Pfkp	2.821	3.92806	2.18409	1.25471	phosphofructokinase, platelet
	Pftk1	-1.94973	-2.45041	-1.384	-2.26682	PFTAIRE protein kinase 1
	Pi4kb	3.08543	3.52889	1.86105	1.85803	phosphatidylinositol 4-kinase, catalytic, beta polypeptide
	Pik3ap1	1.55828	2.1672	1.77857	1.9021	phosphoinositide-3-kinase adaptor protein 1
	Pik3ca	-1.94939	-3.10453	-2.14767	-4.04915	phosphatidylinositol 3-kinase, catalytic, alpha polypeptide
	Pik3cd	1.78945	1.98926	2.12249	1.87772	phosphatidylinositol 3-kinase catalytic delta polypeptide
	Pip5k3	-2.00688	-2.35886	-1.39555	-2.4859	phosphatidylinositol-3-phosphate/phosphatidylinositol 5-kinase, type III
	Pkia	-3.67753	-4.68924	-2.59737	-4.03122	protein kinase inhibitor, alpha
	Pnkp	1.87912	2.28032	1.55503	1.71927	polynucleotide kinase 3'- phosphatase
	Ppp4c	2.52342	2.85868	2.17585	2.93575	protein phosphatase 4, catalytic subunit
	Prkar2a	-2.22707	-1.93878	-1.49589	-3.11209	protein kinase, cAMP dependent regulatory, type II alpha
	Prkar2b	-2.02143	-1.93991	-1.89775	-3.2719	protein kinase, cAMP dependent regulatory, type II beta
	Prkce	-2.80318	-2.97041	-1.33465	-2.28363	protein kinase C, epsilon
	Prkcn	-2.31028	-2.45805	-1.95414	-2.60248	protein kinase C, nu
	Prpf4b	-3.22015	-5.39134	-1.43079	-3.28176	PRP4 pre-mRNA processing factor 4 homolog B (yeast)
	Ptk2b	1.86531	1.84524	1.81617	1.91699	PTK2 protein tyrosine kinase 2 beta
	Ptk7	2.36086	2.53695	2.4546	1.5654	PTK7 protein tyrosine kinase 7
	Rock1	-2.50099	-3.04606	-1.52028	-4.06342	Rho-associated coiled-coil containing protein kinase 1
	Ropn1l	2.71759	1.85713	2.09296	1.56795	ropporin 1-like
	Rp2h	-2.22331	-3.92396	-2.33861	-4.19933	retinitis pigmentosa 2 homolog (human)
	Rps6kb1	-1.72309	-2.14421	-1.24754	-2.43683	ribosomal protein S6 kinase, polypeptide 1
	Ryk	-1.55586	-1.89023	-1.81215	-2.75068	receptor-like tyrosine kinase
	Snf1lk	-2.52008	-2.41259	-2.42903	-2.58789	SNF1-like kinase
	Snrk	-2.15421	-1.79721	-1.72826	-2.1672	SNF related kinase
	Speg	3.37341	2.88902	3.03099	2.82761	SPEG complex locus
	Stk17b	-4.07924	-3.826	-1.72293	-3.33174	serine/threonine kinase 17b (apoptosis-inducing)
	Stk25	9.02863	10.7033	4.307	6.52263	serine/threonine kinase 25 (yeast)
	Strap	-2.34514	-2.40069	-2.26666	-1.65919	Serine/threonine kinase receptor associated protein
	Tgfbr1	-2.17026	-2.3262	-1.63372	-2.69058	transforming growth factor, beta receptor I
	Trpm7	-4.46896	-4.70387	-1.66603	-3.96095	transient receptor potential cation channel, subfamily M, member 7
	Ulk2	-1.77253	-1.97195	-1.38099	-2.57995	Unc-51 like kinase 2 (C. elegans)
	Ulk4	1.57281	2.43084	2.21961	2.2928	unc-51-like kinase 4 (C. elegans)
	Wif1	-3.0664	-4.76523	-7.32218	-7.97571	Wnt inhibitory factor 1
	Xylb	1.58221	2.58798	2.63653	1.51854	xylulokinase homolog (H. influenzae)
	Yes1	-1.89036	-4.05828	-2.8147	-3.94792	Yamaguchi sarcoma viral (v-yes) oncogene homolog 1
Transcription	Abtb1	1.89285	2.37184	1.58347	1.67187	ankyrin repeat and BTB (POZ) domain containing 1
	Actl6a	-3.61617	-3.87927	-1.43229	-2.4105	actin-like 6A
	Aebp2	-1.64072	-2.19223	-1.36634	-2.41259	AE binding protein 2
	Aes	1.95848	2.27855	2.3652	1.41821	amino-terminal enhancer of split
	Ahctf1	-6.46526	-6.61677	-2.58042	-2.65182	AT hook containing transcription factor 1
	Ankhd1	-2.18658	-2.72417	-1.56018	-2.11978	ankyrin repeat and KH domain containing 1
	Ankib1	-1.88719	-2.24914	-2.05879	-1.8577	ankyrin repeat and IBR domain containing 1
	Ankrd10	-2.08645	-2.35127	-1.92834	-1.80692	ankyrin repeat domain 10
	Arnt	2.53781	2.14358	2.20005	2.03389	aryl hydrocarbon receptor nuclear translocator
	Ascc1	1.74432	1.87316	2.19988	1.88149	activating signal cointegrator 1 complex subunit 1
	Ascc2	1.99124	2.40542	2.01726	1.3583	activating signal cointegrator 1 complex subunit 2
	Ash1l	-3.09879	-3.09107	-1.24206	-2.10707	ash1 (absent, small, or homeotic)-like (Drosophila)
	Atf4	-1.73279	-2.91963	-2.74265	-2.31898	activating transcription factor 4
	Basp1	1.89584	2.50607	2.59837	1.64364	brain abundant, membrane attached signal protein 1
	Bcl10	-1.78492	-1.92161	-1.52525	-2.10457	B-cell leukemia/lymphoma 10
	Bmi1	-2.02091	-3.0261	-1.57988	-2.72627	Bmi1 polycomb ring finger oncogene
	Bpnt1	3.75683	4.02992	2.85104	1.86681	bisphosphate 3'-nucleotidase 1
	Braf	-3.38119	-4.77488	-1.86334	-3.19218	Braf transforming gene
	Brwd1	-2.43863	-3.02867	-1.54588	-3.66982	bromodomain and WD repeat domain containing 1
	Bzw1	-1.83352	-2.63988	-1.4942	-2.43872	basic leucine zipper and W2 domains 1
	Carhsp1	2.5169	2.10339	2.0172	1.29794	calcium regulated heat stable protein 1
	Casp8ap2	-4.31836	-4.9483	-3.24161	-4.06864	caspase 8 associated protein 2
	Cbfa2t3	-2.71387	-1.96086	-1.46952	-2.96828	core-binding factor, runt domain, alpha subunit 2, translocated to, 3 (human)
	Cbx7	1.4343	2.3749	2.30463	1.66382	chromobox homolog 7
	Ccnc	-1.91435	-2.5626	-1.7625	-3.53423	cyclin C
	Ccnl2	-1.93595	-2.42203	-1.28794	-2.21199	cyclin L2
	Ccnt2	-6.89562	-7.73992	-2.92524	-4.54465	cyclin T2
	Cdc73	-2.51782	-3.26322	-2.07386	-3.27444	Vcell division cycle 73, Paf1/RNA polymerase II complex component, homolog (S. cerevisiae)
	Cebpb	3.45397	4.80909	3.21024	2.53838	CCAAT/enhancer binding protein (C/EBP), beta
	Cebpg	-1.82099	-2.68314	-1.57489	-2.41409	CCAAT/enhancer binding protein (C/EBP), gamma
	Cenpb	3.26698	2.55081	3.4902	1.53059	centromere protein B
	Cggbp1	-1.86461	-2.02664	-1.50412	-1.91961	CGG triplet repeat binding protein 1
	Chd4	2.21223	2.07009	2.04025	2.51966	chromodomain helicase DNA binding protein 4
	Chd9	-2.48205	-3.27374	-1.23414	-2.06432	chromodomain helicase DNA binding protein 9
	Clock	-2.69837	-2.70271	-1.45259	-2.0185	circadian locomoter output cycles kaput
	Cnbp	-4.59121	-5.20157	-1.17267	-2.10073	Cellular nucleic acid binding protein
	Cpsf6	-2.57931	-2.90911	-1.24439	-2.62451	cleavage and polyadenylation specific factor 6
	Creb1	-2.82799	-3.48516	-1.76875	-3.55058	cAMP responsive element binding protein 1
	Creb3	2.03672	2.98335	1.79642	2.17189	cAMP responsive element binding protein 3
	Crebzf	-1.85872	-2.16347	-1.08345	-2.87853	CREB/ATF bZIP transcription factor
	Csdc2	1.91164	2.69673	1.99929	1.81033	cold shock domain containing C2, RNA binding
	Ctcf	1.75552	1.83722	2.37723	1.53048	CCCTC-binding factor
	Ctnnbip1	2.51889	2.05408	1.9333	1.38723	catenin beta interacting protein 1
	Cxxc1	2.67104	3.63174	2.45052	1.43356	CXXC finger 1 (PHD domain)
	Dach1	-2.63729	-5.37215	-3.73646	-2.39943	dachshund 1 (Drosophila)
	Dedd	2.76964	3.48805	2.78314	2.5843	death effector domain-containing
	Dmtf1	-2.02299	-2.67447	-1.44564	-2.53865	cyclin D binding myb-like transcription factor 1
	Dzip1	1.86886	1.93285	2.53752	1.58364	DAZ interacting protein 1
	E2f5	-2.08858	-3.30947	-2.36119	-1.0887	E2F transcription factor 5
	E2f6	2.74194	1.56838	2.12426	2.25747	E2F transcription factor 6
	Ebf1	-3.00534	-4.32537	-1.59335	-2.91659	early B-cell factor 1
	Edf1	2.07317	2.29634	1.90797	1.15902	endothelial differentiation-related factor 1
	Ell2	-2.23708	-3.49314	-1.97918	-3.18422	elongation factor RNA polymerase II 2
	Elof1	2.29435	2.46597	2.31071	2.34744	elongation factor 1 homolog (ELF1, S. cerevisiae)
	Ern1	-2.0363	-2.31892	-1.78617	-2.08054	Endoplasmic reticulum (ER) to nucleus signalling 1
	Esf1	-1.89142	-2.70802	-1.94757	-2.95103	ESF1, nucleolar pre-rRNA processing protein, homolog (S. cerevisiae)
	Ets1	-1.85701	-1.99364	-2.12405	-2.46258	E26 avian leukemia oncogene 1, 5' domain
	Etv3	-2.29014	-1.93809	-1.47939	-1.72635	ets variant gene 3
	Etv5	2.61849	3.72573	2.95588	1.87222	ets variant gene 5
	Fli1	-2.17908	-2.83289	-2.67436	-1.95752	Friend leukemia integration 1
	Foxf1a	2.72396	2.61502	2.69828	2.05872	forkhead box F1a
	Foxn2	-1.90821	-3.05581	-2.22105	-2.44622	forkhead box N2
	Foxn3	-2.34606	-2.70256	-1.90236	-2.68394	forkhead box N3
	Foxp1	-2.203	-2.54744	-1.77739	-2.62222	forkhead box P1
	Fst	-2.73232	-3.75385	-4.21858	-4.65022	follistatin
	Fubp1	-4.92965	-5.55158	-1.3123	-2.92402	far upstream element (FUSE) binding protein 1
	Fus	3.08913	2.57121	2.76784	1.11714	fusion, derived from t(12;16) malignant liposarcoma (human)
	Gabpa	-2.19794	-2.97409	-1.79199	-3.65926	GA repeat binding protein, alpha
	Garnl1	-1.80687	-2.02998	-1.61891	-2.66332	GTPase activating RANGAP domain-like 1
	Gata3	-1.69682	-1.93795	-1.63132	-2.39047	GATA binding protein 3
	Gspt1	-5.482	-5.26059	-1.50097	-2.91162	G1 to S phase transition 1
	Gtf2f1	2.22065	2.66253	2.03047	1.54596	general transcription factor IIF, polypeptide 1
	Gtf2h1	-1.8938	-2.77194	-1.34268	-1.91246	general transcription factor II H, polypeptide 1
	Gtf2h5	-1.64779	-2.0086	-1.54011	-2.36081	general transcription factor IIH, polypeptide 5
	Gtf3c1	2.13642	1.97229	2.49092	1.34536	general transcription factor III C 1
	H1foo	2.42919	2.29568	1.78886	2.15555	H1 histone family, member O, oocyte-specific
	Hand1	1.9643	1.66533	1.69298	2.01285	heart and neural crest derivatives expressed transcript 1
	Hbp1	2.47349	2.00078	1.90254	1.5772	high mobility group box transcription factor 1
	Hdac3	1.89608	2.29611	1.48982	2.26186	histone deacetylase 3
	Hes6	2.08528	2.492	2.00242	1.70596	hairy and enhancer of split 6 (Drosophila)
	Hmbox1	-3.01728	-3.79715	-2.61757	-2.51054	homeobox containing 1
	Hnrpab	1.96612	2.03814	1.79132	1.48341	heterogeneous nuclear ribonucleoprotein A/B
	Hnrpdl	-2.12046	-3.72904	-1.88447	-3.12219	heterogeneous nuclear ribonucleoprotein D-like
	Hsbp1	2.13091	2.20209	1.92742	1.25726	heat shock factor binding protein 1
	Htatip	1.78065	2.23368	2.02904	1.84042	HIV-1 tat interactive protein, homolog (human)
	Id2	2.65602	2.35349	1.74189	1.62483	inhibitor of DNA binding 2
	Ifi204	-5.36896	-4.63512	-5.45014	-4.56532	interferon activated gene 204
	Ikbkb	2.36237	2.59671	2.35024	1.56113	inhibitor of kappaB kinase beta
	Ikbkg	1.85127	2.24176	1.89309	1.60333	inhibitor of kappaB kinase gamma
	Ikzf2	-3.03224	-3.23461	-2.07845	-2.53943	IKAROS family zinc finger 2
	Ikzf5	-3.54232	-4.00313	-2.46741	-3.41871	IKAROS family zinc finger 5
	Ilf2	3.55382	3.37191	2.88849	2.20405	interleukin enhancer binding factor 2
	Jarid1a	-2.15954	-3.13093	-1.75967	-3.23406	jumonji, AT rich interactive domain 1A (Rbp2 like)
	Jmjd1b	1.98118	2.29178	1.66186	1.51131	jumonji domain containing 1B
	Jmjd1c	-4.86664	-6.02564	-1.42301	-3.72467	jumonji domain containing 1C
	Keap1	1.86733	2.05716	2.39578	1.4034	kelch-like ECH-associated protein 1
	Klf3	-2.72536	-3.02819	-1.96164	-1.85327	Kruppel-like factor 3 (basic)
	Klf6	-2.53197	-2.37512	-2.78999	-1.60005	Kruppel-like factor 6
	Lbh	2.67522	2.63949	1.99773	1.87672	limb-bud and heart
	Lcor	-3.38923	-3.79303	-1.78247	-2.92153	ligand dependent nuclear receptor corepressor
	Lcorl	-1.73399	-2.00591	-1.8584	-2.71022	ligand dependent nuclear receptor corepressor-like
	Litaf	2.58878	2.87161	1.94633	1.87669	LPS-induced TN factor
	Lrrfip1	2.37727	2.50342	1.95498	1.47664	leucine rich repeat (in FLII) interacting protein 1
	Malt1	-1.73965	-2.48795	-1.56136	-1.94462	mucosa associated lymphoid tissue lymphoma translocation gene 1
	Mapk8ip1	2.09432	2.16873	2.03699	1.75633	mitogen activated protein kinase 8 interacting protein 1
	Mbtd1	-2.5386	-3.39566	-1.40261	-1.67101	Mbt domain containing 1
	Mcm2	1.84655	2.05867	1.94133	1.88689	minichromosome maintenance deficient 2 mitotin (S. cerevisiae)
	Mcm7	1.83799	2.22313	1.73581	1.59608	minichromosome maintenance deficient 7 (S. cerevisiae)
	Mecp2	-2.55059	-3.00381	-1.9353	-2.26705	methyl CpG binding protein 2
	Med25	1.69525	2.63133	1.56428	1.64434	mediator of RNA polymerase II transcription, subunit 25 homolog (yeast)
	Med26	2.18752	2.01517	1.97821	1.82631	mediator complex subunit 26
	Med27	2.50601	3.05186	1.62875	2.02866	mediator complex subunit 27
	Med28	-2.03427	-2.03177	-1.16274	-2.6031	mediator of RNA polymerase II transcription, subunit 28 homolog (yeast)
	Med29	1.93455	2.67585	1.71281	1.71667	mediator complex subunit 29
	Mef2c	-2.23541	-2.81634	-1.29284	-1.60168	myocyte enhancer factor 2C
	Meis1	-4.64695	-6.01324	-1.4089	-3.52614	Meis homeobox 1
	Meis2	-3.75829	-4.18665	-1.86264	-2.90654	Meis homeobox 2
	Mier1	-2.40283	-3.36325	-1.58223	-2.92166	mesoderm induction early response 1 homolog (Xenopus laevis
	Mll5	-3.19398	-3.42063	-1.58085	-2.50672	myeloid/lymphoid or mixed-lineage leukemia 5
	Mllt3	-1.96079	-2.59277	-1.72891	-2.66363	myeloid/lymphoid or mixed lineage-leukemia translocation to 3 homolog (Drosophil)
	Mlx	2.1153	2.45793	2.13433	1.82344	MAX-like protein X
	Mta3	2.00081	1.85709	1.74881	1.63105	metastasis associated 3
	Mtdh	-2.38637	-2.50913	-1.21166	-1.97627	Metadherin
	Mycl1	2.35793	1.91076	1.92989	1.65425	v-myc myelocytomatosis viral oncogene homolog 1, lung carcinoma derived (avian)
	Myef2	3.45182	2.80409	2.63669	1.30408	myelin basic protein expression factor 2, repressor
	Mysm1	-2.50112	-3.99051	-2.1332	-1.98641	Myb-like, SWIRM and MPN domains 1
	Ndn	2.86236	2.13436	1.60684	1.75574	necdin
	Nfat5	-3.89528	-4.23232	-1.45777	-3.23893	nuclear factor of activated T-cells 5
	Nfia	-2.36893	-3.50155	-2.31464	-2.80455	nuclear factor I/A
	Nfib	-10.3419	-14.4634	-1.09982	-5.15113	nuclear factor I/B
	Nfkbil1	1.91244	2.43213	1.82645	1.52692	nuclear factor of kappa light polypeptide gene enhancer in B-cells inhibitor-like 1
	Nfkbiz	-3.59229	-3.71762	-1.24968	-2.40663	Nuclear factor of kappa light polypeptide gene enhancer in B-cells inhibitor, zeta
	Nfya	-1.46919	-2.0027	-1.48456	-2.88419	nuclear transcription factor-Y alpha
	Nkx2-1	1.7643	3.2666	2.73596	1.82154	NK2 homeobox 1
	Notch1	-2.45792	-2.47383	-1.00144	-1.9578	Notch gene homolog 1 (Drosophila)
	Notch3	-2.75951	-1.74948	1.13248	-2.74529	Notch gene homolog 3 (Drosophila)
	Nr2c2	-2.18289	-2.89809	-1.60943	-2.46565	nuclear receptor subfamily 2, group C, member 2
	Nr2f6	1.70874	2.28206	1.85035	1.56759	nuclear receptor subfamily 2, group F, member 6
	Nr3c1	-2.09145	-2.73229	-1.29818	-2.66724	nuclear receptor subfamily 3, group C, member 1
	Nr4a2	1.58934	1.39185	2.03677	2.34626	nuclear receptor subfamily 4, group A, member 2
	Nrip1	-3.42915	-3.20438	-1.44999	-1.80632	nuclear receptor interacting protein 1
	Pbrm1	-2.04805	-2.82712	-1.79209	-4.46127	polybromo 1
	Pcaf	-1.64854	-2.15595	-1.4198	-2.23304	p300/CBP-associated factor
	Pfn1	11.2557	12.6568	6.31598	7.65512	profilin 1
	Phf17	-3.24361	-3.3527	-1.94066	-5.05377	PHD finger protein 17
	Phf20	-2.17995	-2.41484	-1.65441	-1.99787	PHD finger protein 20
	Phf21a	-3.44861	-5.29355	-1.23835	-4.22721	PHD finger protein 21A
	Phf6	-1.62387	-1.99103	-1.52714	-2.31686	PHD finger protein 6
	Pmf1	2.42787	2.64836	1.6223	2.11053	polyamine-modulated factor 1
	Pnrc2	-2.66018	-3.1301	-2.76065	-2.19941	proline-rich nuclear receptor coactivator 2
	Polr2f	2.03424	2.50268	1.50411	2.09131	polymerase (RNA) II (DNA directed) polypeptide F
	Polr3c	2.29323	2.68621	2.31928	1.69653	polymerase (RNA) III (DNA directed) polypeptide C
	Pqbp1	1.87954	2.29523	1.76438	1.77153	polyglutamine binding protein 1
	Prdm5	-2.08685	-2.40275	-2.00853	-1.86225	PR domain containing 5
	Prdx3	2.08901	2.29724	2.18066	1.86159	peroxiredoxin 3
	Prpf6	1.95402	2.12859	1.28255	2.49303	PRP6 pre-mRNA splicing factor 6 homolog (yeast)
	Prrx1	-2.41947	-2.71526	-2.07081	-2.0868	paired related homeobox 1
	Psip1	-4.17537	-4.48471	-1.45555	-3.11966	PC4 and SFRS1 interacting protein 1
	Ptges2	2.04982	2.69003	1.70089	1.83539	prostaglandin E synthase 2
	Ptrf	8.00459	7.65246	4.6312	1.84938	polymerase I and transcript release factor
	Purb	-2.38557	-4.28946	-1.39844	-2.91717	purine rich element binding protein B
	Pycard	2.11106	2.44215	2.19874	2.42942	PYD and CARD domain containing
	Rab1	-1.51597	-1.95418	-1.60647	-2.2932	RAB1, member RAS oncogene family
	Rab11a	-1.66466	-1.94806	-1.51142	-2.42351	RAB11a, member RAS oncogene family
	Rab2	-2.23371	-1.73406	-2.4546	-1.44448	RAB2, member RAS oncogene family
	Rab25	2.31341	2.86433	1.7418	2.31937	RAB25, member RAS oncogene family
	Rai14	-3.62144	-3.54173	-2.62228	-2.70653	Retinoic acid induced 14
	Rbbp4	-3.80203	-3.86949	-2.10586	-2.35559	retinoblastoma binding protein 4
	Rbm39	-6.18124	-7.51017	-1.40419	-4.83539	RNA binding motif protein 39
	Rcor3	-2.30151	-2.70279	-2.05042	-2.11644	REST corepressor 3
	Rere	-2.21268	-2.47276	-1.29827	-1.53034	Arginine glutamic acid dipeptide (RE) repeats
	Rgmb	-3.37814	-4.78788	-1.35892	-3.65162	RGM domain family, member B
	Rnf12	-2.00313	-2.87685	-2.3357	-1.91557	ring finger protein 12
	Rnf14	-1.51363	-2.17787	-2.02396	-2.00912	ring finger protein 14
	Rnf20	2.59329	2.81547	2.7184	1.8546	ring finger protein 20
	Rnf4	2.05927	2.09535	2.08666	1.59393	ring finger protein 4
	Rnf6	-1.60645	-1.78524	-1.92901	-3.03572	ring finger protein (C3H2C3 type) 6
	Rora	-2.5317	-2.75481	-1.73303	-4.17009	RAR-related orphan receptor alpha
	Rpo1-1	1.78257	2.42479	1.46124	2.24805	RNA polymerase 1-1
	Rreb1	-2.42574	-3.79477	-1.31723	-2.30968	ras responsive element binding protein 1
	Runx1	2.19327	2.30814	1.8691	2.17128	runt related transcription factor 1
	Sertad3	1.77156	2.47726	1.96518	2.2267	SERTA domain containing 3
	Sfrs6	-1.80194	-2.14536	-2.17649	-1.61232	splicing factor, arginine/serine-rich 6
	Sin3b	2.2893	2.37113	1.90836	2.17128	transcriptional regulator, SIN3B (yeast)
	Sirt1	-1.89891	-1.88513	-1.65251	-2.03048	sirtuin 1 (silent mating type information regulation 2, homolog) 1 (S. cerevisiae)
	Slc30a9	-1.86589	-2.68927	-1.69518	-3.68742	solute carrier family 30 (zinc transporter), member 9
	Sltm	-2.76994	-3.04602	-2.36811	-2.58563	SAFB-like, transcription modulator
	Smad3	1.965	2.64503	2.39908	1.71345	MAD homolog 3 (Drosophila)
	Smad7	-2.49915	-2.59631	-1.61351	-2.62113	MAD homolog 7 (Drosophila)
	Smarce1	2.34778	1.71222	2.05948	1.46949	SWI/SNF related, matrix associated, actin dependent regulator of chromatin, subfamily e, member 1
	Snd1	4.19441	4.68537	3.09358	2.77949	staphylococcal nuclease and tudor domain containing 1
	Snx13	-2.56549	-3.23635	-2.20241	-3.80385	sorting nexin 13
	Sox11	2.18124	2.17006	2.03757	1.738	SRY-box containing gene 11
	Sox13	-1.80505	-1.25093	-1.92069	-2.70537	SRY-box containing gene 13
	Sox4	-2.10622	-2.70618	-2.20126	-2.3995	SRY-box containing gene 4
	Sp1	-2.76546	-2.96919	-1.78609	-1.75005	trans-acting transcription factor 1
	Sp2	-2.2176	-1.50561	-1.47728	-2.37847	Sp2 transcription factor
	Sp4	-2.75061	-3.02177	-1.71098	-3.67472	trans-acting transcription factor 4
	Spib	2.23605	1.89828	2.14197	1.55686	Spi-B transcription factor (Spi-1/PU.1 related)
	Ssbp2	-3.85855	-3.91694	-2.60361	-2.40535	single-stranded DNA binding protein 2
	Stat1	-2.21278	-2.5866	-1.33244	-1.49692	signal transducer and activator of transcription 1
	Stat3	-2.91106	-2.69565	-1.25366	-2.71836	Signal transducer and activator of transcription 3
	Stat5a	2.42349	2.9991	3.19645	2.13893	signal transducer and activator of transcription 5A
	Strap	-2.34514	-2.40069	-2.26666	-1.65919	Serine/threonine kinase receptor associated protein
	Suhw4	-3.21035	-4.17921	-1.88986	-3.29555	suppressor of hairy wing homolog 4 (Drosophila)
	Supt16h	3.85647	3.79654	2.98597	1.55298	suppressor of Ty 16 homolog (S. cerevisiae)
	Supt3h	1.78518	2.08312	1.87741	1.84313	suppressor of Ty 3 homolog (S. cerevisiae)
	Suv420h1	-2.07123	-2.5241	-1.41801	-3.07144	suppressor of variegation 4-20 homolog 1 (Drosophila)
	Suz12	-1.91111	-2.69852	-1.21883	-2.43324	suppressor of zeste 12 homolog (Drosophila)
	Taf10	2.16164	2.90602	2.3516	1.98889	TAF10 RNA polymerase II, TATA box binding protein (TBP)-associated factor
	Taf7	2.64061	2.27164	2.09759	1.50398	TAF7 RNA polymerase II, TATA box binding protein (TBP)-associated factor
	Tardbp	-4.98147	-5.92562	-1.13694	-4.85087	TAR DNA binding protein
	Tcea1	-1.85043	-2.27107	-1.42627	-2.12512	transcription elongation factor A (SII) 1
	Tcf12	-5.75204	-6.40681	-1.6011	-4.63438	Transcription factor 12
	Tcf4	-2.27014	-2.56455	-1.47944	-2.62695	transcription factor 4
	Tcfe2a	2.09883	2.48143	2.41689	1.58458	transcription factor E2a
	Terf2ip	-2.12732	-2.61068	-1.88517	-2.86439	telomeric repeat binding factor 2, interacting protein
	Tgfbr1	-2.17026	-2.3262	-1.63372	-2.69058	transforming growth factor, beta receptor I
	Tgif1	1.87948	2.47243	1.62358	1.60562	TG interacting factor 1
	Thap7	1.81879	2.58682	1.61226	1.95823	THAP domain containing 7
	Thrap3	-7.91536	-7.06171	-1.10107	-2.20306	thyroid hormone receptor associated protein 3
	Tle6	1.7984	2.23224	1.79355	2.02218	transducin-like enhancer of split 6, homolog of Drosophila E(spl)
	Tnrc6a	-3.31687	-3.99699	-1.55584	-3.69522	trinucleotide repeat containing 6a
	Trp53	2.5515	3.08938	1.75007	1.48452	transformation related protein 53
	Trps1	-3.80726	-4.50164	-1.98393	-3.37161	trichorhinophalangeal syndrome I (human)
	Tsc22d2	-2.7783	-2.65851	-1.76839	-3.50237	TSC22 domain family 2
	Tsc22d3	2.73664	3.09701	1.48035	1.43651	TSC22 domain family 3
	Ubtf	3.76527	4.60167	3.42515	2.14483	upstream binding transcription factor, RNA polymerase I
	Ugp2	2.06312	1.83189	2.34818	1.44418	UDP-glucose pyrophosphorylase 2
	Uhrf1	2.21704	1.92425	1.66927	1.6887	ubiquitin-like, containing PHD and RING finger domains, 1
	Upf3b	-1.54968	-1.96723	-1.36067	-2.66686	UPF3 regulator of nonsense transcripts homolog B (yeast)
	Usf1	3.92534	4.4118	2.84376	3.18843	upstream transcription factor 1
	Vps25	2.46524	2.60914	1.63875	1.65405	vacuolar protein sorting 25 (yeast)
	Whsc1	-2.12511	-2.67704	-1.64875	-2.09687	Wolf-Hirschhorn syndrome candidate 1 (human)
	Wwp1	-2.08097	-2.21167	-1.51072	-2.31561	WW domain containing E3 ubiquitin protein ligase 1
	Wwtr1	-1.89072	-2.9032	-1.43038	-1.48792	WW domain containing transcription regulator 1
	Ythdc1	-1.99631	-2.56193	-1.78079	-2.43943	YTH domain containing 1
	Zbtb1	-1.70785	-1.91543	-1.78264	-2.37945	zinc finger and BTB domain containing 1
	Zbtb41	-2.28343	-3.32672	-1.62995	-3.05493	zinc finger and BTB domain containing 41 homolog
	Zcchc11	-1.90603	-2.59555	-1.37627	-2.46455	zinc finger, CCHC domain containing 11
	Zfhx3	-5.73981	-6.14734	-2.61561	-5.46859	zinc finger homeobox 3
	Zfp120	-2.02481	-2.26093	-1.60242	-2.25048	zinc finger protein 120
	Zfp148	-2.34819	-3.27709	-2.43442	-2.46324	zinc finger protein 148
	Zfp160	-2.1577	-2.97763	-1.33584	-2.26717	zinc finger protein 160
	Zfp161	-2.10555	-2.27435	-1.72642	-2.46839	zinc finger protein 161
	Zfp182	-1.77759	-2.30734	-1.96934	-1.92798	zinc finger protein 182
	Zfp191	-2.59035	-2.98338	-1.2692	-1.83705	zinc finger protein 191
	Zfp207	-4.1539	-3.79048	-1.78962	-3.34371	zinc finger protein 207
	Zfp213	1.83011	2.16665	1.73998	1.7695	zinc finger protein 213
	Zfp238	-2.56459	-3.40624	-2.44397	-3.55978	zinc finger protein 238
	Zfp248	-2.19258	-1.97998	-1.48256	-1.9465	zinc finger protein 248
	Zfp326	-1.69666	-2.20703	-2.39251	-3.19305	zinc finger protein 326
	Zfp329	-1.73329	-3.34794	1.03273	-2.20184	zinc finger protein 329
	Zfp37	-1.93494	-3.14783	-1.99166	-3.33183	zinc finger protein 37
	Zfp398	-2.06172	-2.01931	-2.06483	-1.55726	zinc finger protein 398
	Zfp422-rs1	-1.84744	-2.27741	-1.65336	-2.05559	zinc finger protein 422, related sequence 1
	Zfp451	-2.82387	-2.5307	-1.46866	-2.72716	zinc finger protein 451
	Zfp458	-3.07383	-2.68584	-1.99125	-2.56139	zinc finger protein 458
	Zfp52	-3.44985	-2.90338	-1.81505	-2.07868	zinc finger protein 52
	Zfp53	-4.2075	-4.38681	-2.87756	-3.86882	zinc finger protein 53
	Zfp595	-2.73473	-2.83106	-1.69038	-2.18813	zin finger protein 595
	Zfp606	-2.00878	-2.3862	-1.27326	-3.36527	zinc finger protein 606
	Zfp617	-2.23521	-3.33891	-2.03838	-2.45719	zinc finger protein 617
	Zfp62	-2.6689	-3.28308	-2.6872	-3.36606	zinc finger protein 62
	Zfp64	1.96721	3.169	1.84079	2.09011	zinc finger protein 64
	Zfp760	-4.48232	-5.56722	-2.60328	-5.05596	zinc finger protein 760
	Zfp787	1.65894	2.68285	2.17064	1.48193	zinc finger protein 787
	Zfp91	-1.74588	-2.65333	-1.22102	-2.50299	zinc finger protein 91
	Zfy2	4.08731	1.84361	2.13528	2.8806	zinc finger protein 2, Y linked
	Zhx2	1.67896	2.17153	1.75706	1.81086	zinc fingers and homeoboxes protein 2
	Zik1	-2.50632	-3.14028	-1.96399	-1.75695	zinc finger protein interacting with K protein 1
	Zkscan1	-2.59688	-2.62398	-1.876	-2.15373	zinc finger with KRAB and SCAN domains 1
	Zkscan14	1.91825	2.33929	1.6453	2.03031	zinc finger with KRAB and SCAN domains 14
	Zkscan3	-8.13525	-8.6293	-2.26828	-4.32896	zinc finger with KRAB and SCAN domains 3
	Zmiz1	-6.10445	-4.551	-1.34486	-2.58756	zinc finger, MIZ-type containing 1
	Zzz3	-2.57681	-4.63271	-4.11707	-2.75222	zinc finger, ZZ domain containing 3
Response to stress	Ahsa2	-1.93833	-1.91686	-1.97486	-2.32357	AHA1, activator of heat shock protein ATPase homolog 2 (yeast)
	Atf4	-1.73279	-2.91963	-2.74265	-2.31898	activating transcription factor 4
	Bax	2.34972	2.00678	1.77587	1.74681	Bcl2-associated X protein
	Bdnf	-1.86389	-2.16672	-1.65872	-1.94605	brain derived neurotrophic factor
	Bmp2	-1.64764	-1.99694	-2.11881	-2.15298	bone morphogenetic protein 2
	Brcc3	-2.05734	-2.38947	-1.64824	-1.6521	BRCA1/BRCA2-containing complex, subunit 3
	Bre	1.71064	2.53619	1.65543	1.7235	brain and reproductive organ-expressed protein
	C1qa	1.71433	2.23945	1.60425	1.7759	complement component 1, q subcomponent, alpha polypeptide
	C1qb	2.53405	3.01885	1.41766	2.62366	complement component 1, q subcomponent, beta polypeptide
	C1qc	2.1203	2.89497	2.13306	2.08934	complement component 1, q subcomponent, C chain
	C5ar1	2.46162	3.635	1.38643	1.47982	complement component 5a receptor 1
	Cd14	1.88559	3.06871	2.20133	1.98081	CD14 antigen
	Cebpg	-1.82099	-2.68314	-1.57489	-2.41409	CCAAT/enhancer binding protein (C/EBP), gamma
	Cirbp	3.75472	2.78188	3.43023	3.16463	cold inducible RNA binding protein
	Crry	-2.54969	-2.44734	-1.77842	-2.29888	complement receptor related protein
	Cygb	1.81083	2.47734	3.43746	2.28836	cytoglobin
	Dcbld2	1.79259	1.98739	1.93739	1.60686	discoidin, CUB and LCCL domain containing 2
	Dnahc1	1.7173	1.9086	2.85141	1.52245	dynein, axonemal, heavy chain 1
	Dnaja1	-1.86772	-2.21309	-2.02618	-2.60917	DnaJ (Hsp40) homolog, subfamily A, member 1
	Edem1	-1.69082	-1.93211	-1.6865	-2.44437	ER degradation enhancer, mannosidase alpha-like 1
	Edn1	-2.11532	-1.98456	-1.80747	-1.46795	endothelin 1
	Efemp2	2.17715	2.34518	2.0846	1.69093	epidermal growth factor-containing fibulin-like extracellular matrix protein 2
	Eif3eip	1.78265	2.26679	1.66898	1.74871	eukaryotic translation initiation factor 3, subunit E interacting protein
	Entpd1	-1.64848	-2.15942	-1.52267	-2.59893	ectonucleoside triphosphate diphosphohydrolase 1
	Ern1	-2.0363	-2.31892	-1.78617	-2.08054	Endoplasmic reticulum (ER) to nucleus signalling 1
	Esco1	-2.91566	-4.07882	-1.82532	-3.52228	establishment of cohesion 1 homolog 1 (S. cerevisiae)
	F10	2.07252	2.65556	2.2139	1.50158	coagulation factor X
	F2rl1	-1.89742	-1.91955	-2.41224	-2.05129	coagulation factor II (thrombin) receptor-like 1
	Fcer1g	2.14097	2.45642	1.7104	2.09568	Fc receptor, IgE, high affinity I, gamma polypeptide
	Fcgr2b	1.91407	2.26514	1.83596	1.78449	Fc receptor, IgG, low affinity IIb
	Flrt2	-1.73501	-2.58809	-1.20172	-3.37615	fibronectin leucine rich transmembrane protein 2
	G6pdx	1.53333	2.77582	1.56256	1.76168	glucose-6-phosphate dehydrogenase X-linked
	Gja1	9.50656	8.74105	5.26146	2.33699	gap junction protein, alpha 1
	Glrx2	1.84527	2.23751	1.64324	1.60948	glutaredoxin 2 (thioltransferase)
	Gna13	2.16252	1.62275	2.43092	1.67054	guanine nucleotide binding protein, alpha 13
	Gpx2	2.43734	5.05237	2.60415	3.4353	glutathione peroxidase 2
	Gtf2h1	-1.8938	-2.77194	-1.34268	-1.91246	general transcription factor II H, polypeptide 1
	Gtf2h5	-1.64779	-2.0086	-1.54011	-2.36081	general transcription factor IIH, polypeptide 5
	Hsp90b1	-1.87275	-1.77892	-1.8315	-2.29935	heat shock protein 90kDa beta (Grp94), member 1
	Hspa12a	-1.92024	-1.68742	-1.72846	-2.00117	heat shock protein 12A
	Hspb2	2.18489	2.41119	1.90097	2.02576	heat shock protein 2
	Hspb8	1.97762	2.94702	1.68408	1.74724	heat shock protein 8
	Hyou1	3.32538	4.66417	2.99885	1.63798	hypoxia up-regulated 1
	Idh2	2.21213	2.28686	1.85774	1.70485	isocitrate dehydrogenase 2 (NADP+), mitochondrial
	Ifi204	-5.36896	-4.63512	-5.45014	-4.56532	interferon activated gene 204
	Mdk	3.92778	3.33056	2.31312	2.3472	midkine
	Mif	1.75358	2.26105	1.7283	1.86732	macrophage migration inhibitory factor
	Mst1	1.45866	2.70498	1.48699	2.03457	macrophage stimulating 1 (hepatocyte growth factor-like)
	Mus81	2.02147	2.64705	1.64082	1.8338	MUS81 endonuclease homolog (yeast)
	Nfkbiz	-3.59229	-3.71762	-1.24968	-2.40663	Nuclear factor of kappa light polypeptide gene enhancer in B-cells inhibitor, zeta
	Nudt1	2.76646	2.81676	1.83734	2.65348	nudix (nucleoside diphosphate linked moiety X)-type motif 1
	Park7	2.00157	2.52061	1.8892	2.03532	Parkinson disease (autosomal recessive, early onset) 7
	Pmaip1	-2.50993	-2.30279	-1.18762	-3.65696	phorbol-12-myristate-13-acetate-induced protein 1
	Pnkp	1.87912	2.28032	1.55503	1.71927	polynucleotide kinase 3'- phosphatase
	Polb	-3.49472	-2.74264	-1.20194	-2.53098	polymerase (DNA directed), beta
	Pold1	2.12881	2.58488	1.63975	2.19063	polymerase (DNA directed), delta 1, catalytic subunit
	Poln	1.85601	1.76111	1.88463	2.06592	DNA polymerase N
	Prdx2	2.37496	2.40381	2.76215	2.65303	peroxiredoxin 2
	Prkrir	-1.78633	-2.20161	-1.43349	-2.65271	protein-kinase, interferon-inducible double stranded RNA dependent inhibitor, repressor of (P58 repressor)
	Procr	-3.7167	-2.46592	-2.3449	-3.32049	protein C receptor, endothelial
	Prok2	1.97671	2.20008	1.49259	1.90121	prokineticin 2
	Prpf19	3.72262	4.58931	3.47437	1.25876	PRP19/PSO4 pre-mRNA processing factor 19 homolog (S. cerevisiae)
	Psmb5	2.23959	2.38233	1.98855	2.09789	proteasome (prosome, macropain) subunit, beta type 5
	Ptafr	4.09581	3.41594	2.24612	2.39401	platelet-activating factor receptor
	Ptgs2	-2.88127	-5.33363	-3.62899	-4.54084	prostaglandin-endoperoxide synthase 2
	Pttg1	2.8815	3.87275	2.2021	2.96915	pituitary tumor-transforming 1
	Pycard	2.11106	2.44215	2.19874	2.42942	PYD and CARD domain containing
	Rab27a	4.17021	3.80315	3.60412	1.80669	RAB27A, member RAS oncogene family
	Rad21	-1.70035	-2.1297	-2.83298	-1.82838	RAD21 homolog (S. pombe)
	Rad51ap1	-1.66074	-2.27683	-2.43218	-2.22441	RAD51 associated protein 1
	Reg3g	7.24224	10.7238	5.56278	3.57711	regenerating islet-derived 3 gamma
	Rif1	-3.21622	-2.81801	-1.49277	-2.14023	Rap1 interacting factor 1 homolog (yeast)
	Rpain	1.91404	2.4435	1.67653	2.16173	RPA interacting protein
	Rrm2b	-2.29126	-2.17956	-1.71168	-1.52972	ribonucleotide reductase M2 B (TP53 inducible)
	Runx1	2.19327	2.30814	1.8691	2.17128	runt related transcription factor 1
	Smc5	-2.3837	-3.69321	-1.96719	-2.36316	structural maintenance of chromosomes 5
	Spp1	-5.50835	-2.66697	-2.37146	-2.89632	secreted phosphoprotein 1
	Stat3	-2.91106	-2.69565	-1.25366	-2.71836	Signal transducer and activator of transcription 3
	Stat5a	2.42349	2.9991	3.19645	2.13893	signal transducer and activator of transcription 5A
	Supt16h	3.85647	3.79654	2.98597	1.55298	suppressor of Ty 16 homolog (S. cerevisiae)
	Tfpi	-1.85326	-2.29328	-1.62953	-2.67493	tissue factor pathway inhibitor
	Tirap	-2.53548	-2.28608	-2.11988	-1.96098	toll-interleukin 1 receptor (TIR) domain-containing adaptor protein
	Trex1	2.07186	2.72612	1.63556	2.25872	three prime repair exonuclease 1
	Trp53	2.5515	3.08938	1.75007	1.48452	transformation related protein 53
	Tsc22d2	-2.7783	-2.65851	-1.76839	-3.50237	TSC22 domain family 2
	Tsc22d3	2.73664	3.09701	1.48035	1.43651	TSC22 domain family 3
	Txndc4	-1.38753	-1.95179	-2.04505	-2.26493	thioredoxin domain containing 4 (endoplasmic reticulum)
	Ube2b	-4.43327	-4.01497	-1.06746	-2.19437	ubiquitin-conjugating enzyme E2B, RAD6 homology (S. cerevisiae)
	Uhrf1	2.21704	1.92425	1.66927	1.6887	ubiquitin-like, containing PHD and RING finger domains, 1
	Upf3b	-1.54968	-1.96723	-1.36067	-2.66686	UPF3 regulator of nonsense transcripts homolog B (yeast)
	Vdac1	2.3487	2.43177	2.28231	1.56711	voltage-dependent anion channel 1
Cytoskeleton	Abi2	-2.28484	-2.64046	-1.42975	-1.7891	abl-interactor 2
	Acta2	2.27109	2.06469	2.06196	1.68522	actin, alpha 2, smooth muscle, aorta
	Actr6	-1.8199	-2.78031	-1.97672	-2.2906	ARP6 actin-related protein 6 homolog (yeast)
	Aif1	2.01768	2.21541	1.97946	1.74063	allograft inflammatory factor 1
	Appbp2	-2.27016	-3.47445	-2.72723	-3.42787	amyloid beta precursor protein (cytoplasmic tail) binding protein 2
	Arhgap6	-1.82824	-1.99615	-2.19493	-2.13075	Rho GTPase activating protein 6
	Arhgap21	-2.96905	-3.00116	-2.18446	-2.62082	Rho GTPase activating protein 21
	Arl8b	2.7857	3.20638	2.43686	1.63789	ADP-ribosylation factor-like 8B
	Arpc4	3.25996	3.55327	2.4557	2.45215	actin related protein 2/3 complex, subunit 4
	Bicd2	-2.32819	-2.45352	-1.05951	-1.80283	bicaudal D homolog 2 (Drosophila)
	Bmf	6.87209	3.70051	3.39985	4.01782	Bcl2 modifying factor
	Brctd1	-1.77668	-1.96597	-1.87893	-1.80097	BRCT domain containing 1
	Cadm1	-2.00746	-2.18563	-1.93553	-3.1756	cell adhesion molecule 1
	Cdc42ep5	2.34183	3.33703	1.71327	2.01804	CDC42 effector protein (Rho GTPase binding) 5
	Centd3	-2.49355	-3.14064	-1.62865	-2.25608	centaurin, delta 3
	Cfl1	2.40468	2.30006	2.09596	1.57294	cofilin 1, non-muscle
	Coro1c	2.39569	2.26487	3.04291	2.26842	coronin, actin binding protein 1C
	Ctnna1	-6.42863	-7.13418	-1.21092	-4.0485	catenin (cadherin associated protein), alpha 1
	Dbn1	2.42893	1.94166	1.75607	1.93176	drebrin 1
	Dctn6	-1.59564	-2.54649	-3.07392	-1.4219	dynactin 6
	Dnahc1	1.7173	1.9086	2.85141	1.52245	dynein, axonemal, heavy chain 1
	Dnahc8	2.33378	1.9416	1.41003	1.91376	dynein, axonemal, heavy chain 8
	Dnali1	1.43016	2.42471	2.42548	1.68113	dynein, axonemal, light intermediate polypeptide 1
	Dnm2	3.07875	4.05072	2.9298	2.09302	dynamin 2
	Dynll1	-3.94778	-5.03518	-6.31684	-4.56417	dynein light chain LC8-type 1
	Dynlrb1	1.87891	2.42844	1.75937	2.30655	dynein light chain roadblock-type 1
	Efr3a	-3.15282	-4.48566	-3.30241	-4.29932	EFR3 homolog A (S. cerevisiae)
	Eif6	2.23578	2.7103	1.56039	2.09003	eukaryotic translation initiation factor 6
	Epb4.1l5	-2.91046	-1.9509	-1.51506	-1.52513	erythrocyte protein band 4.1-like 5
	Fcgr2b	1.91407	2.26514	1.83596	1.78449	Fc receptor, IgG, low affinity IIb
	Fgd4	-2.48277	-3.3768	-2.27372	-3.34013	FYVE, RhoGEF and PH domain containing 4
	Fmn1	-2.03717	-2.20904	-1.6342	-1.53302	formin 1
	Hook3	-3.3516	-5.06402	-2.4195	-2.64402	hook homolog 3 (Drosophila)
	Kif1b	-2.93362	-3.30585	-1.87798	-2.30958	kinesin family member 1B
	Kif1c	2.60993	2.13574	1.75207	1.18363	kinesin family member 1C
	Kif2a	-2.06585	-2.53729	-1.16677	-2.39777	Kinesin family member 2A
	Kif5b	-3.47522	-4.43457	-3.48457	-3.57455	kinesin family member 5B
	Kif26b	3.20756	2.73848	4.27331	2.91273	kinesin family member 26B
	Klc1	2.17545	2.03603	2.17069	1.26807	kinesin light chain 1
	Krit1	-1.94547	-2.74129	-2.6708	-3.05595	KRIT1, ankyrin repeat containing
	Lats1	2.44299	2.08289	2.64633	1.62705	large tumor suppressor
	Lats2	-1.90193	-2.30038	-2.25799	-1.87824	large tumor suppressor 2
	Macf1	-2.82963	-3.11005	-1.54216	-2.16681	Microtubule-actin crosslinking factor 1
	Mapre2	-2.28156	-4.93945	-2.62955	-5.84176	microtubule-associated protein, RP/EB family, member 2
	Mapt	-2.40986	-2.09352	-1.81073	-3.24241	microtubule-associated protein tau
	Med28	-2.03427	-2.03177	-1.16274	-2.6031	mediator of RNA polymerase II transcription, subunit 28 homolog (yeast)
	Mtap2	-3.92676	-4.09893	-2.74021	-4.97037	microtubule-associated protein 2
	Mtss1	-7.29404	-7.59296	-1.82977	-4.32065	metastasis suppressor 1
	Myl9	2.80885	3.13987	2.28926	1.84581	myosin, light polypeptide 9, regulatory
	Myo1b	-5.86376	-6.50567	-2.36795	-3.91624	myosin IB
	Myo5a	-1.87621	-2.92709	-1.41301	-2.68723	myosin Va
	Ndel1	-5.48661	-5.4985	-1.30826	-2.59144	nuclear distribution gene E-like homolog 1 (A. nidulans)
	Ndn	2.86236	2.13436	1.60684	1.75574	necdin
	Nedd9	-1.70406	-2.96595	-2.36812	-1.5334	neural precursor cell expressed, developmentally down-regulated gene 9
	Nudc	2.05836	2.13915	1.74674	1.51613	nuclear distribution gene C homolog (Aspergillus)
	Parva	2.6104	2.31716	2.47726	1.50876	parvin, alpha
	Pdlim3	1.83469	2.56232	1.81922	1.79987	PDZ and LIM domain 3
	Pfn1	11.2557	12.6568	6.31598	7.65512	profilin 1
	Pfn3	1.98179	2.45175	1.68816	1.71506	profilin 3
	Pgls	2.03187	2.78654	1.65523	1.87286	6-phosphogluconolactonase
	Polb	-3.49472	-2.74264	-1.20194	-2.53098	polymerase (DNA directed), beta
	Ppp4c	2.52342	2.85868	2.17585	2.93575	protein phosphatase 4, catalytic subunit
	Procr	-3.7167	-2.46592	-2.3449	-3.32049	protein C receptor, endothelial
	Ptk2b	1.86531	1.84524	1.81617	1.91699	PTK2 protein tyrosine kinase 2 beta
	Rae1	1.75108	2.33323	1.62803	1.73058	RAE1 RNA export 1 homolog (S. pombe)
	Rai14	-3.62144	-3.54173	-2.62228	-2.70653	Retinoic acid induced 14
	Rassf3	-1.99459	-3.09019	-1.50387	-2.35538	Ras association (RalGDS/AF-6) domain family 3
	Rock1	-2.50099	-3.04606	-1.52028	-4.06342	Rho-associated coiled-coil containing protein kinase 1
	Scel	-3.1297	-2.14695	-2.24533	-1.80963	sciellin
	Sgcb	-1.85019	-2.58755	-1.59345	-2.23999	sarcoglycan, beta (dystrophin-associated glycoprotein)
	Sgpp1	-1.80232	-1.87224	-1.91482	-2.37873	sphingosine-1-phosphate phosphatase 1
	Sh2b2	1.82238	2.14089	1.4969	2.08835	SH2B adaptor protein 2
	Sorbs1	-3.56495	-3.16859	1.07592	-2.41744	sorbin and SH3 domain containing 1
	Spnb2	-10.7542	-10.8648	-1.32358	-6.1627	spectrin beta 2
	Ssh1	-2.64362	-1.79871	-1.96516	-1.8247	slingshot homolog 1 (Drosophila)
	Stk17b	-4.07924	-3.826	-1.72293	-3.33174	serine/threonine kinase 17b (apoptosis-inducing)
	Stom	1.71342	2.10138	2.2	1.41224	stomatin
	Tekt1	1.87691	2.31522	2.20672	1.98376	tektin 1
	Tekt4	2.46531	3.47696	2.17587	2.9066	tektin 4
	Tgfb1i1	2.17803	2.68535	1.8982	1.54009	transforming growth factor beta 1 induced transcript 1
	Tmod3	-2.59247	-2.4699	-2.25467	-2.30929	tropomodulin 3
	Tnrc6a	-3.31687	-3.99699	-1.55584	-3.69522	trinucleotide repeat containing 6a
	Tpm3	2.17918	2.01511	1.84677	1.34395	tropomyosin 3, gamma
	Ttl	-1.71556	-2.28258	-1.00533	-3.13503	tubulin tyrosine ligase
	Tubb5	3.78248	3.91395	2.52696	2.79223	tubulin, beta 5
	Uxt	2.09737	2.1769	1.96933	1.99695	ubiquitously expressed transcript
	Wdr1	3.03944	3.07903	2.2979	1.87185	WD repeat domain 1

## Sheet: classify_9Vn_lv
Classification of differently expressed genes in 9V/null liver
Categories	Symbol	9Vn_4wk	9Vn_12wk	9Vn_18wk	9Vn_28wk	Gene Name
intracellular signaling cascade	Akt1	2.76863	3.28454	2.31991	1.71993	thymoma viral proto-oncogene 1
	Akt2	1.96139	2.23762	1.86038	1.52605	thymoma viral proto-oncogene 2
	Araf	2.45283	2.30897	2.08537	1.59085	v-raf murine sarcoma 3611 viral oncogene homolog
	Arf4	-2.29448	-2.87201	-1.53133	-1.14499	ADP-ribosylation factor 4
	Arhgap5	-9.86794	-9.64404	-5.19155	-2.8947	Rho GTPase activating protein 5
	Arhgef18	2.32644	2.07882	2.05864	1.53035	rho/rac guanine nucleotide exchange factor (GEF) 18
	Arhgef19	2.08799	2.44434	1.85296	1.67401	Rho guanine nucleotide exchange factor (GEF) 19
	Arl4a	-4.37065	-5.94339	-6.09321	-4.41576	ADP-ribosylation factor-like 4A
	Bak1	2.70668	4.03919	1.3155	1.66118	BCL2-antagonist/killer 1
	Bcl10	-1.75663	-2.55029	-1.77685	-1.35018	B-cell leukemia/lymphoma 10
	Cap1	2.32747	1.99968	2.19477	1.75619	CAP, adenylate cyclase-associated protein 1 (yeast)
	Casp8ap2	-3.94695	-3.61804	-3.41188	-3.05178	caspase 8 associated protein 2
	Cerk	2.01375	2.11251	1.87977	1.57192	ceramide kinase
	Chuk	-4.75736	-4.51557	-2.52522	-1.75476	conserved helix-loop-helix ubiquitous kinase
	Cyp26a1	2.55345	2.56783	2.45678	2.49162	cytochrome P450, family 26, subfamily a, polypeptide 1
	Dapk3	2.12268	1.95844	1.9722	1.61617	death-associated kinase 3
	Dgkd	2.08003	2.5427	2.29856	1.58154	diacylglycerol kinase, delta
	Dnaja1	-4.1422	-4.04003	-1.63897	-1.53268	DnaJ (Hsp40) homolog, subfamily A, member 1
	Gna12	2.55526	2.94173	2.34291	1.79807	guanine nucleotide binding protein, alpha 12
	Gtpbp4	-5.60341	-3.80111	-1.58366	-2.39139	GTP binding protein 4
	Igh-6	2.45999	2.59608	2.46946	2.11795	Immunoglobulin heavy chain 6 (heavy chain of IgM)
	Ikbke	2.28093	2.70216	1.99741	1.64523	inhibitor of kappaB kinase epsilon
	Iqgap1	2.11401	2.07051	2.61115	2.04604	IQ motif containing GTPase activating protein 1
	Lats2	-2.66714	-3.31491	-1.72942	-2.31795	large tumor suppressor 2
	Map2k5	2.69415	2.52592	2.1997	1.05576	mitogen activated protein kinase kinase 5
	Map3k3	2.1404	2.18928	1.57064	1.43858	mitogen activated protein kinase kinase kinase 3
	Mknk2	2.35064	4.39635	2.6647	1.7827	MAP kinase-interacting serine/threonine kinase 2
	Nr3c1	-3.09527	-4.16886	-2.07672	-1.9619	nuclear receptor subfamily 3, group C, member 1
	Pdk1	-3.58803	-3.61262	-1.58717	-1.67003	pyruvate dehydrogenase kinase, isoenzyme 1
	Pik3cd	1.82792	2.97926	1.81897	1.67291	phosphatidylinositol 3-kinase catalytic delta polypeptide
	Pscd1	2.20765	4.02989	3.01753	2.12825	pleckstrin homology, Sec7 and coiled-coil domains 1
	Psen1	2.10918	2.13238	1.89056	1.45331	presenilin 1
	Ptafr	3.00055	2.42894	2.50605	1.79001	platelet-activating factor receptor
	Rab2	-3.16418	-2.76974	-2.5871	-2.13011	RAB2, member RAS oncogene family
	Rab40c	2.20916	2.58156	2.02572	1.65829	Rab40c, member RAS oncogene family
	Rab5c	2.74107	3.3061	2.32015	1.88564	RAB5C, member RAS oncogene family
	Rab6	-2.23009	-2.19605	-1.91999	-1.37286	RAB6, member RAS oncogene family
	Rasa3	1.84388	2.34732	2.04249	1.75666	RAS p21 protein activator 3
	Rin3	2.30325	2.68564	1.66497	1.54171	Ras and Rab interactor 3
	Snx16	-3.27385	-3.69591	-2.61621	-2.33851	sorting nexin 16
	Socs5	-1.83164	-2.68413	-1.72861	-2.15642	suppressor of cytokine signaling 5
	Spred1	-2.73334	-3.02379	-2.72389	-3.1208	sprouty protein with EVH-1 domain 1, related sequence
	Stat6	2.0891	2.22783	1.8739	1.50018	signal transducer and activator of transcription 6
	Tbc1d15	-1.99183	-1.96087	-1.68859	-1.89787	TBC1 domain family, member 15
	Tgm2	3.41087	2.82319	1.88266	1.63046	transglutaminase 2, C polypeptide
	Trim23	-3.84898	-4.14056	-2.63099	-2.06181	tripartite motif protein 23
	Tsc2	2.86246	3.53007	2.03748	1.24904	tuberous sclerosis 2
	Ulk1	2.80743	3.32655	1.37734	1.23434	Unc-51 like kinase 1 (C. elegans)
	Yes1	-3.61222	-4.08119	-3.17467	-2.29156	Yamaguchi sarcoma viral (v-yes) oncogene homolog 1
	Ywhae	-4.42984	-3.85965	-1.89013	-1.93517	tyrosine 3-monooxygenase/tryptophan 5-monooxygenase activation protein, epsilon
Catalytic activity	Aasdhppt	-5.75919	-7.24908	-4.13488	-4.28565	aminoadipate-semialdehyde dehydrogenase-phosphopantetheinyl transferase
	Akt1	2.76863	3.28454	2.31991	1.71993	thymoma viral proto-oncogene 1
	Akt2	1.96139	2.23762	1.86038	1.52605	thymoma viral proto-oncogene 2
	Aldh2	-3.42721	-2.53145	-1.55585	-1.50299	aldehyde dehydrogenase 2, mitochondrial
	Aph1a	2.24521	2.22466	1.83528	1.42581	anterior pharynx defective 1a homolog (C. elegans)
	Araf	2.45283	2.30897	2.08537	1.59085	v-raf murine sarcoma 3611 viral oncogene homolog
	Arl4a	-4.37065	-5.94339	-6.09321	-4.41576	ADP-ribosylation factor-like 4A
	Arsg	-1.78574	-2.07153	-2.11158	-1.67258	arylsulfatase G
	Atp9a	2.37698	2.30674	1.87926	1.25909	ATPase, class II, type 9A
	Axl	2.72544	3.38018	2.42377	1.63428	AXL receptor tyrosine kinase
	Baat	-2.14022	-2.20886	-1.68292	-1.57249	bile acid-Coenzyme A: amino acid N-acyltransferase
	Bmi1	-5.43831	-6.09999	-3.45694	-1.80557	Bmi1 polycomb ring finger oncogene
	Bmp1	4.66648	2.80535	2.28474	1.36112	bone morphogenetic protein 1
	Ccdc126	-2.01248	-2.16633	-1.88237	-1.46887	coiled-coil domain containing 126
	Cerk	2.01375	2.11251	1.87977	1.57192	ceramide kinase
	Chuk	-4.75736	-4.51557	-2.52522	-1.75476	conserved helix-loop-helix ubiquitous kinase
	Ciz1	2.07038	2.46457	1.74487	1.32196	CDKN1A interacting zinc finger protein 1
	Cry1	-2.90935	-3.31805	-1.98681	-3.77525	cryptochrome 1 (photolyase-like)
	Csnk2b	1.97379	2.01518	1.64876	1.62364	casein kinase 2, beta polypeptide
	Cyba	1.28121	1.96496	2.4132	2.32784	cytochrome b-245, alpha polypeptide
	Cyp20a1	-2.23638	-3.05458	-1.47064	-1.75719	cytochrome P450, family 20, subfamily A, polypeptide 1
	Cyp26a1	2.55345	2.56783	2.45678	2.49162	cytochrome P450, family 26, subfamily a, polypeptide 1
	Cyp4f16	5.02707	3.45858	3.39551	1.62581	cytochrome P450, family 4, subfamily f, polypeptide 16
	Cyp7a1	2.81853	3.4723	6.13699	4.00551	cytochrome P450, family 7, subfamily a, polypeptide 1
	Dapk3	2.12268	1.95844	1.9722	1.61617	death-associated kinase 3
	Dck	-1.89069	-2.92506	-2.71648	-2.04333	deoxycytidine kinase
	Dgkd	2.08003	2.5427	2.29856	1.58154	diacylglycerol kinase, delta
	Dnm2	4.89863	5.34503	3.8324	2.02206	dynamin 2
	Dzip3	-2.03918	-2.49478	-2.12912	-1.6997	DAZ interacting protein 3, zinc finger
	Ehd1	2.42799	2.50053	2.18037	1.54587	EH-domain containing 1
	Ehmt2	2.69159	2.9572	2.15045	1.66627	euchromatic histone lysine N-methyltransferase 2
	Epha1	2.81462	2.7676	2.34084	1.47216	Eph receptor A1
	Erbb3	3.36863	2.91606	1.92702	1.3768	v-erb-b2 erythroblastic leukemia viral oncogene homolog 3 (avian)
	Esco1	-3.15702	-4.38583	-3.68031	-2.12399	establishment of cohesion 1 homolog 1 (S. cerevisiae)
	Fads2	2.84654	2.44541	2.06297	1.58323	fatty acid desaturase 2
	Fdft1	1.85023	1.65792	1.70919	2.22177	farnesyl diphosphate farnesyl transferase 1
	Fdps	2.33925	1.93238	2.19709	2.02256	farnesyl diphosphate synthetase
	G6pdx	1.82004	2.13346	1.80757	1.80593	glucose-6-phosphate dehydrogenase X-linked
	Galnact2	-3.74663	-3.79229	-3.30208	-2.06641	chondroitin sulfate GalNAcT-2
	Ggps1	-2.38628	-3.00984	-3.53212	-1.69395	geranylgeranyl diphosphate synthase 1
	Glrx3	-4.63969	-5.77115	-2.39002	-1.9972	glutaredoxin 3
	Glt25d1	2.3004	2.12222	1.82601	1.41092	glycosyltransferase 25 domain containing 1
	Glt28d2	-2.81245	-2.59158	-3.04319	-2.56647	glycosyltransferase 28 domain containing 2
	Gna12	2.55526	2.94173	2.34291	1.79807	guanine nucleotide binding protein, alpha 12
	Gnai3	-3.51761	-3.77232	-1.77698	-1.72357	guanine nucleotide binding protein (G protein), alpha inhibiting 3
	Gngt1	2.67104	2.14989	2.24898	1.48865	guanine nucleotide binding protein (G protein), gamma transducing activity polyp
	Gpam	3.96285	3.73533	2.55873	2.02494	glycerol-3-phosphate acyltransferase, mitochondrial
	Gpt2	2.10448	2.33132	2.5042	1.52517	glutamic pyruvate transaminase (alanine aminotransferase) 2
	Gtpbp4	-5.60341	-3.80111	-1.58366	-2.39139	GTP binding protein 4
	Hectd2	-12.351	-12.4976	-7.82684	-2.64709	HECT domain containing 2
	Hnf4a	1.88865	2.30052	1.65136	1.70122	hepatic nuclear factor 4, alpha
	Hpgd	-2.68926	-2.46033	-1.35036	-1.41415	Hydroxyprostaglandin dehydrogenase 15 (NAD)
	Htf9c	2.08143	2.3426	2.25742	1.54386	HpaII tiny fragments locus 9c
	Ifi30	1.69276	1.83327	2.07376	1.80979	interferon gamma inducible protein 30
	Ikbke	2.28093	2.70216	1.99741	1.64523	inhibitor of kappaB kinase epsilon
	Impa1	-2.17979	-2.25106	-1.66628	-1.38622	inositol (myo)-1(or 4)-monophosphatase 1
	Irak1	-2.17726	-1.98303	-1.74549	-1.61808	interleukin-1 receptor-associated kinase 1
	Isyna1	2.55426	2.09319	2.12856	1.57898	myo-inositol 1-phosphate synthase A1
	Lats2	-2.66714	-3.31491	-1.72942	-2.31795	large tumor suppressor 2
	Lonrf3	-1.34992	-2.57345	-1.6865	-2.04885	LON peptidase N-terminal domain and ring finger 3
	Loxl1	3.79844	2.13026	2.14526	1.58137	lysyl oxidase-like 1
	Lsr	2.34879	2.22435	1.68608	1.21168	lipolysis stimulated lipoprotein receptor
	Lypla1	-4.14999	-5.43959	-2.61545	-1.6438	lysophospholipase 1
	Map2k5	2.69415	2.52592	2.1997	1.05576	mitogen activated protein kinase kinase 5
	Map3k3	2.1404	2.18928	1.57064	1.43858	mitogen activated protein kinase kinase kinase 3
	Map3k4	2.63966	2.53624	1.97533	1.37718	mitogen activated protein kinase kinase kinase 4
	Mcm2	5.32383	2.06861	1.88006	1.38051	minichromosome maintenance deficient 2 mitotin (S. cerevisiae)
	Mgat2	-4.19432	-6.22954	-2.8937	-2.79339	mannoside acetylglucosaminyltransferase 2
	Mgrn1	2.14388	2.61545	1.92963	1.32083	mahogunin, ring finger 1
	Mib1	-2.49521	-3.27108	-2.76247	-2.08105	mindbomb homolog 1 (Drosophila)
	Mknk2	2.35064	4.39635	2.6647	1.7827	MAP kinase-interacting serine/threonine kinase 2
	Mmab	1.43922	1.95764	2.29466	1.64267	methylmalonic aciduria (cobalamin deficiency) type B homolog (human)
	Mmp12	-1.0317	15.937	21.2291	22.485	matrix metallopeptidase 12
	Mtmr11	2.70334	2.23882	2.50253	1.65567	myotubularin related protein 11
	Mtmr6	-3.68724	-3.21189	-2.04646	-1.65419	myotubularin related protein 6
	Nars2	-2.97318	-2.50707	-1.92428	-2.10061	asparaginyl-tRNA synthetase 2 (mitochondrial)(putative)
	Ncf2	1.53686	2.23382	2.6321	2.25723	neutrophil cytosolic factor 2
	Ndufab1	-2.60285	-3.25859	-1.44366	-1.26856	NADH dehydrogenase (ubiquinone) 1, alpha/beta subcomplex, 1
	Nudt21	-6.45383	-5.13707	-2.38696	-4.01822	nudix (nucleoside diphosphate linked moiety X)-type motif 21
	Nus1	-3.21181	-2.85777	-2.4376	-1.86427	Nuclear undecaprenyl pyrophosphate synthase 1 homolog (S. cerevisiae)
	Orc4l	-2.39964	-2.45704	-2.51064	-2.27233	origin recognition complex, subunit 4-like (S. cerevisiae)
	Paics	-2.65823	-2.58668	-1.53563	-1.53165	phosphoribosylaminoimidazole carboxylase, phosphoribosylaminoribosylaminoimidazo
	Pam	2.56248	1.81816	1.82963	1.6909	peptidylglycine alpha-amidating monooxygenase
	Pan3	2.6003	2.04306	1.8386	2.00585	PAN3 polyA specific ribonuclease subunit homolog (S. cerevisiae)
	Papss2	2.83884	3.25974	3.00379	1.65896	3'-phosphoadenosine 5'-phosphosulfate synthase 2
	Pcmt1	-2.4293	-2.41265	-1.82423	-1.84882	protein-L-isoaspartate (D-aspartate) O-methyltransferase 1
	Pcx	3.65364	3.18038	2.57814	1.42491	pyruvate carboxylase
	Pcyt1a	2.03625	2.13193	1.70511	1.82185	phosphate cytidylyltransferase 1, choline, alpha isoform
	Pdcl	-2.39058	-3.41125	-1.62095	-1.84838	phosducin-like
	Pdk1	-3.58803	-3.61262	-1.58717	-1.67003	pyruvate dehydrogenase kinase, isoenzyme 1
	Pdpk1	-2.61478	-2.52879	-2.46344	-2.69377	3-phosphoinositide dependent protein kinase-1
	Pdxk	2.70371	2.05686	1.94331	1.25469	pyridoxal (pyridoxine, vitamin B6) kinase
	Pfkfb3	2.72945	3.18347	2.63163	2.09355	6-phosphofructo-2-kinase/fructose-2,6-biphosphatase 3
	Phca	4.0098	2.06449	2.71314	2.55781	phytoceramidase, alkaline
	Phospho2	-3.84751	-3.07455	-3.29982	-2.50636	phosphatase, orphan 2
	Pigq	2.36665	2.15615	1.97875	1.30088	phosphatidylinositol glycan anchor biosynthesis, class Q
	Pik3ap1	2.02854	2.48904	1.8558	1.32093	phosphoinositide-3-kinase adaptor protein 1
	Pik3cd	1.82792	2.97926	1.81897	1.67291	phosphatidylinositol 3-kinase catalytic delta polypeptide
	Pja1	-2.89022	-2.53629	-1.53569	-2.09688	praja1, RING-H2 motif containing
	Pla2g6	3.52463	3.86879	2.89364	1.59474	phospholipase A2, group VI
	Plaur	2.15326	2.4628	3.86814	3.10569	plasminogen activator, urokinase receptor
	Polr3c	3.25638	2.85596	2.43602	1.62276	polymerase (RNA) III (DNA directed) polypeptide C
	Polr3k	-3.74099	-3.54831	-2.61381	-1.89751	polymerase (RNA) III (DNA directed) polypeptide K
	Por	2.09206	3.09276	2.36944	1.78142	P450 (cytochrome) oxidoreductase
	Ppm1a	-4.33069	-5.55302	-3.03012	-2.37682	protein phosphatase 1A, magnesium dependent, alpha isoform
	Ppp1cb	-3.25383	-4.34353	-2.77419	-1.61089	protein phosphatase 1, catalytic subunit, beta isoform
	Psen1	2.10918	2.13238	1.89056	1.45331	presenilin 1
	Psmc6	-4.72979	-5.37535	-3.29381	-1.67651	proteasome (prosome, macropain) 26S subunit, ATPase, 6
	Ptdss2	2.31376	2.33304	2.21456	1.71033	phosphatidylserine synthase 2
	Pter	-1.82982	-2.32306	-2.35037	-1.63454	phosphotriesterase related
	Ptpn12	-2.07441	-2.10788	-1.92922	-1.68628	protein tyrosine phosphatase, non-receptor type 12
	Pts	-3.20639	-3.47125	-2.61106	-1.82783	6-pyruvoyl-tetrahydropterin synthase
	Rab5c	2.74107	3.3061	2.32015	1.88564	RAB5C, member RAS oncogene family
	Rbbp4	2.08759	2.1421	1.70188	1.46646	retinoblastoma binding protein 4
	Rdh11	2.59783	1.85396	2.25945	1.5655	retinol dehydrogenase 11
	Rnf12	-2.67083	-3.13639	-2.07791	-1.79911	ring finger protein 12
	Rnf6	-1.91596	-1.79407	-1.70841	-2.21757	ring finger protein (C3H2C3 type) 6
	Rnpepl1	2.19799	2.30252	1.86611	1.24125	arginyl aminopeptidase (aminopeptidase B)-like 1
	Rpap1	3.06319	3.21726	1.81358	1.17429	RNA polymerase II associated protein 1
	Rpe	-2.5665	-2.99855	-2.30722	-1.48649	ribulose-5-phosphate-3-epimerase
	Ryk	-2.42607	-2.58557	-2.10697	-1.67515	receptor-like tyrosine kinase
	Sardh	2.51469	2.53656	1.91455	1.40763	sarcosine dehydrogenase
	Sbf1	2.49998	2.92522	1.67537	1.33809	SET binding factor 1
	Scp2	-4.25282	-4.21846	-2.09348	-1.14898	Sterol carrier protein 2, liver
	Sgpp1	-3.21141	-2.9752	-2.20355	-1.6916	sphingosine-1-phosphate phosphatase 1
	Shmt1	1.92501	2.03681	2.08491	1.53099	serine hydroxymethyltransferase 1 (soluble)
	Snd1	2.00526	2.02768	2.21469	1.47764	Staphylococcal nuclease and tudor domain containing 1
	Sod3	3.94156	3.15052	2.40355	1.09291	superoxide dismutase 3, extracellular
	Sqle	2.19205	1.70081	2.31842	2.04833	squalene epoxidase
	St3gal3	2.52879	2.69536	2.14768	1.75152	ST3 beta-galactoside alpha-2,3-sialyltransferase 3
	Steap3	3.38757	2.78609	1.97541	1.49539	STEAP family member 3
	Strap	-6.35192	-5.69088	-3.67056	-2.37187	Serine/threonine kinase receptor associated protein
	Styx	-3.5201	-3.58925	-3.16069	-2.09649	phosphoserine/threonine/tyrosine interaction protein
	Supt16h	3.5112	3.98729	3.93664	2.17263	suppressor of Ty 16 homolog (S. cerevisiae)
	Tgm2	3.41087	2.82319	1.88266	1.63046	transglutaminase 2, C polypeptide
	Trhde	-2.87184	-1.95632	-2.1472	-1.65297	TRH-degrading enzyme
	Trim23	-3.84898	-4.14056	-2.63099	-2.06181	tripartite motif protein 23
	Trmt1	1.77161	1.9656	1.90105	1.6407	TRM1 tRNA methyltransferase 1 homolog (S. cerevisiae)
	Trnt1	-3.3083	-4.79696	-2.76284	-2.56689	tRNA nucleotidyl transferase, CCA-adding, 1
	Tubb5	2.551	1.88268	1.84161	1.95123	tubulin, beta 5
	Twistnb	-2.77498	-3.37792	-3.12089	-1.9597	TWIST neighbor
	Txndc1	-2.02307	-2.2062	-1.75486	-1.43416	thioredoxin domain containing 1
	Txndc10	-2.69368	-2.12819	-1.96916	-1.50342	Thioredoxin domain containing 10
	Txndc17	-3.29061	-3.3504	-2.07756	-1.54321	thioredoxin domain containing 17
	Txnrd1	1.88837	2.02943	1.91285	1.48831	thioredoxin reductase 1
	Txnrd2	1.94707	2.39336	2.38753	1.52757	thioredoxin reductase 2
	Uba2	-2.17075	-2.47567	-1.59707	-1.72706	ubiquitin-like modifier activating enzyme 2
	Uba6	-2.00471	-2.14699	-2.66814	-2.32176	ubiquitin-like modifier activating enzyme 6
	Ube1c	-3.16793	-4.04038	-2.05812	-1.63798	ubiquitin-activating enzyme E1C
	Ube2b	-2.11118	-2.24531	-1.79346	-1.46899	ubiquitin-conjugating enzyme E2B, RAD6 homology (S. cerevisiae)
	Ube2d3	-2.36589	-2.36686	-2.45187	-1.90455	ubiquitin-conjugating enzyme E2D 3 (UBC4/5 homolog, yeast)
	Ube4a	2.20631	2.17006	1.99471	1.55409	ubiquitination factor E4A, UFD2 homolog (S. cerevisiae)
	Ulk1	2.80743	3.32655	1.37734	1.23434	Unc-51 like kinase 1 (C. elegans)
	Usp16	-2.25478	-2.05238	-1.78929	-1.38233	ubiquitin specific peptidase 16
	Usp20	1.50863	2.65286	1.78718	1.47967	ubiquitin specific peptidase 20
	Usp53	-2.96383	-2.85583	-2.56845	-1.84604	ubiquitin specific peptidase 53
	Yars2	-3.64909	-3.83167	-2.08018	-1.69176	tyrosyl-tRNA synthetase 2 (mitochondrial)
	Yes1	-3.61222	-4.08119	-3.17467	-2.29156	Yamaguchi sarcoma viral (v-yes) oncogene homolog 1
	Ywhae	-4.42984	-3.85965	-1.89013	-1.93517	tyrosine 3-monooxygenase/tryptophan 5-monooxygenase activation protein, epsilon
	Ywhaz	-4.24507	-4.16678	-1.97413	-1.15448	tyrosine 3-monooxygenase/tryptophan 5-monooxygenase activation protein, zeta pol
Cell death	Akt1	2.76863	3.28454	2.31991	1.71993	thymoma viral proto-oncogene 1
	Akt1s1	1.9984	2.32906	1.9702	1.2906	AKT1 substrate 1 (proline-rich)
	Bak1	2.70668	4.03919	1.3155	1.66118	BCL2-antagonist/killer 1
	Bcap29	-3.00882	-2.78735	-2.23978	-1.63679	B-cell receptor-associated protein 29
	Bcl10	-1.75663	-2.55029	-1.77685	-1.35018	B-cell leukemia/lymphoma 10
	Bcl2a1a	1.2053	2.60476	2.81481	2.34001	B-cell leukemia/lymphoma 2 related protein A1a
	Bcl2l1	2.39867	2.56688	1.72996	1.86762	Bcl2-like 1
	Bmf	2.59373	2.38472	2.88261	2.50967	Bcl2 modifying factor
	Bre	2.20684	2.29082	2.05012	1.58212	brain and reproductive organ-expressed protein
	Btg1	-2.08689	-2.98403	-1.46488	-1.35309	B-cell translocation gene 1, anti-proliferative
	Casp8ap2	-3.94695	-3.61804	-3.41188	-3.05178	caspase 8 associated protein 2
	Cebpb	3.08992	3.61219	3.30131	1.57134	CCAAT/enhancer binding protein (C/EBP), beta
	Dapk3	2.12268	1.95844	1.9722	1.61617	death-associated kinase 3
	Erbb3	3.36863	2.91606	1.92702	1.3768	v-erb-b2 erythroblastic leukemia viral oncogene homolog 3 (avian)
	Psen1	2.10918	2.13238	1.89056	1.45331	presenilin 1
	Rabep1	-1.75533	-2.23913	-2.136	-1.78589	rabaptin, RAB GTPase binding effector protein 1
	Rad21	-3.40796	-3.88783	-1.97237	-2.10684	RAD21 homolog (S. pombe)
	Serinc3	-2.60193	-2.56856	-1.37888	-1.30362	serine incorporator 3
	Sgpp1	-3.21141	-2.9752	-2.20355	-1.6916	sphingosine-1-phosphate phosphatase 1
	Steap3	3.38757	2.78609	1.97541	1.49539	STEAP family member 3
	Tax1bp1	-4.42415	-4.30996	-2.996	-1.48235	Tax1 (human T-cell leukemia virus type I) binding protein 1
	Tbx3	3.6534	2.91451	1.97454	2.16075	T-box 3
	Tgfb1	2.15764	2.93829	1.68891	1.07953	transforming growth factor, beta 1
	Thoc1	-3.31945	-2.90594	-2.07903	-2.24605	THO complex 1
	Tm2d1	-3.02574	-2.82177	-2.45126	-1.43502	TM2 domain containing 1
	Tnfrsf11b	-3.45428	-4.16059	-2.70971	-2.07316	tumor necrosis factor receptor superfamily, member 11b (osteoprotegerin)
	Txndc1	-2.02307	-2.2062	-1.75486	-1.43416	thioredoxin domain containing 1
Macrophage	Bmp1	4.66648	2.80535	2.28474	1.36112	bone morphogenetic protein 1
	Cd36	1.64485	2.7432	4.45934	2.96112	CD36 antigen
	Cd55	-2.28068	-2.22016	-1.56538	-2.0144	CD55 antigen
	Cd68	2.06235	4.75597	4.48505	3.26557	CD68 antigen
	Cmtm6	-3.56639	-3.79148	-1.73075	-1.62568	CKLF-like MARVEL transmembrane domain containing 6
	Emr4	-2.59964	-2.84724	-2.12335	-2.25695	EGF-like module containing, mucin-like, hormone receptor-like sequence 4
	Gdf10	2.21055	1.97628	1.81392	1.3409	growth differentiation factor 10
	H2-Aa	-1.08083	2.13159	2.69758	1.9883	histocompatibility 2, class II antigen A, alpha
	Igfbp4	2.26896	2.70245	1.71601	1.30509	insulin-like growth factor binding protein 4
	Igh-6	2.45999	2.59608	2.46946	2.11795	Immunoglobulin heavy chain 6 (heavy chain of IgM)
	Il1rn	2.29115	3.98943	4.98884	4.04695	interleukin 1 receptor antagonist
	Irak1	-2.17726	-1.98303	-1.74549	-1.61808	interleukin-1 receptor-associated kinase 1
	Itgax	1.5037	3.84712	3.1534	3.04461	integrin alpha X
	Itgb2	1.25721	4.20342	3.78854	2.6451	integrin beta 2
	Lcn2	4.43439	8.39563	12.5573	8.17758	lipocalin 2
	Lgals1	3.14072	2.15668	2.6606	2.44152	lectin, galactose binding, soluble 1
	Lgals3	1.16503	5.85249	8.10363	8.75795	lectin, galactose binding, soluble 3
	Mmp12	-1.0317	15.937	21.2291	22.485	matrix metallopeptidase 12
	Ptms	2.3431	2.13718	2.07573	1.28856	Parathymosin
	Ryk	-2.42607	-2.58557	-2.10697	-1.67515	receptor-like tyrosine kinase
	S100a11	2.49571	1.67993	2.17638	1.35594	S100 calcium binding protein A11 (calgizzarin)
	Sema4a	2.35197	2.74022	1.94945	1.43455	sema domain, immunoglobulin domain (Ig), transmembrane domain (TM) and short cyt
	Sirpa	2.65523	2.75456	2.31085	2.13319	signal-regulatory protein alpha
	Tgfb1	2.15764	2.93829	1.68891	1.07953	transforming growth factor, beta 1
Lipid metabolic process	Baat	-2.14022	-2.20886	-1.68292	-1.57249	bile acid-Coenzyme A: amino acid N-acyltransferase
	Cerk	2.01375	2.11251	1.87977	1.57192	ceramide kinase
	Cyp7a1	2.81853	3.4723	6.13699	4.00551	cytochrome P450, family 7, subfamily a, polypeptide 1
	Dgkd	2.08003	2.5427	2.29856	1.58154	diacylglycerol kinase, delta
	Elovl1	2.51206	2.15136	2.01921	1.68123	elongation of very long chain fatty acids (FEN1/Elo2, SUR4/Elo3, yeast)-like 1
	Fads2	2.84654	2.44541	2.06297	1.58323	fatty acid desaturase 2
	Fdft1	1.85023	1.65792	1.70919	2.22177	farnesyl diphosphate farnesyl transferase 1
	Fdps	2.33925	1.93238	2.19709	2.02256	farnesyl diphosphate synthetase
	Ggps1	-2.38628	-3.00984	-3.53212	-1.69395	geranylgeranyl diphosphate synthase 1
	Glt25d1	2.3004	2.12222	1.82601	1.41092	glycosyltransferase 25 domain containing 1
	Gpam	3.96285	3.73533	2.55873	2.02494	glycerol-3-phosphate acyltransferase, mitochondrial
	Hdlbp	4.89007	4.45977	2.87763	2.10643	high density lipoprotein (HDL) binding protein
	Hnf4a	1.88865	2.30052	1.65136	1.70122	hepatic nuclear factor 4, alpha
	Hpgd	-2.68926	-2.46033	-1.35036	-1.41415	Hydroxyprostaglandin dehydrogenase 15 (NAD)
	Il1rn	2.29115	3.98943	4.98884	4.04695	interleukin 1 receptor antagonist
	Isyna1	2.55426	2.09319	2.12856	1.57898	myo-inositol 1-phosphate synthase A1
	Ldlr	2.44692	3.37677	2.17909	1.94238	low density lipoprotein receptor
	Lypla1	-4.14999	-5.43959	-2.61545	-1.6438	lysophospholipase 1
	Mtmr11	2.70334	2.23882	2.50253	1.65567	myotubularin related protein 11
	Mtmr6	-3.68724	-3.21189	-2.04646	-1.65419	myotubularin related protein 6
	Ndufab1	-2.60285	-3.25859	-1.44366	-1.26856	NADH dehydrogenase (ubiquinone) 1, alpha/beta subcomplex, 1
	Nr3c1	-3.09527	-4.16886	-2.07672	-1.9619	nuclear receptor subfamily 3, group C, member 1
	Pcx	3.65364	3.18038	2.57814	1.42491	pyruvate carboxylase
	Pcyt1a	2.03625	2.13193	1.70511	1.82185	phosphate cytidylyltransferase 1, choline, alpha isoform
	Pex13	-4.53274	-3.90781	-3.28513	-2.31427	peroxisomal biogenesis factor 13
	Pex5	2.04167	2.42059	1.88528	1.27665	peroxisome biogenesis factor 5
	Phca	4.0098	2.06449	2.71314	2.55781	phytoceramidase, alkaline
	Pigq	2.36665	2.15615	1.97875	1.30088	phosphatidylinositol glycan anchor biosynthesis, class Q
	Pigx	-2.73369	-2.71796	-2.2728	-1.93435	phosphatidylinositol glycan anchor biosynthesis, class X
	Pik3cd	1.82792	2.97926	1.81897	1.67291	phosphatidylinositol 3-kinase catalytic delta polypeptide
	Pla2g6	3.52463	3.86879	2.89364	1.59474	phospholipase A2, group VI
	Ptdss2	2.31376	2.33304	2.21456	1.71033	phosphatidylserine synthase 2
	Rdh11	2.59783	1.85396	2.25945	1.5655	retinol dehydrogenase 11
	Sbf1	2.49998	2.92522	1.67537	1.33809	SET binding factor 1
	Scp2	-4.25282	-4.21846	-2.09348	-1.14898	Sterol carrier protein 2, liver
	Sgpp1	-3.21141	-2.9752	-2.20355	-1.6916	sphingosine-1-phosphate phosphatase 1
	Srebf2	4.51337	4.06573	2.13473	1.83495	sterol regulatory element binding factor 2
Kinase activity	Akt1	2.76863	3.28454	2.31991	1.71993	thymoma viral proto-oncogene 1
	Akt2	1.96139	2.23762	1.86038	1.52605	thymoma viral proto-oncogene 2
	Araf	2.45283	2.30897	2.08537	1.59085	v-raf murine sarcoma 3611 viral oncogene homolog
	Arsg	-1.78574	-2.07153	-2.11158	-1.67258	arylsulfatase G
	Axl	2.72544	3.38018	2.42377	1.63428	AXL receptor tyrosine kinase
	Cerk	2.01375	2.11251	1.87977	1.57192	ceramide kinase
	Chuk	-4.75736	-4.51557	-2.52522	-1.75476	conserved helix-loop-helix ubiquitous kinase
	Csnk2b	1.97379	2.01518	1.64876	1.62364	casein kinase 2, beta polypeptide
	Dapk3	2.12268	1.95844	1.9722	1.61617	death-associated kinase 3
	Dck	-1.89069	-2.92506	-2.71648	-2.04333	deoxycytidine kinase
	Dgkd	2.08003	2.5427	2.29856	1.58154	diacylglycerol kinase, delta
	Dnm2	4.89863	5.34503	3.8324	2.02206	dynamin 2
	Epha1	2.81462	2.7676	2.34084	1.47216	Eph receptor A1
	Erbb3	3.36863	2.91606	1.92702	1.3768	v-erb-b2 erythroblastic leukemia viral oncogene homolog 3 (avian)
	Ikbke	2.28093	2.70216	1.99741	1.64523	inhibitor of kappaB kinase epsilon
	Irak1	-2.17726	-1.98303	-1.74549	-1.61808	interleukin-1 receptor-associated kinase 1
	Lats2	-2.66714	-3.31491	-1.72942	-2.31795	large tumor suppressor 2
	Map2k5	2.69415	2.52592	2.1997	1.05576	mitogen activated protein kinase kinase 5
	Map3k3	2.1404	2.18928	1.57064	1.43858	mitogen activated protein kinase kinase kinase 3
	Map3k4	2.63966	2.53624	1.97533	1.37718	mitogen activated protein kinase kinase kinase 4
	Mknk2	2.35064	4.39635	2.6647	1.7827	MAP kinase-interacting serine/threonine kinase 2
	Pan3	2.6003	2.04306	1.8386	2.00585	PAN3 polyA specific ribonuclease subunit homolog (S. cerevisiae)
	Papss2	2.83884	3.25974	3.00379	1.65896	3'-phosphoadenosine 5'-phosphosulfate synthase 2
	Pdk1	-3.58803	-3.61262	-1.58717	-1.67003	pyruvate dehydrogenase kinase, isoenzyme 1
	Pdpk1	-2.61478	-2.52879	-2.46344	-2.69377	3-phosphoinositide dependent protein kinase-1
	Pdxk	2.70371	2.05686	1.94331	1.25469	pyridoxal (pyridoxine, vitamin B6) kinase
	Pfkfb3	2.72945	3.18347	2.63163	2.09355	6-phosphofructo-2-kinase/fructose-2,6-biphosphatase 3
	Pik3ap1	2.02854	2.48904	1.8558	1.32093	phosphoinositide-3-kinase adaptor protein 1
	Pik3cd	1.82792	2.97926	1.81897	1.67291	phosphatidylinositol 3-kinase catalytic delta polypeptide
	Plaur	2.15326	2.4628	3.86814	3.10569	plasminogen activator, urokinase receptor
	Ryk	-2.42607	-2.58557	-2.10697	-1.67515	receptor-like tyrosine kinase
	Strap	-6.35192	-5.69088	-3.67056	-2.37187	Serine/threonine kinase receptor associated protein
	Ulk1	2.80743	3.32655	1.37734	1.23434	Unc-51 like kinase 1 (C. elegans)
	Yes1	-3.61222	-4.08119	-3.17467	-2.29156	Yamaguchi sarcoma viral (v-yes) oncogene homolog 1
Transcription	Baat	-2.14022	-2.20886	-1.68292	-1.57249	bile acid-Coenzyme A: amino acid N-acyltransferase
	Cerk	2.01375	2.11251	1.87977	1.57192	ceramide kinase
	Cyp7a1	2.81853	3.4723	6.13699	4.00551	cytochrome P450, family 7, subfamily a, polypeptide 1
	Dgkd	2.08003	2.5427	2.29856	1.58154	diacylglycerol kinase, delta
	Elovl1	2.51206	2.15136	2.01921	1.68123	elongation of very long chain fatty acids (FEN1/Elo2, SUR4/Elo3, yeast)-like 1
	Fads2	2.84654	2.44541	2.06297	1.58323	fatty acid desaturase 2
	Fdft1	1.85023	1.65792	1.70919	2.22177	farnesyl diphosphate farnesyl transferase 1
	Fdps	2.33925	1.93238	2.19709	2.02256	farnesyl diphosphate synthetase
	Ggps1	-2.38628	-3.00984	-3.53212	-1.69395	geranylgeranyl diphosphate synthase 1
	Glt25d1	2.3004	2.12222	1.82601	1.41092	glycosyltransferase 25 domain containing 1
	Gpam	3.96285	3.73533	2.55873	2.02494	glycerol-3-phosphate acyltransferase, mitochondrial
	Hdlbp	4.89007	4.45977	2.87763	2.10643	high density lipoprotein (HDL) binding protein
	Hnf4a	1.88865	2.30052	1.65136	1.70122	hepatic nuclear factor 4, alpha
	Hpgd	-2.68926	-2.46033	-1.35036	-1.41415	Hydroxyprostaglandin dehydrogenase 15 (NAD)
	Il1rn	2.29115	3.98943	4.98884	4.04695	interleukin 1 receptor antagonist
	Isyna1	2.55426	2.09319	2.12856	1.57898	myo-inositol 1-phosphate synthase A1
	Ldlr	2.44692	3.37677	2.17909	1.94238	low density lipoprotein receptor
	Lypla1	-4.14999	-5.43959	-2.61545	-1.6438	lysophospholipase 1
	Mtmr11	2.70334	2.23882	2.50253	1.65567	myotubularin related protein 11
	Mtmr6	-3.68724	-3.21189	-2.04646	-1.65419	myotubularin related protein 6
	Ndufab1	-2.60285	-3.25859	-1.44366	-1.26856	NADH dehydrogenase (ubiquinone) 1, alpha/beta subcomplex, 1
	Nr3c1	-3.09527	-4.16886	-2.07672	-1.9619	nuclear receptor subfamily 3, group C, member 1
	Pcx	3.65364	3.18038	2.57814	1.42491	pyruvate carboxylase
	Pcyt1a	2.03625	2.13193	1.70511	1.82185	phosphate cytidylyltransferase 1, choline, alpha isoform
	Pex13	-4.53274	-3.90781	-3.28513	-2.31427	peroxisomal biogenesis factor 13
	Pex5	2.04167	2.42059	1.88528	1.27665	peroxisome biogenesis factor 5
	Phca	4.0098	2.06449	2.71314	2.55781	phytoceramidase, alkaline
	Pigq	2.36665	2.15615	1.97875	1.30088	phosphatidylinositol glycan anchor biosynthesis, class Q
	Pigx	-2.73369	-2.71796	-2.2728	-1.93435	phosphatidylinositol glycan anchor biosynthesis, class X
	Pik3cd	1.82792	2.97926	1.81897	1.67291	phosphatidylinositol 3-kinase catalytic delta polypeptide
	Pla2g6	3.52463	3.86879	2.89364	1.59474	phospholipase A2, group VI
	Ptdss2	2.31376	2.33304	2.21456	1.71033	phosphatidylserine synthase 2
	Rdh11	2.59783	1.85396	2.25945	1.5655	retinol dehydrogenase 11
	Sbf1	2.49998	2.92522	1.67537	1.33809	SET binding factor 1
	Scp2	-4.25282	-4.21846	-2.09348	-1.14898	Sterol carrier protein 2, liver
	Sgpp1	-3.21141	-2.9752	-2.20355	-1.6916	sphingosine-1-phosphate phosphatase 1
	Srebf2	4.51337	4.06573	2.13473	1.83495	sterol regulatory element binding factor 2

## Sheet: classify_4L_lv
Classification of differently expressed genes in 4L liver
Categories	Symbol	4L_4wk	4L_12wk	4L_18wk	4L_28wk	Gene Name
intracellular signaling cascade	Akt1	1.91416	2.14604	2.93031	1.52979	thymoma viral proto-oncogene 1
	Araf	2.15795	1.72868	2.08028	1.43074	v-raf murine sarcoma 3611 viral oncogene homolog
	Arhgap5	-4.89578	-3.82733	-6.63953	-2.59047	Rho GTPase activating protein 5
	Arhgef16	3.05772	2.17758	3.02505	2.0637	Rho guanine nucleotide exchange factor (GEF) 16
	Arhgef18	1.96343	1.98716	2.15001	1.55405	rho/rac guanine nucleotide exchange factor (GEF) 18
	Arhgef19	3.44689	3.51675	3.51264	2.68081	Rho guanine nucleotide exchange factor (GEF) 19
	Arl4a	-3.35143	-5.61296	-2.88963	-4.02302	ADP-ribosylation factor-like 4A
	Bak1	1.62127	1.74954	3.21821	1.70892	BCL2-antagonist/killer 1
	Card10	2.203	1.83933	2.21471	1.37547	caspase recruitment domain family, member 10
	Casp8ap2	-4.52696	-3.65291	-3.64792	-2.68793	caspase 8 associated protein 2
	Cdc42ep1	2.59615	2.07599	1.9177	1.30362	CDC42 effector protein (Rho GTPase binding) 1
	Csf1	2.07721	1.97004	1.80878	1.6294	colony stimulating factor 1 (macrophage)
	Cyp26a1	1.6185	2.53993	2.38845	2.62364	cytochrome P450, family 26, subfamily a, polypeptide 1
	Dgkd	1.74616	1.87277	2.26994	1.73122	diacylglycerol kinase, delta
	Dgkz	2.4069	2.26524	2.53237	1.40291	diacylglycerol kinase zeta
	Dnaja1	-3.27293	-1.90861	-3.45515	-2.02567	DnaJ (Hsp40) homolog, subfamily A, member 1
	Dock2	2.26742	2.12298	2.1875	2.06499	dedicator of cyto-kinesis 2
	Gtpbp4	-2.26958	-2.4514	-4.14437	-1.54402	GTP binding protein 4
	Hck	2.63258	1.82195	3.13752	1.806	hemopoietic cell kinase
	Igh-6	2.77914	2.00781	1.7725	1.33436	Immunoglobulin heavy chain 6 (heavy chain of IgM)
	Jak3	2.0354	1.95851	2.60202	1.72141	Janus kinase 3
	Lats2	-2.68002	-3.00778	-2.17482	-1.95015	large tumor suppressor 2
	Map2k5	1.99573	1.76131	2.53132	1.20134	mitogen activated protein kinase kinase 5
	Med16	2.04492	1.92008	2.7918	1.3882	mediator complex subunit 16
	Mknk2	2.61655	2.99389	3.02955	2.49945	MAP kinase-interacting serine/threonine kinase 2
	Nr3c1	-2.41149	-2.54497	-2.25288	-1.87871	nuclear receptor subfamily 3, group C, member 1
	Pdk1	-2.39888	-1.9573	-1.42661	-2.17848	pyruvate dehydrogenase kinase, isoenzyme 1
	Pik3c2g	-1.5525	-2.28503	-1.9693	-1.94372	phosphatidylinositol 3-kinase, C2 domain containing, gamma polypeptide
	Pik3cd	2.70478	2.09428	2.6557	2.16278	phosphatidylinositol 3-kinase catalytic delta polypeptide
	Plcd3	2.10336	1.67519	1.93201	1.60854	phospholipase C, delta 3
	Pml	2.80393	2.09851	2.58384	1.53126	promyelocytic leukemia
	Pscd1	2.42582	2.29096	2.96006	1.72562	pleckstrin homology, Sec7 and coiled-coil domains 1
	Ptafr	3.41143	2.2289	2.35542	1.90863	platelet-activating factor receptor
	Rab2	-2.79675	-2.58836	-2.2606	-1.81574	RAB2, member RAS oncogene family
	Rab3d	2.02983	1.97166	2.65075	1.77071	RAB3D, member RAS oncogene family
	Rab40c	2.06059	2.12691	2.6711	1.28588	Rab40c, member RAS oncogene family
	Rabl4	2.42329	2.66113	2.72679	1.49606	RAB, member of RAS oncogene family-like 4
	Rin3	2.28706	2.39646	2.65365	1.47721	Ras and Rab interactor 3
	Snx16	-3.21948	-2.56232	-1.96512	-2.09847	sorting nexin 16
	Socs5	-2.55309	-1.99913	-1.53613	-2.10187	suppressor of cytokine signaling 5
	Spred1	-2.69977	-2.34629	-2.06061	-2.99806	sprouty protein with EVH-1 domain 1, related sequence
	Trim23	-3.53902	-3.13615	-3.39	-2.29182	tripartite motif protein 23
	Trp53	2.71085	1.94104	2.41282	1.51154	transformation related protein 53
	Tsc2	1.97951	1.90946	2.92594	1.43185	tuberous sclerosis 2
	Vav1	2.00679	1.68695	2.15489	1.49174	vav 1 oncogene
	Ywhae	-2.53849	-2.57815	-2.94905	-1.86042	tyrosine 3-monooxygenase/tryptophan 5-monooxygenase activation protein, epsilon
Catalytic activity	Aasdhppt	-4.96658	-4.07445	-3.0941	-4.29457	aminoadipate-semialdehyde dehydrogenase-phosphopantetheinyl transferase
	Abhd1	2.24255	2.18116	2.06293	1.25241	abhydrolase domain containing 1
	Acp1	-2.56159	-2.08847	-1.54537	-2.00355	acid phosphatase 1, soluble
	Acss2	2.05542	2.39564	2.928	2.59547	acyl-CoA synthetase short-chain family member 2
	Adh7	-2.33336	-2.30558	-2.51416	-2.16582	alcohol dehydrogenase 7 (class IV), mu or sigma polypeptide
	Adi1	2.8445	1.46609	2.59689	2.78455	acireductone dioxygenase 1
	Akr1b3	-2.1783	-2.29597	-1.89643	-3.02899	aldo-keto reductase family 1, member B3 (aldose reductase)
	Akt1	1.91416	2.14604	2.93031	1.52979	thymoma viral proto-oncogene 1
	Aldh2	-2.24608	-1.88153	-2.43728	-1.40004	aldehyde dehydrogenase 2, mitochondrial
	Aph1b	-1.65793	-1.78491	-1.92419	-1.86048	anterior pharynx defective 1c homolog (C. elegans)
	Araf	2.15795	1.72868	2.08028	1.43074	v-raf murine sarcoma 3611 viral oncogene homolog
	Arl4a	-3.35143	-5.61296	-2.88963	-4.02302	ADP-ribosylation factor-like 4A
	Arsg	-1.7508	-2.01961	-2.13788	-2.02333	arylsulfatase G
	Asns	17.9194	11.4471	5.95893	20.9801	asparagine synthetase
	Atp8b4	-2.80281	-2.61292	-2.09937	-1.39893	ATPase, class I, type 8B, member 4
	B4galnt1	3.33585	3.15631	3.28872	2.2311	beta-1,4-N-acetyl-galactosaminyl transferase 1
	Bmp1	2.75499	2.4994	3.0936	1.3593	bone morphogenetic protein 1
	Capn1	2.18439	2.02679	2.7381	1.63519	calpain 1
	Cbs	2.63068	2.27037	2.32785	2.03278	cystathionine beta-synthase
	Cdc14b	-2.9538	-2.33897	-1.68085	-1.98517	CDC14 cell division cycle 14 homolog B (S. cerevisiae)
	Ckb	2.57974	1.91506	2.30926	1.59467	creatine kinase, brain
	Cpne3	-1.80091	-2.26512	-1.89674	-2.17733	copine III
	Cry1	-1.60068	-2.40705	-2.86002	-3.6473	cryptochrome 1 (photolyase-like)
	Csf1r	2.342	1.84204	2.41844	1.68089	colony stimulating factor 1 receptor
	Csnk1g3	-2.0491	-1.89869	-1.44702	-1.88374	casein kinase 1, gamma 3
	Cyb561	2.31464	2.20493	3.15414	1.3029	cytochrome b-561
	Cyp20a1	-1.67078	-1.93701	-2.11947	-1.55396	cytochrome P450, family 20, subfamily A, polypeptide 1
	Cyp26a1	1.6185	2.53993	2.38845	2.62364	cytochrome P450, family 26, subfamily a, polypeptide 1
	Cyp2c37	12.2029	21.0898	18.432	16.6862	cytochrome P450, family 2. subfamily c, polypeptide 37
	Cyp2c39	-41.5536	-21.5321	-23.8693	-34.144	cytochrome P450, family 2, subfamily c, polypeptide 39
	Cyp2c55	4.76465	2.62978	2.79644	4.53706	cytochrome P450, family 2, subfamily c, polypeptide 55
	Cyp2d13	-3.03831	-2.80664	-2.49517	-3.00876	cytochrome P450, family 2, subfamily d, polypeptide 13
	Dck	-1.95416	-2.19232	-1.99443	-2.98078	deoxycytidine kinase
	Dgkd	1.74616	1.87277	2.26994	1.73122	diacylglycerol kinase, delta
	Dgkz	2.4069	2.26524	2.53237	1.40291	diacylglycerol kinase zeta
	Dhtkd1	-3.05916	-4.30603	-4.68566	-4.28994	dehydrogenase E1 and transketolase domain containing 1
	Dnase2a	-3.36077	-2.87118	-1.9396	-2.56252	deoxyribonuclease II alpha
	Dnm2	3.91708	2.90339	3.64358	1.88405	dynamin 2
	Dpys	8.85271	7.80636	8.9068	7.72869	dihydropyrimidinase
	Dpysl2	1.80799	1.62248	2.01085	1.88837	dihydropyrimidinase-like 2
	Ear1	2.16432	2.01559	3.05782	2.85179	eosinophil-associated, ribonuclease A family, member 1
	Ehd1	2.32662	2.09099	2.20418	1.3996	EH-domain containing 1
	Ehmt2	1.75248	1.63182	2.02369	1.39834	euchromatic histone lysine N-methyltransferase 2
	Fdft1	2.30388	2.10944	2.74728	2.20217	farnesyl diphosphate farnesyl transferase 1
	Fdps	2.67257	2.30483	2.71288	2.41933	farnesyl diphosphate synthetase
	G6pdx	1.84764	1.9402	2.20823	1.85538	glucose-6-phosphate dehydrogenase X-linked
	Galc	2.09817	2.1492	2.52412	2.5198	galactosylceramidase
	Galnact2	-4.1014	-3.54063	-2.39753	-2.75435	chondroitin sulfate GalNAcT-2
	Gdpd3	-25.0467	-24.3672	-21.1476	-22.611	glycerophosphodiester phosphodiesterase domain containing 3
	Ggps1	-2.79179	-3.73547	-2.36471	-1.67793	geranylgeranyl diphosphate synthase 1
	Glrx3	-3.99027	-3.77949	-3.93734	-3.59031	glutaredoxin 3
	Glt25d1	2.23228	1.84933	2.32341	1.60274	glycosyltransferase 25 domain containing 1
	Gnb2	2.12966	1.72247	2.30156	1.38827	guanine nucleotide binding protein (G protein), beta 2
	Gngt1	2.56123	2.03962	2.3363	1.82902	guanine nucleotide binding protein (G protein), gamma transducing activity polyp
	Gpx7	3.59677	2.16287	2.69488	1.30462	glutathione peroxidase 7
	Gstm2	2.01021	2.21441	2.05293	1.68916	glutathione S-transferase, mu 2
	Gsto1	2.28479	2.19274	2.1181	1.89135	glutathione S-transferase omega 1
	Gtpbp1	2.6904	2.22213	2.96089	1.56532	GTP binding protein 1
	Gtpbp4	-2.26958	-2.4514	-4.14437	-1.54402	GTP binding protein 4
	Hck	2.63258	1.82195	3.13752	1.806	hemopoietic cell kinase
	Hddc3	-3.2476	-4.37763	-2.79277	-4.78886	HD domain containing 3
	Hectd2	-9.48514	-9.32571	-10.0516	-2.87804	HECT domain containing 2
	Hsd17b13	-6.26282	-6.85025	-8.64293	-7.43126	hydroxysteroid (17-beta) dehydrogenase 13
	Hsdl2	-2.23987	-1.97638	-1.58198	-2.0789	hydroxysteroid dehydrogenase like 2
	Indol1	2.61485	2.51312	3.92677	1.28662	indoleamine-pyrrole 2,3 dioxygenase-like 1
	Irak1	-2.02511	-1.8615	-1.64497	-1.75703	interleukin-1 receptor-associated kinase 1
	Irak4	5.29537	3.87595	4.01761	2.26119	interleukin-1 receptor-associated kinase 4
	Isoc1	-3.17661	-3.24067	-1.82613	-2.50916	isochorismatase domain containing 1
	Isyna1	2.9378	1.80834	1.97746	1.56845	myo-inositol 1-phosphate synthase A1
	Jak3	2.0354	1.95851	2.60202	1.72141	Janus kinase 3
	Lats2	-2.68002	-3.00778	-2.17482	-1.95015	large tumor suppressor 2
	Ldhb	-3.2839	-2.81531	-1.74121	-2.9013	lactate dehydrogenase B
	Lipa	2.72396	2.26708	3.36824	1.66886	lysosomal acid lipase A
	Lsr	2.09707	1.87278	2.25496	1.40094	lipolysis stimulated lipoprotein receptor
	Map2k5	1.99573	1.76131	2.53132	1.20134	mitogen activated protein kinase kinase 5
	Med21	-4.78729	-3.42284	-1.8075	-2.61803	mediator complex subunit 21
	Mgat2	-4.11789	-3.40807	-4.13836	-2.77622	mannoside acetylglucosaminyltransferase 2
	Mib1	-2.34003	-2.5459	-2.43655	-2.31119	mindbomb homolog 1 (Drosophila)
	Mknk2	2.61655	2.99389	3.02955	2.49945	MAP kinase-interacting serine/threonine kinase 2
	Mtmr11	3.29726	1.72515	3.82217	1.78152	myotubularin related protein 11
	Mtmr6	-2.71451	-2.73053	-2.35716	-2.02779	myotubularin related protein 6
	Mut	-2.8899	-4.11833	-2.60254	-3.50948	methylmalonyl-Coenzyme A mutase
	Nars2	-2.47221	-2.70995	-2.16441	-2.02641	asparaginyl-tRNA synthetase 2 (mitochondrial)(putative)
	Nsdhl	1.83353	1.7844	2.00759	2.01756	NAD(P) dependent steroid dehydrogenase-like
	Nus1	-3.17163	-3.07331	-2.87162	-1.5295	Nuclear undecaprenyl pyrophosphate synthase 1 homolog (S. cerevisiae)
	Orc4l	-2.19989	-2.56647	-1.7454	-2.28819	origin recognition complex, subunit 4-like (S. cerevisiae)
	Oxct1	-2.38308	-2.48958	-2.93862	-1.98051	3-oxoacid CoA transferase 1
	Paics	-1.75369	-1.73958	-2.43687	-1.63628	phosphoribosylaminoimidazole carboxylase, phosphoribosylaminoribosylaminoimidazo
	Pam	2.21418	1.87334	2.30136	1.79658	peptidylglycine alpha-amidating monooxygenase
	Papd4	-2.87888	-3.03368	-2.65582	-2.4417	PAP associated domain containing 4
	Pcmt1	-2.30501	-2.48217	-1.84574	-1.65134	protein-L-isoaspartate (D-aspartate) O-methyltransferase 1
	Pdk1	-2.39888	-1.9573	-1.42661	-2.17848	pyruvate dehydrogenase kinase, isoenzyme 1
	Pdpk1	-2.26174	-3.11243	-2.64564	-3.69262	3-phosphoinositide dependent protein kinase-1
	Pfkfb3	2.40469	2.44681	3.35372	2.31672	6-phosphofructo-2-kinase/fructose-2,6-biphosphatase 3
	Phca	3.25484	3.29861	2.66663	2.50483	phytoceramidase, alkaline
	Phospho2	-3.15899	-3.02897	-3.19461	-2.19906	phosphatase, orphan 2
	Pi4k2a	1.69656	1.79019	2.82938	1.60529	phosphatidylinositol 4-kinase type 2 alpha
	Pigh	-2.29528	-1.94621	-1.55295	-2.23993	phosphatidylinositol glycan anchor biosynthesis, class H
	Pigq	2.17677	2.08107	2.01281	1.27325	phosphatidylinositol glycan anchor biosynthesis, class Q
	Pik3ap1	-5.22061	-5.54564	-3.81283	-6.02618	phosphoinositide-3-kinase adaptor protein 1
	Pik3c2g	-1.5525	-2.28503	-1.9693	-1.94372	phosphatidylinositol 3-kinase, C2 domain containing, gamma polypeptide
	Pik3cd	2.70478	2.09428	2.6557	2.16278	phosphatidylinositol 3-kinase catalytic delta polypeptide
	Pja1	-1.78753	-1.97648	-2.76546	-1.85437	praja1, RING-H2 motif containing
	Plaur	3.13681	1.80532	2.6994	2.24506	plasminogen activator, urokinase receptor
	Plcd3	2.10336	1.67519	1.93201	1.60854	phospholipase C, delta 3
	Pld4	2.15891	1.66955	2.67533	1.49607	phospholipase D family, member 4
	Pnpla2	1.88707	1.92037	2.30838	1.51305	patatin-like phospholipase domain containing 2
	Pole4	-3.79273	-2.66983	-1.95173	-2.47394	polymerase (DNA-directed), epsilon 4 (p12 subunit)
	Polr3c	2.70548	2.26577	3.03853	1.47783	polymerase (RNA) III (DNA directed) polypeptide C
	Polr3k	-1.84017	-1.38683	-1.42578	-1.11491	Polymerase (RNA) III (DNA directed) polypeptide K
	Ppm1a	-4.28929	-3.28377	-2.94609	-3.34204	protein phosphatase 1A, magnesium dependent, alpha isoform
	Ppp1cb	-3.56335	-3.1143	-2.15862	-1.5101	protein phosphatase 1, catalytic subunit, beta isoform
	Psmc6	-4.44057	-3.46687	-2.44183	-2.0644	proteasome (prosome, macropain) 26S subunit, ATPase, 6
	Psmd6	-6.39112	-5.56628	-7.76749	-4.66542	proteasome (prosome, macropain) 26S subunit, non-ATPase, 6
	Ptdss2	1.84634	1.89668	2.23141	1.49004	phosphatidylserine synthase 2
	Pter	-2.45492	-2.29708	-1.468	-2.1355	phosphotriesterase related
	Ptpn12	-1.73925	-2.16927	-1.82333	-1.70105	protein tyrosine phosphatase, non-receptor type 12
	Ptprg	-2.64561	-2.97716	-2.68684	-2.48159	protein tyrosine phosphatase, receptor type, G
	Ptprk	-2.2979	-2.1304	-1.67443	-3.20378	protein tyrosine phosphatase, receptor type, K
	Qpct	-3.38005	-4.3697	-2.73337	-4.04854	glutaminyl-peptide cyclotransferase (glutaminyl cyclase)
	Rdh11	2.06223	2.35653	2.61837	2.21968	retinol dehydrogenase 11
	Riok2	-4.03146	-2.32325	-2.47165	-1.29036	RIO kinase 2 (yeast)
	Rnf12	-2.49867	-3.14021	-2.50425	-1.57498	ring finger protein 12
	Rnf6	-1.93478	-2.34173	-2.06648	-2.36139	ring finger protein (C3H2C3 type) 6
	Rnpepl1	1.99842	2.08287	2.12128	1.29083	arginyl aminopeptidase (aminopeptidase B)-like 1
	Rpap3	-2.18354	-1.88543	-2.03579	-1.94655	RNA polymerase II associated protein 3
	Ryk	-2.18449	-2.44567	-2.14596	-1.83016	receptor-like tyrosine kinase
	Sardh	2.38388	2.19139	2.55915	1.73727	sarcosine dehydrogenase
	Sbf1	2.40855	1.6994	2.36174	1.28058	SET binding factor 1
	Sdro	-2.32697	-2.65806	-2.07635	-2.95776	orphan short chain dehydrogenase/reductase
	Shmt2	3.12958	2.85367	2.03759	2.19482	serine hydroxymethyltransferase 2 (mitochondrial)
	Snd1	2.47879	2.69116	1.70114	2.08985	Staphylococcal nuclease and tudor domain containing 1
	Sod3	3.60472	2.99681	3.61324	1.39283	superoxide dismutase 3, extracellular
	Speg	3.03147	2.29701	2.13375	1.74331	SPEG complex locus
	Sqle	2.21836	2.21013	2.63133	1.96891	squalene epoxidase
	Steap3	2.55966	1.94662	2.06106	1.35502	STEAP family member 3
	Strap	-5.78279	-4.72313	-5.21104	-2.05944	Serine/threonine kinase receptor associated protein
	Styx	-4.39445	-4.17438	-2.67422	-1.89706	phosphoserine/threonine/tyrosine interaction protein
	Sulf2	1.84668	2.37916	2.4128	2.53027	sulfatase 2
	Tiparp	-2.7186	-2.30973	-1.84943	-1.72875	TCDD-inducible poly(ADP-ribose) polymerase
	Trhde	-4.69054	-3.66311	-3.66831	-2.99002	TRH-degrading enzyme
	Trim23	-3.53902	-3.13615	-3.39	-2.29182	tripartite motif protein 23
	Trmt1	1.93922	1.89607	2.13987	1.47571	TRM1 tRNA methyltransferase 1 homolog (S. cerevisiae)
	Tubb5	2.26977	2.25138	1.77135	1.70949	tubulin, beta 5
	Twistnb	-3.14265	-3.35042	-2.43708	-2.011	TWIST neighbor
	Txn2	2.56841	2.27207	2.06682	1.51605	thioredoxin 2
	Txndc1	-2.43303	-2.03354	-1.85268	-1.80537	thioredoxin domain containing 1
	Txnrd2	2.16761	1.93824	2.77899	1.46201	thioredoxin reductase 2
	Tyki	3.32287	1.86053	3.85912	1.3881	thymidylate kinase family LPS-inducible member
	Uba2	-1.97821	-1.83599	-2.17403	-1.84667	ubiquitin-like modifier activating enzyme 2
	Ube1c	-2.80395	-2.38067	-2.77561	-1.70373	ubiquitin-activating enzyme E1C
	Ube2d3	-2.69736	-2.19452	-1.61048	-2.26373	ubiquitin-conjugating enzyme E2D 3 (UBC4/5 homolog, yeast)
	Usp16	-2.39888	-2.13395	-1.8014	-1.24968	ubiquitin specific peptidase 16
	Usp53	-2.81218	-2.52472	-2.68981	-1.72587	ubiquitin specific peptidase 53
	Yars2	-2.35099	-2.60353	-3.02028	-2.2628	tyrosyl-tRNA synthetase 2 (mitochondrial)
	Ywhae	-2.53849	-2.57815	-2.94905	-1.86042	tyrosine 3-monooxygenase/tryptophan 5-monooxygenase activation protein, epsilon
	Ywhaz	-4.07329	-2.88698	-4.3547	-1.83384	tyrosine 3-monooxygenase/tryptophan 5-monooxygenase activation protein, zeta pol
Macrophage	Acp1	-2.56159	-2.08847	-1.54537	-2.00355	acid phosphatase 1, soluble
	Bmp1	2.75499	2.4994	3.0936	1.3593	bone morphogenetic protein 1
	Card10	2.203	1.83933	2.21471	1.37547	caspase recruitment domain family, member 10
	Ccl27	-6.21966	-5.36297	-4.2195	-2.47885	chemokine (C-C motif) ligand 27
	Cd36	2.21863	3.32648	4.3044	3.01345	CD36 antigen
	Cd55	-1.8419	-2.03794	-1.84814	-2.07458	CD55 antigen
	Csf1	2.07721	1.97004	1.80878	1.6294	colony stimulating factor 1 (macrophage)
	Csf1r	2.342	1.84204	2.41844	1.68089	colony stimulating factor 1 receptor
	Cxcl14	4.55929	5.46084	5.34255	1.25328	chemokine (C-X-C motif) ligand 14
	Fcer1g	1.72957	1.79429	2.17644	1.58677	Fc receptor, IgE, high affinity I, gamma polypeptide
	H2-Aa	1.24398	1.68975	2.3495	2.32229	histocompatibility 2, class II antigen A, alpha
	H2-Eb1	1.95862	2.18886	3.12444	2.83603	histocompatibility 2, class II antigen E beta
	Igh-6	2.77914	2.00781	1.7725	1.33436	Immunoglobulin heavy chain 6 (heavy chain of IgM)
	Il1rn	1.90783	1.59655	2.96265	2.97306	interleukin 1 receptor antagonist
	Il18bp	2.96263	2.19865	3.22174	1.4699	interleukin 18 binding protein
	Irak1	-2.02511	-1.8615	-1.64497	-1.75703	interleukin-1 receptor-associated kinase 1
	Itga5	2.5005	1.94473	1.49728	1.97657	integrin alpha 5 (fibronectin receptor alpha)
	Lgals1	2.16078	2.56621	2.74596	2.77558	lectin, galactose binding, soluble 1
	Ptms	1.86605	1.71346	1.75639	1.29639	parathymosin
	Ryk	-2.18449	-2.44567	-2.14596	-1.83016	receptor-like tyrosine kinase
	S100a11	2.95272	2.09457	1.83908	1.48323	S100 calcium binding protein A11 (calgizzarin)
	Sdc1	2.37009	2.46452	2.61867	2.00611	syndecan 1
	Sema4a	2.08497	1.94013	2.39414	1.60535	sema domain, immunoglobulin domain (Ig), transmembrane domain (TM) and short cytoplasmic domain, (semaphorin) 4A
	Tgfb1	2.26839	1.79055	2.55037	1.29248	transforming growth factor, beta 1
	Tlr12	2.66451	1.75154	2.5121	1.7793	toll-like receptor 12
	Vav1	2.00679	1.68695	2.15489	1.49174	vav 1 oncogene
Lipid metabolic process	B4galnt1	3.33585	3.15631	3.28872	2.2311	beta-1,4-N-acetyl-galactosaminyl transferase 1
	Cpne3	-1.80091	-2.26512	-1.89674	-2.17733	copine III
	Dgkd	1.74616	1.87277	2.26994	1.73122	diacylglycerol kinase, delta
	Fdft1	2.30388	2.10944	2.74728	2.20217	farnesyl diphosphate farnesyl transferase 1
	Fdps	2.67257	2.30483	2.71288	2.41933	farnesyl diphosphate synthetase
	Galc	2.09817	2.1492	2.52412	2.5198	galactosylceramidase
	Ggps1	-2.79179	-3.73547	-2.36471	-1.67793	geranylgeranyl diphosphate synthase 1
	Glt25d1	2.23228	1.84933	2.32341	1.60274	glycosyltransferase 25 domain containing 1
	Il1rn	1.90783	1.59655	2.96265	2.97306	interleukin 1 receptor antagonist
	Isyna1	2.9378	1.80834	1.97746	1.56845	myo-inositol 1-phosphate synthase A1
	Lipa	2.72396	2.26708	3.36824	1.66886	lysosomal acid lipase A
	Mtmr11	3.29726	1.72515	3.82217	1.78152	myotubularin related protein 11
	Mtmr6	-2.71451	-2.73053	-2.35716	-2.02779	myotubularin related protein 6
	Nr1h2	1.9633	1.85475	1.85715	1.56393	nuclear receptor subfamily 1, group H, member 2
	Nr3c1	-2.41149	-2.54497	-2.25288	-1.87871	nuclear receptor subfamily 3, group C, member 1
	Nsdhl	1.83353	1.7844	2.00759	2.01756	NAD(P) dependent steroid dehydrogenase-like
	Pex13	-4.07216	-3.19592	-2.79264	-2.60455	peroxisomal biogenesis factor 13
	Pex5	2.31951	1.73121	2.49958	1.38912	peroxisome biogenesis factor 5
	Phca	3.25484	3.29861	2.66663	2.50483	phytoceramidase, alkaline
	Pigq	2.17677	2.08107	2.01281	1.27325	phosphatidylinositol glycan anchor biosynthesis, class Q
	Pigx	-2.22534	-2.07174	-2.82736	-1.86591	phosphatidylinositol glycan anchor biosynthesis, class X
	Pik3c2g	-1.5525	-2.28503	-1.9693	-1.94372	phosphatidylinositol 3-kinase, C2 domain containing, gamma polypeptide
	Pik3cd	2.70478	2.09428	2.6557	2.16278	phosphatidylinositol 3-kinase catalytic delta polypeptide
	Plcd3	2.10336	1.67519	1.93201	1.60854	phospholipase C, delta 3
	Pld4	2.15891	1.66955	2.67533	1.49607	phospholipase D family, member 4
	Pnpla2	1.88707	1.92037	2.30838	1.51305	patatin-like phospholipase domain containing 2
	Ptdss2	1.84634	1.89668	2.23141	1.49004	phosphatidylserine synthase 2
	Rdh11	2.06223	2.35653	2.61837	2.21968	retinol dehydrogenase 11
	Sbf1	2.40855	1.6994	2.36174	1.28058	SET binding factor 1
	Srebf2	3.70741	2.82032	4.06977	1.59413	sterol regulatory element binding factor 2
Kinase activity	Akt1	1.91416	2.14604	2.93031	1.52979	thymoma viral proto-oncogene 1
	Araf	2.15795	1.72868	2.08028	1.43074	v-raf murine sarcoma 3611 viral oncogene homolog
	Arsg	-1.7508	-2.01961	-2.13788	-2.02333	arylsulfatase G
	Ckb	2.57974	1.91506	2.30926	1.59467	creatine kinase, brain
	Cpne3	-1.80091	-2.26512	-1.89674	-2.17733	copine III
	Csf1r	2.342	1.84204	2.41844	1.68089	colony stimulating factor 1 receptor
	Csnk1g3	-2.0491	-1.89869	-1.44702	-1.88374	casein kinase 1, gamma 3
	Dck	-1.95416	-2.19232	-1.99443	-2.98078	deoxycytidine kinase
	Dgkd	1.74616	1.87277	2.26994	1.73122	diacylglycerol kinase, delta
	Dgkz	2.4069	2.26524	2.53237	1.40291	diacylglycerol kinase zeta
	Dnm2	3.91708	2.90339	3.64358	1.88405	dynamin 2
	Hck	2.63258	1.82195	3.13752	1.806	hemopoietic cell kinase
	Irak1	-2.02511	-1.8615	-1.64497	-1.75703	interleukin-1 receptor-associated kinase 1
	Irak4	5.29537	3.87595	4.01761	2.26119	interleukin-1 receptor-associated kinase 4
	Jak3	2.0354	1.95851	2.60202	1.72141	Janus kinase 3
	Lats2	-2.68002	-3.00778	-2.17482	-1.95015	large tumor suppressor 2
	Map2k5	1.99573	1.76131	2.53132	1.20134	mitogen activated protein kinase kinase 5
	Mknk2	2.61655	2.99389	3.02955	2.49945	MAP kinase-interacting serine/threonine kinase 2
	Pdk1	-2.39888	-1.9573	-1.42661	-2.17848	pyruvate dehydrogenase kinase, isoenzyme 1
	Pdpk1	-2.26174	-3.11243	-2.64564	-3.69262	3-phosphoinositide dependent protein kinase-1
	Pfkfb3	2.40469	2.44681	3.35372	2.31672	6-phosphofructo-2-kinase/fructose-2,6-biphosphatase 3
	Pi4k2a	1.69656	1.79019	2.82938	1.60529	phosphatidylinositol 4-kinase type 2 alpha
	Pik3ap1	-5.22061	-5.54564	-3.81283	-6.02618	phosphoinositide-3-kinase adaptor protein 1
	Pik3c2g	-1.5525	-2.28503	-1.9693	-1.94372	phosphatidylinositol 3-kinase, C2 domain containing, gamma polypeptide
	Pik3cd	2.70478	2.09428	2.6557	2.16278	phosphatidylinositol 3-kinase catalytic delta polypeptide
	Plaur	3.13681	1.80532	2.6994	2.24506	plasminogen activator, urokinase receptor
	Riok2	-4.03146	-2.32325	-2.47165	-1.29036	RIO kinase 2 (yeast)
	Ryk	-2.18449	-2.44567	-2.14596	-1.83016	receptor-like tyrosine kinase
	Speg	3.03147	2.29701	2.13375	1.74331	SPEG complex locus
	Strap	-5.78279	-4.72313	-5.21104	-2.05944	Serine/threonine kinase receptor associated protein
	Tyki	3.32287	1.86053	3.85912	1.3881	thymidylate kinase family LPS-inducible member
Transcription	C1d	-4.27161	-3.67149	-3.09088	-3.02282	nuclear DNA binding protein
	Casp8ap2	-4.52696	-3.65291	-3.64792	-2.68793	caspase 8 associated protein 2
	Casz1	3.26082	2.61408	2.69341	1.48833	castor homolog 1, zinc finger (Drosophila)
	Creb3	1.91081	2.23916	2.304	1.58723	cAMP responsive element binding protein 3
	Crebzf	-2.83737	-2.53325	-2.11291	-2.95611	CREB/ATF bZIP transcription factor
	Crem	-3.28507	-3.10245	-3.04089	-2.4434	cAMP responsive element modulator
	Cry1	-1.60068	-2.40705	-2.86002	-3.6473	cryptochrome 1 (photolyase-like)
	Dr1	-4.44724	-3.7831	-4.05278	-2.86484	down-regulator of transcription 1
	Ehmt2	1.75248	1.63182	2.02369	1.39834	euchromatic histone lysine N-methyltransferase 2
	Fus	5.86888	3.0246	5.03732	1.92614	fusion, derived from t(12;16) malignant liposarcoma (human)
	Fusip1	-3.20954	-3.86715	-1.99686	-1.98626	FUS interacting protein (serine-arginine rich) 1
	Hlx	1.85221	1.9848	2.31399	2.02969	H2.0-like homeobox
	Hnrpdl	-2.99835	-2.40014	-3.15033	-2.58045	heterogeneous nuclear ribonucleoprotein D-like
	Hopx	-2.32663	-1.93805	-1.54698	-2.042	HOP homeobox
	Ikzf5	-4.64046	-4.02712	-2.65804	-2.59304	IKAROS family zinc finger 5
	Irf8	1.99764	1.53048	2.4954	2.05379	interferon regulatory factor 8
	Irf9	2.08564	1.94657	2.2603	1.70415	interferon regulatory factor 9
	Itgb3bp	-3.73925	-3.28956	-2.82197	-3.32244	integrin beta 3 binding protein (beta3-endonexin)
	Jak3	2.0354	1.95851	2.60202	1.72141	Janus kinase 3
	Keap1	2.02595	1.75419	2.39685	1.56578	kelch-like ECH-associated protein 1
	Klf6	-2.66249	-2.83921	-1.58768	-1.84423	Kruppel-like factor 6
	Lbh	1.93188	2.06749	3.18288	1.97165	limb-bud and heart
	Lcorl	-2.5444	-2.69567	-2.48205	-1.83106	ligand dependent nuclear receptor corepressor-like
	Lsr	2.09707	1.87278	2.25496	1.40094	lipolysis stimulated lipoprotein receptor
	Med16	2.04492	1.92008	2.7918	1.3882	mediator complex subunit 16
	Med21	-4.78729	-3.42284	-1.8075	-2.61803	mediator complex subunit 21
	Mkx	-2.84758	-2.24775	-1.80678	-2.8755	mohawk
	Mllt1	1.44974	1.52533	1.80441	1.24146	myeloid/lymphoid or mixed lineage-leukemia translocation to 1 homolog (Drosophil
	Mycbp	-2.56891	-2.26049	-1.75124	-1.53952	c-myc binding protein
	Nr1d1	1.23716	2.42946	3.39243	2.01424	nuclear receptor subfamily 1, group D, member 1
	Nr1h2	1.9633	1.85475	1.85715	1.56393	nuclear receptor subfamily 1, group H, member 2
	Nr3c1	-2.41149	-2.54497	-2.25288	-1.87871	nuclear receptor subfamily 3, group C, member 1
	Pfn1	3.13725	2.2931	1.83853	1.51569	profilin 1
	Phf20	-1.73419	-2.0237	-1.82183	-1.69846	PHD finger protein 20
	Phf21a	2.03872	2.00131	2.14281	1.48962	PHD finger protein 21A
	Pml	2.80393	2.09851	2.58384	1.53126	promyelocytic leukemia
	Pnrc2	-2.95228	-3.0057	-2.30259	-2.17371	proline-rich nuclear receptor coactivator 2
	Polr3c	2.70548	2.26577	3.03853	1.47783	polymerase (RNA) III (DNA directed) polypeptide C
	Polr3k	-1.84017	-1.38683	-1.42578	-1.11491	Polymerase (RNA) III (DNA directed) polypeptide K
	Rab2	-2.79675	-2.58836	-2.2606	-1.81574	RAB2, member RAS oncogene family
	Rbm39	-4.26047	-3.40216	-2.21397	-1.81875	RNA binding motif protein 39
	Rnf12	-2.49867	-3.14021	-2.50425	-1.57498	ring finger protein 12
	Rnf6	-1.93478	-2.34173	-2.06648	-2.36139	ring finger protein (C3H2C3 type) 6
	Slc30a9	-2.19947	-2.57266	-1.66274	-1.59645	solute carrier family 30 (zinc transporter), member 9
	Smad7	-2.00928	-2.68811	-1.49235	-1.41333	MAD homolog 7 (Drosophila)
	Smarcc1	2.00268	1.92984	2.44041	1.64029	SWI/SNF related, matrix associated, actin dependent regulator of chromatin, subf
	Snd1	2.47879	2.69116	1.70114	2.08985	Staphylococcal nuclease and tudor domain containing 1
	Snx6	-3.46775	-2.86284	-1.74477	-1.82517	sorting nexin 6
	Sox18	1.97566	1.86854	2.311	1.67564	SRY-box containing gene 18
	Srebf2	3.70741	2.82032	4.06977	1.59413	sterol regulatory element binding factor 2
	Strap	-5.78279	-4.72313	-5.21104	-2.05944	Serine/threonine kinase receptor associated protein
	Taf13	-2.72043	-2.62591	-2.26244	-1.85881	TAF13 RNA polymerase II, TATA box binding protein (TBP)-associated factor
	Tcfe2a	1.96607	1.77155	2.62462	1.42076	transcription factor E2a
	Tgfb1	2.26839	1.79055	2.55037	1.29248	transforming growth factor, beta 1
	Trappc2	-3.09975	-1.89318	-1.57024	-1.55383	trafficking protein particle complex 2
	Trp53	2.71085	1.94104	2.41282	1.51154	transformation related protein 53
	Twistnb	-3.14265	-3.35042	-2.43708	-2.011	TWIST neighbor
	Wwtr1	1.94785	1.94517	2.08734	2.87882	WW domain containing transcription regulator 1
	Zbtb1	-2.28026	-2.41866	-2.12483	-1.65387	zinc finger and BTB domain containing 1
	Zfp110	-2.71708	-2.38909	-2.35118	-1.65563	zinc finger protein 110
	Zfp148	-3.70033	-3.16829	-2.91948	-2.29203	zinc finger protein 148
	Zfp157	-2.58572	-2.34361	-1.5538	-2.08345	zinc finger protein 157
	Zfp160	-3.91415	-3.10697	-2.8165	-2.12119	zinc finger protein 160
	Zfp191	-3.20239	-2.82274	-2.19205	-1.81633	zinc finger protein 191
	Zfp2	-2.36459	-2.22811	-1.72839	-2.20467	zinc finger protein 2
	Zfp238	-2.94849	-2.60558	-2.60152	-1.85806	zinc finger protein 238
	Zfp617	-4.16277	-2.63559	-2.65789	-2.07741	zinc finger protein 617
	Zfp709	-3.65264	-2.68773	-2.29621	-2.75736	zinc finger protein 709
	Zfp71-rs1	-4.25407	-4.23969	-2.79092	-2.45186	zinc finger protein 71, releated sequence
	Zfp715	-2.56663	-2.1616	-1.59248	-1.55733	zinc finger protein 715
	Zfp75	-2.49899	-2.01124	-1.79795	-1.63278	zinc finger protein 75
	Zfp800	-3.17878	-3.49162	-3.63642	-2.47351	zinc finger protein 800
	Zfy2	2.74062	3.22013	2.58943	2.65352	zinc finger protein 2, Y linked
	Zkscan1	-3.80834	-2.94748	-2.88733	-3.49406	zinc finger with KRAB and SCAN domains 1
	Zkscan17	2.11683	1.8755	2.40785	1.59845	zinc finger with KRAB and SCAN domains 17
	Zmat1	-4.2651	-2.41277	-1.9384	-1.92241	zinc finger, matrin type 1
