# Supplementary material for: Global gene expression profile progression in Gaucher disease mouse models
Source: BMC Genomics. 2011 Jan 11;12:20. doi: 10.1186/1471-2164-12-20 (PMC3032697; doi:10.1186/1471-2164-12-20)
Supplement: Additional file 3 — Differentially expressed genes in 9 V/null lungs (cluster 1 in Figure 1). Listed differentially expressed genes and their functional classification in the lungs of 9 V/null mice (cluster 1 in Figure 1). [file 1471-2164-12-20-S3.XLS]

## Sheet: GeneList
Differentially expressed genes in 9V/null lung (cluster 1 in figure 1)
Symbol	9Vn_4w	9Vn_12w	9Vn_18w	9Vn_28w	4L_4w	4L_12w	4L_18w	4L_28w	Gene Name
Aak1	-2.7792	-2.25774	-3.12358	-1.70601	-2.82818	-3.06506	-2.316	-1.78994	AP2 associated kinase 1
Acaa1b	-1.66511	-2.53184	-4.56267	-10.5717	-1.50538	-1.02535	-2.53891	-1.31778	acetyl-Coenzyme A acyltransferase 1B
Adamts5	-1.26394	-1.97652	-2.64231	-2.54559	-1.64575	-2.39937	-1.37268	-2.31357	a disintegrin-like and metallopeptidase (reprolysin type) with thrombospondin type 1 motif, 5
Adamts9	-1.25065	-5.12863	-12.5785	-6.07423	-5.95086	-12.6903	-1.41504	-5.52586	a disintegrin-like and metallopeptidase (reprolysin type) with thrombospondin type 1 motif, 9
Alcam	-2.22195	-5.48585	-7.60794	-5.37334	-10.7561	-11.299	-1.82207	-4.8334	activated leukocyte cell adhesion molecule
Alkbh8	-2.17871	-2.23769	-3.23733	-2.37288	-3.15195	-6.70936	-1.96521	-2.81744	alkB, alkylation repair homolog 8 (E. coli)
Ang	-2.1363	-41.5837	-18.9523	-1.53533	-2.13374	-1.46345	-1.0514	1.22382	angiogenin, ribonuclease, RNase A family, 5
Ang3	-1.37371	-1.83203	-4.52655	-6.42225	-9.93616	-9.5118	-9.21992	-9.74857	angiogenin, ribonuclease A family, member 3
Ankrd10	-1.81459	-1.82002	-2.10408	-1.78823	-2.08645	-2.35127	-1.92834	-1.80692	ankyrin repeat domain 10
Aof1	-1.84276	-1.49884	-1.93893	-1.99257	-1.68611	-1.94822	-1.94025	-2.36617	amine oxidase, flavin containing 1
Appbp2	-2.3509	-1.81172	-3.90859	-2.79101	-2.27016	-3.47445	-2.72723	-3.42787	amyloid beta precursor protein (cytoplasmic tail) binding protein 2
Ar	-1.7962	-1.49287	-5.79792	-2.41258	-4.00365	-2.55203	-1.35069	-2.18039	androgen receptor
Arf4	-2.53362	-2.24636	-1.69459	-1.24332	-1.55394	-1.65531	-2.38957	-1.26733	ADP-ribosylation factor 4
Arhgap17	-1.87768	-2.33951	-2.46353	-2.02254	-3.08911	-3.06898	-1.80409	-2.44727	Rho GTPase activating protein 17
Arhgap21	-1.59864	-2.32364	-2.68124	-2.79947	-2.96905	-3.00116	-2.18446	-2.62082	Rho GTPase activating protein 21
Arhgap5	-4.14592	-4.33304	-5.00567	-3.04531	-3.74159	-4.98906	-4.57169	-4.86026	Rho GTPase activating protein 5
Arhgap6	-1.91211	-1.89981	-2.23769	-1.73131	-1.82824	-1.99615	-2.19493	-2.13075	Rho GTPase activating protein 6
Arhgef12	-1.58287	-2.02384	-2.07468	-1.69309	-2.50903	-1.91828	-1.82023	-1.6395	Rho guanine nucleotide exchange factor (GEF) 12
Arl4a	-2.29269	-2.3501	-2.76307	-2.87209	-1.8667	-2.42659	-1.53023	-4.40362	ADP-ribosylation factor-like 4A
Arl6ip6	-2.29837	-2.0317	-1.76743	-1.77725	-1.98092	-2.78966	-2.39075	-2.48633	ADP-ribosylation factor-like 6 interacting protein 6
Armcx3	-1.71219	-1.88687	-2.67992	-2.80114	-1.77205	-3.09046	-1.99207	-3.80673	armadillo repeat containing, X-linked 3
Ash1l	-1.7124	-1.97699	-4.02555	-2.27288	-3.09879	-3.09107	-1.24206	-2.10707	ash1 (absent, small, or homeotic)-like (Drosophila)
Atf4	-3.07523	-1.9209	-1.6018	-1.7547	-1.73279	-2.91963	-2.74265	-2.31898	activating transcription factor 4
Atr	-1.66704	-1.83824	-2.08913	-2.23298	-2.4414	-2.13722	-1.81544	-2.1367	Ataxia telangiectasia and Rad3 related
Atrnl1	-2.92096	-2.27933	-1.95095	-2.03036	-2.57017	-2.57366	-2.49926	-1.57395	Attractin like 1
Axin2	-1.25321	-1.75269	-2.40386	-2.30937	-1.77737	-1.71471	-1.15971	-2.0152	axin2
B3galnt2	-3.52452	-2.65439	-2.6527	-2.47015	-3.28147	-3.46543	-2.68237	-2.89006	UDP-GalNAc:betaGlcNAc beta 1,3-galactosaminyltransferase, polypeptide 2
Bat1a	-2.1648	-1.95967	-1.43032	-1.82469	-1.95947	-1.29463	-1.97797	-1.83552	HLA-B-associated transcript 1A
Bmi1	-3.04299	-2.97115	-3.02141	-2.50486	-3.15005	-4.46339	-2.5276	-3.96756	Bmi1 polycomb ring finger oncogene
Bmpr1a	-1.615	-1.84893	-2.82953	-2.14326	-1.95201	-2.26753	-1.75059	-2.81548	bone morphogenetic protein receptor, type 1A
Bms1	-2.06002	-1.53307	-2.53417	-1.97245	-2.32839	-2.48209	-2.19087	-2.74165	BMS1 homolog, ribosome assembly protein (yeast)
Bnip2	-1.71267	-1.7123	-2.03842	-2.13356	-2.06147	-2.47132	-1.25218	-2.18999	BCL2/adenovirus E1B interacting protein 1, NIP2
Brd8	-1.30932	-2.3842	-2.71509	-2.81385	-3.47181	-3.52161	-1.19608	-2.84299	bromodomain containing 8
Btg1	-2.83624	-2.33082	-1.62199	-1.20692	-1.59225	-1.62821	-2.89821	-1.3304	B-cell translocation gene 1, anti-proliferative
Bxdc1	-2.42338	-2.85909	-1.58309	-1.89556	-2.09258	-1.90991	-2.37228	-1.19777	brix domain containing 1
C1galt1	-2.6801	-3.10257	-3.73947	-2.85001	-2.90066	-3.33112	-2.06551	-4.2707	core 1 synthase, glycoprotein-N-acetylgalactosamine 3-beta-galactosyltransferase
Calu	-1.733	-3.26234	-3.21562	-2.90188	-2.78106	-3.74949	-1.78789	-2.59003	calumenin
Camk2d	-1.74136	-1.80697	-2.02132	-2.01628	-1.97019	-2.10331	-1.8729	-2.06516	calcium/calmodulin-dependent protein kinase II, delta
Camk2n1	-1.67542	-1.72534	-2.22499	-1.73771	-2.97082	-2.97589	-1.76928	-2.62194	calcium/calmodulin-dependent protein kinase II inhibitor 1
Casp12	-2.99373	-1.59426	-2.11017	-1.44422	-1.77989	-2.38911	-1.32436	-1.84626	caspase 12
Casp8ap2	-3.07199	-3.0747	-4.23627	-3.23019	-4.31836	-4.9483	-3.24161	-4.06864	caspase 8 associated protein 2
Cast	-2.08524	-1.88999	-3.42382	-2.51582	-2.39796	-2.42852	-2.24309	-3.48209	calpastatin
Cat	-2.01193	-1.70185	-1.813	-1.89541	-1.40958	-1.47805	-1.974	-2.03473	catalase
Cblb	-2.45192	-4.97715	-10.772	-4.17745	-8.34421	-10.4139	-1.88788	-4.74041	Casitas B-lineage lymphoma b
Ccdc126	-2.52842	-1.68809	-1.75606	-1.65067	-2.18926	-2.42941	-2.15432	-2.07112	coiled-coil domain containing 126
Ccnt2	-2.77134	-3.94112	-6.77652	-4.87166	-6.89562	-7.73992	-2.92524	-4.54465	cyclin T2
Cdc14b	-1.75853	-1.90976	-2.62841	-2.25643	-2.81181	-3.03294	-1.71337	-2.73227	CDC14 cell division cycle 14 homolog B (S. cerevisiae)
Cdc37l1	-1.22483	-2.11885	-2.5672	-2.02509	-2.79025	-3.14459	-1.03056	-2.03053	cell division cycle 37 homolog (S. cerevisiae)-like 1
Cdc73	-2.27548	-1.54442	-3.4101	-2.06209	-2.51782	-3.26322	-2.07386	-3.27444	Vcell division cycle 73, Paf1/RNA polymerase II complex component, homolog
Chd8	-1.48546	-2.47064	-2.49951	-1.88768	-3.37698	-4.06376	-1.54713	-2.15837	chromodomain helicase DNA binding protein 8
Chd9	-1.57939	-2.31809	-2.41929	-2.36572	-2.48205	-3.27374	-1.23414	-2.06432	chromodomain helicase DNA binding protein 9
Chml	-1.39448	-1.97447	-3.58556	-2.9311	-2.43813	-2.99843	-1.81166	-5.03281	choroideremia-like
Chrdl1	-2.66361	-1.49742	-2.63079	-2.59632	-2.13658	-2.54143	-2.00227	-3.15816	Chordin-like 1
Chuk	-3.05677	-2.00301	-2.55317	-2.14781	-2.11727	-2.62384	-2.22211	-2.40242	conserved helix-loop-helix ubiquitous kinase
Clcn3	-2.35474	-1.94667	-2.41857	-1.76528	-2.38689	-2.23234	-1.88237	-1.64415	chloride channel 3
Clip1	-1.83956	-2.5436	-2.33922	-2.36993	-2.83438	-2.85311	-1.08995	-2.06521	CAP-GLY domain containing linker protein 1
Clock	-1.64735	-2.65733	-3.0672	-2.37084	-2.69837	-2.70271	-1.45259	-2.0185	circadian locomoter output cycles kaput
Cmtm6	-4.04869	-2.66661	-2.18302	-1.61113	-1.60637	-2.33458	-3.56828	-1.8901	CKLF-like MARVEL transmembrane domain containing 6
Cnbp	-1.80494	-2.12009	-3.17739	-2.15109	-4.59121	-5.20157	-1.17267	-2.10073	Cellular nucleic acid binding protein
Cntn1	-1.29937	-2.23125	-3.09938	-2.02272	-2.53899	-3.47776	-2.19864	-3.96713	contactin 1
Col8a1	-2.04945	-1.76013	-2.10574	-1.41371	-2.00186	-2.15318	-2.07124	-1.18517	collagen, type VIII, alpha 1
Copa	-2.3027	-2.92226	-4.38824	-3.49778	-3.9606	-3.27208	-1.84249	-2.35656	coatomer protein complex subunit alpha
Creb1	-1.79864	-2.38593	-4.10845	-2.72307	-2.82799	-3.48516	-1.76875	-3.55058	cAMP responsive element binding protein 1
Csnk1a1	-2.16552	-3.00282	-3.42962	-2.51213	-3.85918	-4.9705	-1.95793	-2.92007	casein kinase 1, alpha 1
Ctbs	-2.77616	-2.25319	-4.19186	-3.31437	-3.53784	-5.5525	-3.16528	-5.2981	chitobiase, di-N-acetyl-
Ctso	-1.53705	-1.90154	-2.43633	-1.98397	-2.31231	-2.62018	-1.84859	-1.82978	cathepsin O
Cugbp2	-1.86676	-1.78602	-3.49418	-2.02364	-2.62064	-2.39397	-2.02223	-2.75934	CUG triplet repeat, RNA binding protein 2
Cxcr7	-2.10756	-2.2273	-1.72109	-1.67298	-1.89566	-1.67171	-2.26919	-1.76548	chemokine (C-X-C motif) receptor 7
Cyp1a1	-3.79681	-2.85915	-2.76334	-5.56351	1.01949	2.26565	-1.52948	1.17678	cytochrome P450, family 1, subfamily a, polypeptide 1
Cyp2c29	-5.07112	-9.9565	-4.80897	-4.78141	-3.04545	-9.44278	-8.43424	-2.66843	cytochrome P450, family 2, subfamily c, polypeptide 29
Cyp3a11	-6.93014	-17.7937	-10.6753	-8.82642	-1.31275	-5.64813	-9.24722	-2.2217	cytochrome P450, family 3, subfamily a, polypeptide 11
Dctn6	-3.45383	-1.86914	-2.0922	-1.37265	-1.59564	-2.54649	-3.07392	-1.4219	dynactin 6
Ddx17	-2.13063	-2.33615	-2.4172	-1.89936	-2.1253	-2.21631	-2.76395	-2.47335	DEAD (Asp-Glu-Ala-Asp) box polypeptide 17
Dhx15	-2.39438	-1.83079	-1.61809	-1.48228	-1.54548	-1.53347	-2.39833	-1.52429	DEAH (Asp-Glu-Ala-His) box polypeptide 15
Dio2	-1.30213	-2.01234	-2.41012	-2.14273	-1.5944	-2.13205	-1.67575	-2.20987	deiodinase, iodothyronine, type II
Dmtf1	-1.53666	-1.75131	-2.57515	-2.17498	-2.02299	-2.67447	-1.44564	-2.53865	cyclin D binding myb-like transcription factor 1
Dnaja1	-4.32005	-3.44004	-2.04504	-1.72607	-2.4867	-2.72118	-4.22598	-2.48438	DnaJ (Hsp40) homolog, subfamily A, member 1
Dnajc1	-3.5072	-3.73967	-3.10883	-2.67792	-3.39646	-3.9422	-2.70361	-2.68697	DnaJ (Hsp40) homolog, subfamily C, member 1
Dock1	-1.51381	-1.8476	-1.95205	-2.02867	-2.41651	-2.53751	-1.48727	-1.83395	dedicator of cyto-kinesis 1
Dock4	-1.96652	-4.29665	-6.67569	-5.26074	-7.29692	-9.15634	-2.02873	-4.28951	dedicator of cytokinesis 4
Dock7	-2.31767	-3.51775	-4.18776	-3.42022	-4.71026	-4.73304	-2.3626	-4.10255	dedicator of cytokinesis 7
Dph5	-1.96298	-1.8801	-2.31516	-1.88926	-2.43777	-2.06925	-1.66601	-1.20681	DPH5 homolog (S. cerevisiae)
Dpp4	-2.13312	-1.63734	-2.87557	-2.7193	-2.0799	-2.73206	-2.13862	-3.26137	Dipeptidylpeptidase 4
Dpp8	-1.38316	-1.69478	-3.1799	-2.68226	-1.76476	-1.76954	-1.06127	-3.05368	dipeptidylpeptidase 8
Dse	-2.06985	-1.53745	-1.9592	-1.73094	-2.05724	-2.29614	-1.79842	-2.66289	dermatan sulfate epimerase
Dtna	-1.81633	-2.11435	-2.11492	-1.80881	-1.99172	-1.90753	-2.09028	-1.91831	dystrobrevin alpha
Dusp8	-2.06477	-2.36112	-1.88886	-2.81026	-2.33506	-1.83849	-2.68764	-2.05267	dual specificity phosphatase 8
Dzip3	-2.5594	-2.86095	-3.42915	-2.81866	-3.26	-4.04119	-2.85783	-3.25052	DAZ interacting protein 3, zinc finger
E2f5	-2.38013	-2.42025	-1.96984	-1.45738	-2.08858	-3.30947	-2.36119	-1.0887	E2F transcription factor 5
Ear1	-2.28159	-4.18935	-4.29454	-10.8261	1.32863	2.63973	1.44072	2.29296	eosinophil-associated, ribonuclease A family, member 1
Ebf1	-1.16909	-1.55333	-4.23243	-2.73779	-3.00534	-4.32537	-1.59335	-2.91659	early B-cell factor 1
Edem3	-1.42778	-2.01039	-3.0984	-2.17487	-2.68917	-2.9308	1.04042	-1.89796	ER degradation enhancer, mannosidase alpha-like 3
Efnb1	-1.45011	-1.89649	-2.48517	-1.99961	-2.38034	-1.99545	-1.74878	-2.05395	ephrin B1
Efr3a	-3.43115	-2.94665	-4.80664	-3.51717	-3.15282	-4.48566	-3.30241	-4.29932	EFR3 homolog A (S. cerevisiae)
Egln3	-2.75177	-4.39774	-5.36699	-3.89299	-6.09599	-5.29556	-1.71356	-4.10451	EGL nine homolog 3 (C. elegans)
Eif2c3	-1.43661	-1.66727	-4.03873	-1.87019	-2.54506	-3.17468	-1.55982	-2.2085	eukaryotic translation initiation factor 2C, 3
Eif5a2	-2.15155	-1.5125	-2.15922	-2.0975	-2.07427	-2.7005	-1.76431	-2.79786	eukaryotic translation initiation factor 5A2
Entpd1	-1.93289	-1.97714	-2.03387	-2.21779	-1.64848	-2.15942	-1.52267	-2.59893	ectonucleoside triphosphate diphosphohydrolase 1
Entpd4	-3.38958	-2.82178	-1.87195	-2.29803	-2.1171	-1.80523	-2.46839	-1.59866	ectonucleoside triphosphate diphosphohydrolase 4
Epb4.1l5	-2.20402	-1.82638	-2.51794	-1.87562	-2.91046	-1.9509	-1.51506	-1.52513	erythrocyte protein band 4.1-like 5
Epha3	-1.2173	-1.34211	-3.67459	-2.7349	-1.63266	-3.71026	-2.20803	-2.54419	Eph receptor A3
Epha7	-1.31072	-2.01435	-3.32138	-2.85772	-1.30829	-2.46839	-1.82698	-3.06632	Eph receptor A7
Erbb2ip	-1.65783	-2.23791	-2.59746	-2.32704	-2.69098	-2.29118	-1.70903	-2.05736	Erbb2 interacting protein
Ergic2	-2.0402	-2.16107	-2.50585	-2.43883	-2.62662	-3.13679	-1.93737	-3.23775	ERGIC and golgi 2
Ern1	-1.76704	-1.97583	-2.33407	-2.13013	-2.0363	-2.31892	-1.78617	-2.08054	Endoplasmic reticulum (ER) to nucleus signalling 1
Esco1	-2.35145	-3.36055	-2.73544	-2.51855	-2.91566	-4.07882	-1.82532	-3.52228	establishment of cohesion 1 homolog 1 (S. cerevisiae)
Esf1	-1.85506	-1.96342	-2.00911	-2.34367	-1.89142	-2.70802	-1.94757	-2.95103	ESF1, nucleolar pre-rRNA processing protein, homolog (S. cerevisiae)
Etf1	-2.95891	-2.33122	-1.57843	-1.33759	-1.93887	-2.15512	-2.28167	-1.54598	eukaryotic translation termination factor 1
Evi2a	-1.54781	-1.66105	-2.68162	-1.79651	-2.67351	-2.84952	-1.22007	-1.90565	Ecotropic viral integration site 2a
Exosc8	-2.90976	-2.57666	-2.42623	-1.88315	-2.50877	-2.58702	-2.23983	-1.28251	exosome component 8
Eya1	-1.70397	-2.13817	-1.78537	-2.34667	-1.30375	-1.76487	-1.8634	-1.97822	eyes absent 1 homolog (Drosophila)
Fabp1	-2.30289	-4.67425	-3.00383	-6.23261	1.03053	-1.00661	-1.87527	1.32261	fatty acid binding protein 1, liver
Fbxl7	-1.62704	-3.69996	-6.09763	-4.56351	-5.4822	-6.56997	-1.27061	-4.19702	F-box and leucine-rich repeat protein 7
Fbxo11	-2.54844	-2.15522	-3.56526	-2.52792	-2.08899	-2.44122	-2.61585	-3.24738	F-box protein 11
Fgd4	-2.36661	-2.05635	-2.91676	-2.30368	-2.48277	-3.3768	-2.27372	-3.34013	FYVE, RhoGEF and PH domain containing 4
Fgl2	-2.26455	-1.98346	-2.85531	-1.74502	-1.88854	-1.9759	-1.46662	-1.87638	fibrinogen-like protein 2
Flt1	-1.45132	-1.60433	-3.7121	-2.30804	-3.44732	-2.85311	-1.46237	-2.34137	FMS-like tyrosine kinase 1
Foxn2	-2.08368	-2.10713	-2.5713	-2.04217	-1.90821	-3.05581	-2.22105	-2.44622	forkhead box N2
Foxp1	-1.97379	-1.98845	-3.24121	-2.17737	-2.66566	-2.49361	-2.26343	-2.29773	forkhead box P1
Fubp1	-1.58513	-2.71029	-3.82862	-2.87291	-4.92965	-5.55158	-1.3123	-2.92402	far upstream element (FUSE) binding protein 1
Fxr1h	-2.39888	-2.20166	-2.27406	-2.28393	-2.1706	-3.27256	-2.48013	-2.70143	fragile X mental retardation gene 1, autosomal homolog
Gabpa	-2.04108	-1.8303	-3.11023	-2.65192	-2.19794	-2.97409	-1.79199	-3.65926	GA repeat binding protein, alpha
Gata6	-1.93876	-2.52746	-2.00882	-1.4633	-2.12866	-1.87959	-1.66348	-1.14097	GATA binding protein 6
Ggps1	-2.07661	-2.72322	-2.45576	-1.95507	-2.64435	-3.50365	-1.99626	-2.36258	geranylgeranyl diphosphate synthase 1
Glcci1	-1.99588	-1.57586	-3.06445	-2.75871	-2.79893	-2.56265	-1.79892	-3.42484	glucocorticoid induced transcript 1
Gmfb	-2.13329	-2.28395	-2.19941	-1.94616	-2.16534	-2.55535	-1.63436	-2.65898	glia maturation factor, beta
Gnai3	-3.70994	-2.85283	-2.4138	-1.70589	-2.03121	-3.03535	-3.50946	-2.19639	guanine nucleotide binding protein (G protein), alpha inhibiting 3
Gpr23	-1.84414	-2.63826	-3.17935	-3.24014	-2.15778	-2.84645	-2.17231	-3.26509	G protein-coupled receptor 23
Gspt1	-1.64555	-3.07754	-4.40775	-4.15143	-5.482	-5.26059	-1.50097	-2.91162	G1 to S phase transition 1
Gtpbp4	-3.41658	-2.27139	-1.75757	-1.37246	-1.86162	-1.94576	-3.11232	-1.77967	GTP binding protein 4
Hdgfrp3	-3.03133	-2.05911	-3.65031	-2.44496	-2.86526	-3.98618	-1.38998	-2.20267	hepatoma-derived growth factor, related protein 3
Herc4	-1.8978	-3.28591	-3.5559	-2.93704	-3.51222	-3.63597	-2.38813	-2.44279	Hect domain and RLD 4
Hip2	-1.71202	-2.59022	-2.92482	-2.05975	-3.09433	-3.30787	-1.66479	-1.99849	Huntingtin interacting protein 2
Hmbox1	-1.45094	-1.87735	-3.14338	-2.03457	-3.01728	-3.79715	-2.61757	-2.51054	homeobox containing 1
Hmgcll1	-1.96803	-1.38121	-2.6387	-2.12852	-2.15111	-2.55917	-1.26407	-1.65011	3-hydroxymethyl-3-methylglutaryl-Coenzyme A lyase-like 1
Hnrnpa1	-1.99069	-1.85289	-1.77667	-2.34713	-1.84943	-2.44306	-2.10029	-2.30168	heterogeneous nuclear ribonucleoprotein A1
Hnrnpr	-1.54037	-2.27295	-2.47971	-2.07841	-2.55573	-2.50139	-1.21051	-1.63356	Heterogeneous nuclear ribonucleoprotein R
Hnrnpr	-2.87801	-2.28254	-2.27141	-1.94431	-1.51163	-2.37561	-3.12369	-1.90064	heterogeneous nuclear ribonucleoprotein R
Hnrpdl	-2.71301	-1.83691	-3.69075	-2.42101	-2.12046	-3.72904	-1.88447	-3.12219	heterogeneous nuclear ribonucleoprotein D-like
Hook3	-2.11105	-2.28502	-4.12601	-2.08309	-3.3516	-5.06402	-2.4195	-2.64402	hook homolog 3 (Drosophila)
Hpgd	-2.78266	-2.06472	-2.10771	-1.25728	-1.63508	-1.53536	-2.15691	1.14231	Hydroxyprostaglandin dehydrogenase 15 (NAD)
Hs2st1	-1.5696	-2.50438	-4.56431	-3.41487	-4.23655	-4.49374	1.12514	-2.6969	Heparan sulfate 2-O-sulfotransferase 1
Hsp90b1	-1.91221	-1.77651	-1.9811	-1.6843	-1.87275	-1.77892	-1.8315	-2.29935	heat shock protein 90kDa beta (Grp94), member 1
Hspa12a	-1.55813	-1.74624	-2.24281	-2.08322	-1.92024	-1.68742	-1.72846	-2.00117	heat shock protein 12A
Ide	-2.42696	-2.25624	-2.14352	-1.32257	-2.34285	-1.97533	-2.78496	-1.36867	Insulin degrading enzyme
Ifi204	-3.69017	-1.86287	-2.06655	-1.8785	-5.36896	-4.63512	-5.45014	-4.56532	interferon activated gene 204
Igf1r	-1.48567	-2.40511	-1.89384	-1.75394	-2.15559	-1.5345	-1.4727	-1.69194	insulin-like growth factor I receptor
Igfbp3	-1.55169	-1.86881	-2.22227	-2.52506	1.2235	1.04487	-1.28512	-1.76361	insulin-like growth factor binding protein 3
Ikzf2	-2.78797	-2.06463	-3.15862	-2.32106	-3.03224	-3.23461	-2.07845	-2.53943	IKAROS family zinc finger 2
Ikzf5	-2.81818	-2.64263	-4.10027	-2.56896	-3.54232	-4.00313	-2.46741	-3.41871	IKAROS family zinc finger 5
Impad1	-2.15064	-2.33671	-3.20725	-2.8824	-2.29806	-3.47315	-1.7724	-2.64272	inositol monophosphatase domain containing 1
Irak1	-2.11409	-2.08795	-1.48182	-1.68118	-1.68459	-1.54793	-2.00255	-1.77907	interleukin-1 receptor-associated kinase 1
Itga6	-1.62076	-1.9368	-3.19156	-1.91516	-2.56204	-2.48047	-1.55666	-1.75235	integrin alpha 6
Itga8	-1.53954	-1.65594	-3.63937	-1.84332	-2.26049	-2.47083	-2.1749	-2.49788	integrin alpha 8
Itpkb	-1.50168	-2.40995	-3.52091	-3.66165	-3.54791	-3.29782	-1.12292	-2.86995	inositol 1,4,5-trisphosphate 3-kinase B
Itsn1	-2.79387	-2.35532	-3.22897	-1.90325	-2.21271	-3.09097	-3.33258	-2.07409	intersectin 1 (SH3 domain protein 1A)
Jmjd1c	-1.43967	-2.97119	-5.2617	-3.29926	-4.86664	-6.02564	-1.42301	-3.72467	jumonji domain containing 1C
Kcnj15	-2.02412	-3.54374	-4.30821	-3.68408	-4.58734	-4.60053	-2.3317	-3.05665	potassium inwardly-rectifying channel, subfamily J, member 15
Kcnj3	-2.39711	-2.11579	-3.89532	-3.59572	-2.57976	-2.53478	-1.89128	-2.73189	potassium inwardly-rectifying channel, subfamily J, member 3
Kcnq5	-1.77385	-2.92122	-2.59531	-2.41505	-2.87231	-2.77744	-1.3145	-1.8568	potassium voltage-gated channel, subfamily Q, member 5
Kctd18	-1.76825	-2.12301	-1.99595	-1.42359	-2.11689	-2.62712	-1.26195	-1.22178	potassium channel tetramerisation domain containing 18
Kif5b	-3.92535	-3.87569	-5.22206	-3.10727	-3.47522	-4.43457	-3.48457	-3.57455	kinesin family member 5B
Kitl	-1.4604	-1.11445	-3.47372	-2.82632	-1.20293	-2.11163	-1.34968	-2.89291	kit ligand
Klf6	-2.13617	-1.97136	-2.26891	-1.78384	-2.49256	-3.5893	-1.72638	-2.36118	Kruppel-like factor 6
Kras	-1.93289	-2.39634	-3.26282	-2.64754	-2.62303	-3.27584	-1.67785	-3.83496	v-Ki-ras2 Kirsten rat sarcoma viral oncogene homolog
Krit1	-2.62706	-2.05003	-2.41084	-1.91992	-1.94547	-2.74129	-2.6708	-3.05595	KRIT1, ankyrin repeat containing
Krt79	-1.72727	-2.17868	-4.35755	-7.12408	-1.59255	1.04497	-1.63927	-1.56269	keratin 79
Lamp2	-1.67492	-2.10482	-2.13237	-1.83453	-1.52062	-1.99128	-1.8333	-2.21699	lysosomal-associated membrane protein 2
Lats2	-2.29583	-1.92191	-2.31637	-1.52411	-1.90193	-2.30038	-2.25799	-1.87824	large tumor suppressor 2
Lcor	-2.77481	-2.39165	-4.4406	-2.47237	-3.22642	-3.89593	-2.82518	-3.36517	ligand dependent nuclear receptor corepressor
Lcorl	-2.28653	-3.26749	-4.34207	-3.34361	-3.20403	-5.34315	-3.09211	-4.95169	ligand dependent nuclear receptor corepressor-like
Lemd3	-2.34713	-1.82564	-2.6593	-2.02977	-2.20199	-2.22917	-2.12514	-2.4039	LEM domain containing 3
Lipg	-1.25484	-1.74538	-5.4631	-4.46255	-2.72181	-3.83419	-1.74892	-4.50996	lipase, endothelial
Lman1	-2.33819	-1.87306	-2.66614	-1.88803	-2.0425	-2.67399	-1.04165	-1.55619	lectin, mannose-binding, 1
Lphn3	-2.70042	-2.31623	-7.4289	-2.67053	-6.07664	-5.85595	-2.42028	-3.83095	latrophilin 3
Lpin2	-1.54824	-2.01935	-1.91994	-2.19856	-2.1352	-2.16778	-1.11923	-1.89272	Lipin 2
Lpp	-1.4898	-2.8492	-3.65774	-2.66222	-3.54639	-3.90627	-1.76315	-2.60309	LIM domain containing preferred translocation partner in lipoma
Lsm1	-1.46607	-2.47371	-2.23195	-2.45664	-2.14737	-2.34235	-1.80115	-1.66897	LSM1 homolog, U6 small nuclear RNA associated (S. cerevisiae)
Macf1	-1.61213	-3.22895	-2.52436	-2.47079	-2.82963	-3.11005	-1.54216	-2.16681	Microtubule-actin crosslinking factor 1
Mal2	-3.39727	-2.16879	-1.99648	-1.87127	-1.50095	-1.53409	-1.39979	-1.89259	mal, T-cell differentiation protein 2
Map3k12	-3.1057	-3.04023	-1.74128	-1.20724	-2.59371	-3.1297	-3.81507	1.01595	mitogen activated protein kinase kinase kinase 12
Mapre2	-2.72574	-1.90116	-3.36703	-3.50334	-2.28156	-4.93945	-2.62955	-5.84176	microtubule-associated protein, RP/EB family, member 2
Mapt	-1.79089	-1.83073	-3.26998	-3.31121	-2.40986	-2.09352	-1.81073	-3.24241	microtubule-associated protein tau
Marcks	-1.74969	-2.1473	-3.04218	-1.85243	-1.50965	-2.39129	-2.09262	-2.48286	myristoylated alanine rich protein kinase C substrate
Mat2a	-2.39761	-2.13274	-1.85518	-1.49613	-1.65872	-2.07181	-2.12571	-1.37537	methionine adenosyltransferase II, alpha
Matr3	-1.66933	-2.61562	-2.9889	-2.44272	-4.29551	-4.03608	-1.22367	-2.09871	matrin 3
Mbtps2	-1.72194	-1.3247	-2.43075	-1.98872	-1.93223	-2.39564	-1.71258	-2.21009	membrane-bound transcription factor peptidase, site 2
Mdh1	-1.34709	-2.11127	-2.23869	-1.93261	-2.16475	-1.939	-1.62643	-1.57641	malate dehydrogenase 1, NAD (soluble)
Meis1	-1.73087	-3.54839	-5.56669	-3.62618	-4.64695	-6.01324	-1.4089	-3.52614	Meis homeobox 1
Meox2	-1.99458	-1.85463	-2.60716	-1.44642	-1.41067	-2.17893	-1.9562	-1.67912	mesenchyme homeobox 2
Mib1	-2.89742	-2.62248	-3.12469	-2.24552	-2.41707	-2.7637	-2.45304	-2.87485	mindbomb homolog 1 (Drosophila)
Mier1	-2.12198	-1.97761	-2.85492	-2.23606	-2.40283	-3.36325	-1.58223	-2.92166	mesoderm induction early response 1 homolog (Xenopus laevis
Mlstd2	-2.37263	-2.06763	-3.2699	-1.5312	-2.29459	-3.56756	-2.24398	-2.23439	male sterility domain containing 2
Mospd2	-3.08618	-2.43065	-2.93763	-2.36926	-2.39913	-3.81093	-2.55791	-3.27429	motile sperm domain containing 2
Msi2	-1.85606	-2.09598	-3.8443	-2.53136	-2.37117	-2.77586	-1.37392	-2.91088	Musashi homolog 2 (Drosophila)
Mup3	-4.5827	-5.62491	-2.87836	-3.65499	-3.27504	-3.35796	-3.87762	-1.70916	major urinary protein 3
Mysm1	-1.52986	-2.22377	-2.68162	-1.98995	-2.50112	-3.99051	-2.1332	-1.98641	Myb-like, SWIRM and MPN domains 1
Ndel1	-1.93605	-2.18242	-4.00948	-2.83294	-5.48661	-5.4985	-1.30826	-2.59144	nuclear distribution gene E-like homolog 1 (A. nidulans)
Nedd9	-2.4715	-2.21392	-1.91778	-1.70886	-1.70406	-2.96595	-2.36812	-1.5334	neural precursor cell expressed, developmentally down-regulated gene 9
Nek7	-2.75817	-3.06681	-3.7433	-2.89071	-3.54884	-4.31209	-1.96007	-3.6182	NIMA (never in mitosis gene a)-related expressed kinase 7
Neo1	-2.30503	-2.34035	-1.9279	-1.10591	-1.8501	-2.38326	-2.31065	1.03646	neogenin
Nfat5	-1.56841	-3.59469	-4.66403	-3.30053	-3.89528	-4.23232	-1.45777	-3.23893	nuclear factor of activated T-cells 5
Nfib	-1.93735	-1.80347	-6.79537	-4.0784	-3.11023	-3.8386	-2.04972	-4.07963	nuclear factor I/B
Nfkbiz	-1.45605	-2.8404	-3.22055	-2.2069	-3.59229	-3.71762	-1.24968	-2.40663	Nuclear factor of kappa light polypeptide gene enhancer in B-cells inhibitor, zeta
Nipbl	-1.58528	-1.43394	-2.74829	-2.34655	-2.55816	-1.9904	-1.5008	-2.42283	Nipped-B homolog (Drosophila)
Nisch	-1.73045	-2.90351	-4.22507	-2.88941	-5.21902	-5.59088	-1.9516	-4.36307	nischarin
Nmd3	-2.0852	-2.32195	-2.63396	-2.36366	-2.67637	-2.74909	-1.81572	-2.40986	NMD3 homolog (S. cerevisiae)
Nnt	-1.97229	-1.96184	-1.95604	-1.39502	-1.42477	-1.62047	-2.18346	-1.53154	nicotinamide nucleotide transhydrogenase
Nr2c2	-1.58034	-1.71414	-3.0015	-1.87747	-2.18289	-2.89809	-1.60943	-2.46565	nuclear receptor subfamily 2, group C, member 2
Nr3c1	-1.33079	-1.50614	-3.04841	-2.37024	-2.09145	-2.73229	-1.29818	-2.66724	nuclear receptor subfamily 3, group C, member 1
Nudt21	-5.49037	-5.25188	-2.96873	-4.36281	-2.77424	-3.0021	-5.75963	-3.08578	nudix (nucleoside diphosphate linked moiety X)-type motif 21
Nufip2	-1.78362	-1.8676	-3.3658	-2.24389	-2.84133	-3.34303	-2.00339	-4.54299	nuclear fragile X mental retardation protein interacting protein 2
Nupl1	-1.89356	-1.78539	-1.7365	-1.94161	-1.69229	-2.21897	-1.78913	-2.28034	Nucleoporin like 1
Osbpl3	-2.79801	-1.29959	-2.85386	-2.00808	-9.00741	-6.57801	-6.07964	-5.90086	oxysterol binding protein-like 3
Otud7b	-1.97203	-1.57219	-2.57305	-1.89637	-2.35326	-2.14159	-1.8545	-2.41492	OTU domain containing 7B
Oxct1	-2.43404	-2.50388	-1.88128	-1.3537	-1.54502	-1.75037	-2.43512	-1.75179	3-oxoacid CoA transferase 1
Paics	-2.65856	-2.34725	-1.67407	-1.39682	-1.52407	-1.93924	-2.31169	-1.71277	phosphoribosylaminoimidazole carboxylase, phosphoribosylaminoribosylaminoimidazo
Pbrm1	-1.99305	-2.17206	-3.93568	-3.31877	-2.98829	-3.71236	-2.04686	-3.13895	polybromo 1
Pcdh19	-1.4695	-1.83617	-3.98457	-3.1068	-4.25837	-4.50207	-2.17665	-3.52086	protocadherin 19
Pcdhga12	-1.46702	-3.08706	-4.40157	-3.17844	-4.39217	-4.30945	-1.10501	-2.36673	Protocadherin gamma subfamily A, 12
Pcmtd2	-2.34968	-2.18383	-1.78607	-1.54646	-1.56923	-1.98022	-1.84327	-1.73321	protein-L-isoaspartate (D-aspartate) O-methyltransferase domain containing 2
Pdcl	-2.64845	-1.92654	-1.91868	-1.82307	-1.80627	-2.5317	-2.37485	-2.25316	phosducin-like
Pde4b	-2.44706	-4.82961	-7.63563	-5.16998	-7.8705	-11.8807	-2.49206	-5.43055	phosphodiesterase 4B, cAMP specific
Pds5a	-1.45021	-2.17468	-2.77075	-2.06878	-2.78349	-2.73951	-1.72615	-2.22439	PDS5, regulator of cohesion maintenance, homolog A (S. cerevisiae)
Pdzd8	-2.16546	-2.41983	-3.08941	-2.54416	-3.19572	-4.32879	-2.28852	-3.10895	PDZ domain containing 8
Phf17	-2.93209	-2.33688	-4.35393	-2.83767	-3.24361	-3.3527	-1.94066	-5.05377	PHD finger protein 17
Phip	-2.15659	-3.9087	-4.02008	-3.27579	-4.007	-4.1557	-1.88715	-3.35083	pleckstrin homology domain interacting protein
Pitpnc1	-1.44471	-1.34848	-3.3113	-2.27273	-2.53488	-3.23602	-1.11649	-1.87462	phosphatidylinositol transfer protein, cytoplasmic 1
Pkia	-3.37579	-4.26667	-3.4658	-2.60599	-3.67753	-4.68924	-2.59737	-4.03122	protein kinase inhibitor, alpha
Plcxd3	-1.40189	-1.79215	-4.67031	-2.51261	-2.58832	-3.6382	-1.69811	-2.68618	phosphatidylinositol-specific phospholipase C, X domain containing 3
Plod2	-1.18873	-2.06544	-3.38973	-2.86117	-2.00387	-3.00898	-2.17365	-3.20185	procollagen lysine, 2-oxoglutarate 5-dioxygenase 2
Plscr1	-2.97507	-3.3715	-4.30157	-3.55082	-3.99473	-4.55128	-3.01145	-3.4435	Phospholipid scramblase 1
Plscr4	-2.55844	-1.77699	-2.66013	-2.41427	-2.03168	-2.91379	-1.71887	-1.77531	phospholipid scramblase 4
Pold3	-2.29943	-1.66453	-1.73921	-1.64007	-2.00966	-1.79342	-1.45716	-1.50657	polymerase (DNA-directed), delta 3, accessory subunit
Poldip3	-1.32143	-2.08005	-2.45455	-2.2888	-2.92782	-2.86224	-1.04013	-1.68649	polymerase (DNA-directed), delta interacting protein 3
Ppig	-2.16569	-3.29113	-3.81745	-3.58546	-3.68401	-4.21457	-2.25817	-3.02613	peptidyl-prolyl isomerase G (cyclophilin G)
Ppm1a	-2.66943	-2.4146	-2.91302	-2.30593	-2.7343	-4.34695	-2.26187	-4.26315	protein phosphatase 1A, magnesium dependent, alpha isoform
Ppp1cb	-2.398	-2.12213	-2.27486	-1.53329	-2.06588	-2.31995	-2.11197	-1.45357	protein phosphatase 1, catalytic subunit, beta isoform
Ppp3cb	-1.82446	-1.71193	-2.43886	-2.05876	-2.19618	-2.95271	-2.03424	-2.1497	protein phosphatase 3, catalytic subunit, beta isoform
Prdm5	-2.1461	-2.25453	-2.10462	-2.01578	-2.08685	-2.40275	-2.00853	-1.86225	PR domain containing 5
Prei4	-1.68766	-2.45521	-2.41439	-2.62833	-2.47972	-3.26919	-1.84694	-2.22457	preimplantation protein 4
Prkar2a	-1.55433	-1.48226	-2.40047	-2.05253	-2.22707	-1.93878	-1.49589	-3.11209	protein kinase, cAMP dependent regulatory, type II alpha
Prkar2b	-1.92828	-1.65718	-2.44772	-2.20292	-2.02143	-1.93991	-1.89775	-3.2719	protein kinase, cAMP dependent regulatory, type II beta
Prkce	1.01075	-1.64286	-3.17675	-2.53478	-2.80318	-2.97041	-1.33465	-2.28363	protein kinase C, epsilon
Prkcn	-1.73153	-1.7324	-2.87608	-2.21554	-2.31028	-2.45805	-1.95414	-2.60248	protein kinase C, nu
Prpf40a	-1.92911	-1.70509	-2.53197	-2.29691	-1.86036	-2.41388	-1.83135	-2.71572	PRP40 pre-mRNA processing factor 40 homolog A (yeast)
Prpf4b	-1.93154	-2.72139	-3.62216	-3.11262	-4.17177	-6.3061	-1.85921	-5.39057	PRP4 pre-mRNA processing factor 4 homolog B (yeast)
Prrg1	-1.64318	-2.35793	-2.61579	-2.57808	-3.38335	-3.09645	-1.96674	-2.15111	proline rich Gla (G-carboxyglutamic acid) 1
Prrx1	-2.13642	-1.38935	-3.48242	-2.21157	-2.41947	-2.71526	-2.07081	-2.0868	paired related homeobox 1
Prss23	-4.2766	-2.78981	-2.00428	-1.58488	-2.4034	-2.43852	-2.99727	-2.13376	protease, serine, 23
Psmd1	-2.4043	-3.65877	-4.48015	-2.85813	-4.0996	-5.42903	-2.53503	-2.65834	Proteasome (prosome, macropain) 26S subunit, non-ATPase, 1
Ptprd	1.11102	-1.75598	-5.67369	-3.08079	-1.93916	-2.82875	-1.69338	-3.8082	protein tyrosine phosphatase, receptor type, D
Ptprg	-1.28208	-1.26069	-5.08135	-2.00081	-7.76921	-6.67435	-7.68227	-10.1122	protein tyrosine phosphatase, receptor type, G
Pum2	-1.46476	-1.62215	-2.74531	-1.91253	-1.94519	-2.33218	-1.51122	-2.45166	pumilio 2 (Drosophila)
Pura	-2.33422	-2.20083	-1.66091	-1.58849	-2.02336	-1.91968	-1.77731	-1.35612	Purine rich element binding protein A
Pvrl3	-2.90746	-3.09326	-3.11087	-2.57268	-3.14257	-4.14765	-2.98858	-3.86129	poliovirus receptor-related 3
Rab11b	-1.32406	-1.56819	-2.34345	-2.26135	-1.57974	-1.32041	-1.49758	-2.13168	RAB11B, member RAS oncogene family
Rab14	-1.93804	-4.06355	-9.08954	-4.77879	-6.03656	-11.0607	-1.70474	-5.3014	RAB14, member RAS oncogene family
Rab2	-2.68094	-2.20482	-2.36022	-1.67335	-2.23371	-1.73406	-2.4546	-1.44448	RAB2, member RAS oncogene family
Rab27b	-1.78452	-2.73875	-3.9971	-3.49206	-2.01339	-2.6146	-1.84533	-4.39783	RAB27b, member RAS oncogene family
Rab6	-1.9965	-2.03815	-2.45555	-2.03443	-1.85612	-1.95005	-1.6499	-2.67911	RAB6, member RAS oncogene family
Rabgap1l	-2.18354	-2.07057	-2.80542	-2.08197	-2.07801	-2.65832	-1.57072	-2.87235	RAB GTPase activating protein 1-like
Rad21	-2.84017	-2.64255	-2.10545	-1.74787	-1.70035	-2.1297	-2.83298	-1.82838	RAD21 homolog (S. pombe)
Rai14	-1.99285	-3.0201	-3.21923	-2.43639	-3.62144	-3.54173	-2.62228	-2.70653	Retinoic acid induced 14
Ranbp2	-2.16872	-3.67687	-6.04859	-3.45093	-5.46052	-5.7671	-2.63947	-2.66142	RAN binding protein 2
Rasa2	-1.75473	-1.4013	-2.25138	-2.65785	-1.69887	-2.08878	-1.84016	-2.84408	RAS p21 protein activator 2
Rasef	-2.77516	-2.32941	-2.75342	-1.7931	-2.35363	-3.9387	-2.44034	-2.31449	RAS and EF hand domain containing
Rasgef1a	-3.83008	-4.1581	-3.196	-3.49787	-2.6917	-2.36048	-3.72453	-4.31159	RasGEF domain family, member 1A
Rbbp4	-1.80332	-2.47966	-3.51657	-2.22692	-3.80203	-3.86949	-2.10586	-2.35559	retinoblastoma binding protein 4
Rbm39	-2.06539	-3.94089	-9.33927	-3.51034	-10.1161	-18.4029	-2.45104	-7.2375	RNA binding motif protein 39
Rbm4	-1.83331	-2.02666	-2.39715	-2.0073	-2.10414	-2.53597	-1.45401	-1.94486	RNA binding motif protein 4
Rbm6	-1.52662	-2.57351	-3.1854	-2.4786	-3.49959	-3.75878	-1.18036	-1.91607	RNA binding motif protein 6
Rc3h2	-1.91186	-1.91485	-3.8898	-2.02216	-2.76097	-3.68213	-1.7802	-3.34912	ring finger and CCCH-type zinc finger domains 2
Rcor3	-1.4363	-2.08201	-2.02301	-1.91581	-2.30151	-2.70279	-2.05042	-2.11644	REST corepressor 3
Rdh14	-2.16075	-2.99745	-2.5123	-2.33736	-2.36338	-3.13021	-1.78435	-1.88086	retinol dehydrogenase 14 (all-trans and 9-cis)
Rdx	-2.25136	-1.93687	-1.96227	-1.61893	-1.21867	-1.51926	-1.83725	-1.5251	radixin
Rgmb	-1.47351	-2.18795	-3.74041	-3.63421	-3.37814	-4.78788	-1.35892	-3.65162	RGM domain family, member B
Rif1	-1.69181	-2.22087	-2.78801	-2.78339	-3.21622	-2.81801	-1.49277	-2.14023	Rap1 interacting factor 1 homolog (yeast)
Rlbp1l1	-2.16163	-1.5532	-2.13736	-1.79469	-1.69579	-1.91643	-2.00658	-1.56507	retinaldehyde binding protein 1-like 1
Rn18s	-3.79224	-4.30917	-2.06742	-1.79372	-2.23421	-2.94675	-2.96438	-1.91006	18S RNA
Rnf12	-2.41092	-2.31335	-2.53195	-1.68533	-2.00313	-2.87685	-2.3357	-1.91557	ring finger protein 12
Rnf14	-2.20097	-1.84398	-1.76055	-1.53734	-1.51363	-2.17787	-2.02396	-2.00912	ring finger protein 14
Rnpc3	-2.06439	-3.09874	-3.62721	-3.80052	-3.99762	-4.50556	-2.11909	-4.0011	RNA-binding region (RNP1, RRM) containing 3
Rock1	-1.65814	-1.95669	-4.01357	-2.94562	-2.50099	-3.04606	-1.52028	-4.06342	Rho-associated coiled-coil containing protein kinase 1
Rora	-1.67732	-1.74562	-3.67088	-2.89632	-2.5317	-2.75481	-1.73303	-4.17009	RAR-related orphan receptor alpha
Rp2h	-2.3088	-2.55715	-2.57467	-2.0105	-2.58984	-2.88248	-2.01894	-2.49267	retinitis pigmentosa 2 homolog (human)
Rps6kb1	-1.58905	-2.1194	-2.16999	-1.92507	-2.01029	-2.25479	-1.68688	-1.75351	ribosomal protein S6 kinase, polypeptide 1
Rrm2b	-2.11202	-1.52651	-2.36975	-1.84595	-2.29126	-2.17956	-1.71168	-1.52972	ribonucleotide reductase M2 B (TP53 inducible)
Rtn4	-1.56295	-2.35081	-3.26102	-2.41733	-3.07353	-4.65295	-1.39416	-2.17729	reticulon 4
Ryk	-2.26757	-2.05103	-2.12151	-1.8485	-1.55586	-1.89023	-1.81215	-2.75068	receptor-like tyrosine kinase
Saps3	-1.71398	-2.55132	-4.1866	-2.58369	-4.58642	-4.27375	-1.19451	-1.91522	SAPS domain family, member 3
Scp2	-3.54222	-3.09047	-2.16814	-1.15912	-2.40604	-2.86917	-3.31679	-1.29135	Sterol carrier protein 2, liver
Senp7	-1.96093	-2.00352	-2.35762	-2.35009	-2.06441	-2.08718	-2.02356	-2.21147	SUMO1/sentrin specific peptidase 7
Sep7	-2.41021	-2.35699	-1.91061	-1.38585	-1.59397	-1.87798	-2.52455	-1.67644	septin 7
Sfrs1	-1.77072	-1.95679	-3.52794	-2.59572	-2.65734	-3.66059	-1.62777	-5.32603	splicing factor, arginine/serine-rich 1 (ASF/SF2)
Sfrs6	-2.21215	-2.23441	-2.08338	-1.50556	-1.80194	-2.14536	-2.17649	-1.61232	splicing factor, arginine/serine-rich 6
Sfrs8	-1.54756	-2.88383	-5.66834	-3.55954	-4.6559	-5.34211	-1.12792	-3.11759	splicing factor, arginine/serine-rich 8
Sgpp1	-2.58224	-1.98673	-2.23476	-1.49249	-1.80232	-1.87224	-1.91482	-2.37873	sphingosine-1-phosphate phosphatase 1
Sh3glb1	-1.05022	-1.3566	-3.71918	-2.74492	-2.46246	-2.61606	-1.03916	-2.3911	SH3-domain GRB2-like B1 (endophilin)
Siglec5	-1.67769	-2.19265	-4.7362	-13.0938	-2.31748	-1.42125	-2.18214	-2.12765	sialic acid binding Ig-like lectin 5
Slc12a6	-2.44428	-2.89049	-2.65967	-2.46468	-2.67167	-3.14406	-3.00368	-1.95489	solute carrier family 12, member 6
Slc22a15	-1.84579	-1.38941	-2.55658	-2.7715	-1.88464	-1.6791	-1.82848	-2.38217	solute carrier family 22 (organic anion/cation transporter), member 15
Slc25a36	-2.30519	-1.93309	-2.49401	-2.47635	-2.14495	-2.7071	-2.2259	-2.42273	solute carrier family 25, member 36
Slc30a9	-1.80937	-1.88132	-2.127	-2.40617	-1.86589	-2.68927	-1.69518	-3.68742	solute carrier family 30 (zinc transporter), member 9
Slc35a5	-2.16198	-1.67916	-1.79845	-1.64109	-1.74106	-1.53019	-1.78371	-1.18193	Solute carrier family 35, member A5
Slc38a4	-3.17189	-2.06614	-1.68126	-2.05511	-1.75062	-1.673	-1.95279	-2.77511	solute carrier family 38, member 4
Slc5a3	-1.75971	-2.54155	-3.82347	-2.36328	-4.17148	-3.50441	-3.20203	-3.17558	solute carrier family 5 (inositol transporters), member 3
Slc6a15	-2.73835	-1.31072	-2.08327	-2.60662	-3.15737	-1.78114	-1.35842	-2.6219	solute carrier family 6 (neurotransmitter transporter), member 15
Slco4c1	-2.94848	-2.2871	-3.30585	-2.51072	-1.86283	-3.92945	-2.95535	-3.08845	solute carrier organic anion transporter family, member 4C1
Sltm	-2.082	-2.27076	-3.1423	-2.43427	-2.76994	-3.04602	-2.36811	-2.58563	SAFB-like, transcription modulator
Smad7	-3.49134	-3.06841	-2.9047	-1.83085	-2.3447	-3.06971	-3.0944	-2.10548	MAD homolog 7 (Drosophila)
Smc5	-2.04462	-2.03938	-3.08842	-2.10644	-2.3837	-3.69321	-1.96719	-2.36316	structural maintenance of chromosomes 5
Snf1lk	-1.88296	-2.56847	-2.38094	-2.11202	-2.52008	-2.41259	-2.42903	-2.58789	SNF1-like kinase
Snrk	-1.28415	-1.50532	-2.68678	-2.2354	-2.15421	-1.79721	-1.72826	-2.1672	SNF related kinase
Socs2	-2.02744	-2.76316	-3.29495	-2.98683	-3.55368	-3.02615	-1.73326	-2.27289	suppressor of cytokine signaling 2
Sorbs1	-1.14236	-2.02142	-3.46056	-3.13659	-3.56495	-3.16859	1.07592	-2.41744	sorbin and SH3 domain containing 1
Sos2	-2.43467	-2.21298	-2.93756	-2.02268	-2.36582	-2.91966	-2.57295	-2.95525	Son of sevenless homolog 2 (Drosophila)
Sox4	1.07663	-2.45191	-3.72782	-2.73395	-2.10622	-2.70618	-2.20126	-2.3995	SRY-box containing gene 4
Sp4	-2.31643	-1.8352	-3.94907	-3.28187	-2.75061	-3.02177	-1.71098	-3.67472	trans-acting transcription factor 4
Spag9	-1.66181	-1.65579	-2.69268	-1.88661	-1.78905	-2.3627	-1.59789	-3.02153	sperm associated antigen 9
Spin4	-1.36768	-1.80801	-3.009	-2.29181	-1.51151	-4.10263	-1.91842	-2.29494	spindlin family, member 4
Spnb2	-1.24691	-1.57377	-2.99763	-1.97118	-2.43877	-3.3012	-1.04095	-1.8596	spectrin beta 2
Spopl	-1.70931	-2.24143	-3.34178	-2.96867	-2.83355	-3.54823	-1.47895	-2.62009	speckle-type POZ protein-like
Spred1	-3.42442	-4.5272	-7.24073	-5.02761	-4.90756	-5.49783	-3.85615	-6.37233	sprouty protein with EVH-1 domain 1, related sequence
Ssbp2	-1.99991	-2.23848	-3.4185	-2.80041	-3.85855	-3.91694	-2.60361	-2.40535	single-stranded DNA binding protein 2
St3gal1	-1.30113	-2.12555	-2.51891	-2.29037	-2.18456	-2.86399	-1.69093	-1.85403	ST3 beta-galactoside alpha-2,3-sialyltransferase 1
Stat3	-1.1319	-2.04244	-2.54668	-2.966	-2.91106	-2.69565	-1.25366	-2.71836	Signal transducer and activator of transcription 3
Stk17b	-1.60385	-2.90741	-3.48674	-2.96095	-4.07924	-3.826	-1.72293	-3.33174	serine/threonine kinase 17b (apoptosis-inducing)
Stk4	-2.10039	-1.65693	-2.05939	-1.60724	-2.16318	-2.36465	-2.30407	-2.21759	serine/threonine kinase 4
Strap	-2.06656	-2.07623	-2.02278	-1.49443	-2.34514	-2.40069	-2.26666	-1.65919	Serine/threonine kinase receptor associated protein
Stxbp3a	-3.12848	-2.52563	-2.1256	-1.69734	-1.93583	-2.5306	-2.98316	-1.94423	syntaxin binding protein 3A
Suhw4	-2.26842	-2.23047	-3.40082	-2.57187	-3.21035	-4.17921	-1.88986	-3.29555	suppressor of hairy wing homolog 4 (Drosophila)
Suz12	-1.99324	-2.11231	-2.33022	-2.04278	-2.45014	-2.86296	-2.37292	-1.82688	Suppressor of zeste 12 homolog (Drosophila)
Synj1	-2.1759	-2.13201	-2.52645	-2.25675	-2.35282	-2.48072	-2.11482	-2.70126	synaptojanin 1
Synj2bp	-2.01304	-2.15801	-2.33172	-1.87127	-2.31481	-3.09883	-1.59299	-2.40837	synaptojanin 2 binding protein
Sypl	-2.65834	-2.05781	-1.90458	-1.76469	-1.84186	-2.0589	-2.42711	-1.90545	synaptophysin-like protein
Tax1bp1	-3.84589	-2.41901	-2.41367	-1.69129	-2.26088	-2.64616	-3.93991	-1.61642	Tax1 (human T-cell leukemia virus type I) binding protein 1
Tcf12	-2.22886	-5.20408	-6.03247	-4.56189	-5.75204	-6.40681	-1.6011	-4.63438	Transcription factor 12
Tcf4	-1.61455	-1.6329	-3.9581	-2.2871	-2.27014	-2.56455	-1.47944	-2.62695	transcription factor 4
Tdo2	-3.75187	-2.40923	-2.5962	-3.26675	-1.67123	-3.40649	-3.40091	-1.74628	tryptophan 2,3-dioxygenase
Terf2ip	-1.91315	-1.73953	-2.32749	-2.74343	-2.12732	-2.61068	-1.88517	-2.86439	telomeric repeat binding factor 2, interacting protein
Tfpi	-1.72249	-1.52233	-2.22043	-2.34496	-1.85326	-2.29328	-1.62953	-2.67493	tissue factor pathway inhibitor
Tia1	-2.57773	-2.78822	-3.84158	-3.90172	-4.20583	-5.56202	-2.88321	-5.43347	cytotoxic granule-associated RNA binding protein 1
Tirap	-2.30467	-1.83615	-2.64614	-2.21418	-2.53548	-2.28608	-2.11988	-1.96098	toll-interleukin 1 receptor (TIR) domain-containing adaptor protein
Tloc1	-1.77094	-1.757	-2.10331	-1.91285	-2.25087	-2.90609	-1.49567	-2.39766	translocation protein 1
Tmed5	-1.88576	-2.55926	-2.48828	-2.37888	-3.10882	-2.74148	-2.60039	-2.74586	transmembrane emp24 protein transport domain containing 5
Tmed7	-2.70329	-2.73284	-2.5936	-1.76907	-3.12291	-3.26862	-3.06679	-1.95869	transmembrane emp24 protein transport domain containing 7
Tmem123	-3.57803	-2.58706	-2.06355	-1.5116	-1.75016	-2.13981	-3.13674	-2.46271	transmembrane protein 123
Tmem57	-1.41495	-2.79029	-2.36516	-2.29169	-3.09352	-3.00644	-1.49021	-1.84298	transmembrane protein 57
Tmod3	-2.43931	-2.44114	-2.36574	-2.46236	-2.59247	-2.4699	-2.25467	-2.30929	tropomodulin 3
Tob1	-2.67011	-1.96824	-1.95274	-1.81883	-1.56842	-1.82502	-2.08488	-1.73643	transducer of ErbB-2.1
Top1	-1.8545	-3.37378	-3.66259	-2.90946	-3.24154	-4.21343	-2.21355	-3.03429	topoisomerase (DNA) I
Top2b	-1.86399	-1.75022	-2.25825	-2.21958	-1.70452	-2.15156	-1.65303	-2.20738	topoisomerase (DNA) II beta
Tra2a	-2.47998	-4.84928	-10.6645	-6.61248	-13.1793	-14.475	-2.96464	-7.99963	transformer 2 alpha homolog (Drosophila)
Trim2	-3.34218	-3.65815	-6.89795	-3.37724	-5.22056	-8.11169	-3.1873	-3.90947	tripartite motif protein 2
Trim23	-2.9343	-2.60444	-2.47118	-2.2916	-2.92587	-2.68362	-2.55222	-2.50175	tripartite motif protein 23
Trim37	-1.9831	-1.5466	-2.3376	-2.33613	-1.9975	-2.72825	-1.91216	-3.21893	tripartite motif protein 37
Trnt1	-2.74983	-2.50778	-2.47355	-2.38508	-2.63648	-4.24563	-2.4663	-3.76358	tRNA nucleotidyl transferase, CCA-adding, 1
Trove2	-2.07862	-2.17228	-6.26191	-2.40335	-2.96293	-4.75633	-1.40253	-1.87533	TROVE domain family, member 2
Trpm7	-1.71321	-3.22287	-4.47607	-2.959	-4.46896	-4.70387	-1.66603	-3.96095	transient receptor potential cation channel, subfamily M, member 7
Trps1	-2.16079	-3.14497	-4.78208	-3.30393	-3.80726	-4.50164	-1.98393	-3.37161	trichorhinophalangeal syndrome I (human)
Txndc10	-1.97151	-1.70625	-2.42782	-1.73085	-1.92386	-2.39479	-1.89341	-1.39866	Thioredoxin domain containing 10
Uba6	-1.78933	-1.6919	-2.46456	-1.64143	-2.01189	-2.63626	-1.32311	-1.29975	ubiquitin-like modifier activating enzyme 6
Ube2h	-2.01935	-1.57354	-2.26675	-2.16718	-1.59943	-1.86206	-2.16735	-2.06106	ubiquitin-conjugating enzyme E2H
Ube3a	-1.48126	-1.96321	-2.07483	-1.86188	-2.36311	-2.23362	-1.33465	-2.03919	ubiquitin protein ligase E3A
Usp32	-1.86796	-2.52919	-2.45081	-1.6537	-2.92447	-2.78265	-1.8743	-1.95907	ubiquitin specific peptidase 32
Usp34	-1.64896	-1.45753	-3.13144	-2.36031	-2.74212	-2.9454	-1.47938	-3.40403	ubiquitin specific peptidase 34
Usp53	-2.41488	-2.29496	-3.54817	-2.79078	-2.92798	-3.86738	-2.7768	-2.84558	ubiquitin specific peptidase 53
Usp7	-1.48481	-2.32003	-2.34107	-1.84795	-3.25928	-3.58318	-1.23168	-2.64392	ubiquitin specific peptidase 7
Vamp4	-2.06044	-2.24996	-3.22368	-3.03998	-2.72901	-3.00809	-1.66521	-3.2134	vesicle-associated membrane protein 4
Vat1	-2.22417	-2.15357	-1.43326	-1.86534	-2.0009	-1.56318	-2.61632	-2.22456	Vesicle amine transport protein 1 homolog (T californica)
Vegfa	-2.20225	-2.17	-2.67897	-1.96171	-2.04593	-2.35307	-2.52206	-2.47898	vascular endothelial growth factor A
Vezf1	-1.80396	-2.16455	-4.19425	-2.95284	-2.94735	-4.18584	-2.31343	-3.87943	vascular endothelial zinc finger 1
Vps37a	-1.59873	-1.50885	-2.55514	-1.94775	-1.69573	-1.92129	-1.27495	-2.30445	vacuolar protein sorting 37A (yeast)
Vstm2a	-1.56067	-1.28873	-2.36656	-2.56166	-1.90657	-1.82052	-1.52972	-1.83704	V-set and transmembrane domain containing 2A
Wac	-1.82428	-2.75487	-3.97353	-2.91291	-4.30708	-4.46616	-1.53315	-2.70506	WW domain containing adaptor with coiled-coil
Wdr57	-3.72613	-3.06619	-1.69242	-2.62879	-2.05948	-2.66296	-3.08482	-2.87573	WD repeat domain 57 (U5 snRNP specific)
Wwp1	-2.20401	-1.82303	-2.49619	-1.88669	-2.08097	-2.21167	-1.51072	-2.31561	WW domain containing E3 ubiquitin protein ligase 1
Wwtr1	-1.51507	-1.74256	-2.35833	-1.75865	-1.89072	-2.9032	-1.43038	-1.48792	WW domain containing transcription regulator 1
Xpo4	-1.6882	-1.94095	-2.00215	-2.06536	-2.34776	-2.51923	-1.69351	-1.99532	exportin 4
Yes1	-2.76542	-2.77984	-2.96764	-2.46959	-1.89036	-4.05828	-2.8147	-3.94792	Yamaguchi sarcoma viral (v-yes) oncogene homolog 1
Ywhae	-1.63035	-1.77751	-2.18145	-1.83198	-1.67763	-1.88122	-1.40081	-1.98092	tyrosine 3-monooxygenase/tryptophan 5-monooxygenase activation protein, epsilon polypeptide
Ywhaz	-5.22766	-3.35554	-2.08189	1.00344	-2.29533	-2.7474	-4.49711	-1.28714	tyrosine 3-monooxygenase/tryptophan 5-monooxygenase activation protein, zeta polypeptide
Zbtb11	-2.29833	-1.88909	-3.02808	-2.48183	-3.02654	-3.14368	-2.07549	-2.46323	zinc finger and BTB domain containing 11
Zbtb20	-1.78211	-3.25545	-4.15725	-3.54632	-4.63186	-4.44889	-1.48061	-2.76974	zinc finger and BTB domain containing 20
Zdhhc20	-3.45492	-3.502	-4.32448	-3.38354	-3.74678	-4.99185	-3.28296	-4.77093	zinc finger, DHHC domain containing 20
Zfp11	-2.52511	-1.63016	-2.07418	-2.03476	-2.13718	-1.76604	-1.64704	-1.84245	zinc finger protein 11
Zfp148	-2.02075	-2.18755	-3.23953	-2.53747	-2.77883	-2.72679	-1.8439	-2.36669	zinc finger protein 148
Zfp161	-2.32025	-1.87588	-2.06128	-1.80375	-2.10555	-2.27435	-1.72642	-2.46839	zinc finger protein 161
Zfp180	-2.40722	-2.20542	-2.30678	-1.75916	-2.02129	-2.69262	-2.14047	-2.39453	zinc finger protein 180
Zfp182	-1.87331	-1.95837	-2.19173	-1.93946	-1.77759	-2.30734	-1.96934	-1.92798	zinc finger protein 182
Zfp207	-1.59558	-1.95878	-3.38997	-2.25968	-2.53266	-2.62299	-1.54499	-2.70671	zinc finger protein 207
Zfp238	-2.76749	-2.17853	-3.52036	-2.27835	-2.56459	-3.40624	-2.44397	-3.55978	zinc finger protein 238
Zfp329	-1.56783	-2.5188	-4.15815	-3.58283	-2.41432	-2.79899	-2.19299	-3.63757	zinc finger protein 329
Zfp37	-2.18902	-1.95517	-2.72581	-2.69256	-1.93494	-3.14783	-1.99166	-3.33183	zinc finger protein 37
Zfp451	-1.33571	-1.97213	-3.15573	-2.30008	-2.82387	-2.5307	-1.46866	-2.72716	zinc finger protein 451
Zfp53	-2.49141	-4.02406	-4.3968	-3.51582	-4.2075	-4.38681	-2.87756	-3.86882	zinc finger protein 53
Zfp595	-2.23592	-1.87147	-2.7938	-1.8589	-2.73473	-2.83106	-1.69038	-2.18813	zin finger protein 595
Zfp760	-2.37487	-3.05066	-3.72292	-2.90693	-4.48232	-5.56722	-2.60328	-5.05596	zinc finger protein 760
Zfr	-1.66885	-2.89697	-2.98145	-2.55512	-3.04	-3.04127	-1.31338	-2.22742	Zinc finger RNA binding protein
Zkscan3	-2.2339	-3.58451	-8.30495	-3.47756	-8.13525	-8.6293	-2.26828	-4.32896	zinc finger with KRAB and SCAN domains 3
Zmat1	-2.5652	-1.87244	-2.46466	-2.32907	-2.69457	-3.45401	-1.7733	-2.31869	zinc finger, matrin type 1
Zmym5	-1.80386	-1.68488	-2.18026	-1.89073	-2.09353	-2.25596	-1.30182	-1.96475	zinc finger, MYM-type 5
Znrf2	-1.5122	-1.67471	-3.55082	-2.83807	-2.40793	-2.43343	-1.44973	-3.27901	Zinc and ring finger 2
Zxdb	-3.07799	-2.00731	-3.92683	-3.10368	-3.24705	-3.37797	-2.6502	-2.96771	zinc finger, X-linked, duplicated B
Zyg11b	-1.91254	-1.99866	-3.37542	-2.36786	-2.0075	-2.1854	-1.31916	-1.86567	zyg-ll homolog B (C. elegans)
Zzz3	-4.25273	-3.83728	-3.37142	-2.32207	-2.57681	-4.63271	-4.11707	-2.75222	zinc finger, ZZ domain containing 3

## Sheet: classify
Classification of differently expressed genes in 9V/null lung (cluster 1 in figure 1)
Categories	Symbol	9Vn_4wk	9Vn_12wk	9Vn_18wk	9Vn_28wk	Gene Name
Intracellular signaling cascade	Ang	-2.1363	-41.5837	-18.9523	-1.53533	angiogenin, ribonuclease, RNase A family, 5
	Ar	-1.7962	-1.49287	-5.79792	-2.41258	androgen receptor
	Arf4	-2.53362	-2.24636	-1.69459	-1.24332	ADP-ribosylation factor 4
	Arhgap5	-4.14592	-4.33304	-5.00567	-3.04531	Rho GTPase activating protein 5
	Arhgef12	-1.58287	-2.02384	-2.07468	-1.69309	Rho guanine nucleotide exchange factor (GEF) 12
	Arl4a	-2.29269	-2.3501	-2.76307	-2.87209	ADP-ribosylation factor-like 4A
	Casp12	-2.99373	-1.59426	-2.11017	-1.44422	caspase 12
	Casp8ap2	-3.07199	-3.0747	-4.23627	-3.23019	caspase 8 associated protein 2
	Cblb	-2.45192	-4.97715	-10.772	-4.17745	Casitas B-lineage lymphoma b
	Chuk	-3.05677	-2.00301	-2.55317	-2.14781	conserved helix-loop-helix ubiquitous kinase
	Dnaja1	-4.32005	-3.44004	-2.04504	-1.72607	DnaJ (Hsp40) homolog, subfamily A, member 1
	Erbb2ip	-1.65783	-2.23791	-2.59746	-2.32704	Erbb2 interacting protein
	Ern1	-1.76704	-1.97583	-2.33407	-2.13013	Endoplasmic reticulum (ER) to nucleus signalling 1
	Fgd4	-2.36661	-2.05635	-2.91676	-2.30368	FYVE, RhoGEF and PH domain containing 4
	Gtpbp4	-3.41658	-2.27139	-1.75757	-1.37246	GTP binding protein 4
	Itpkb	-1.50168	-2.40995	-3.52091	-3.66165	inositol 1,4,5-trisphosphate 3-kinase B
	Itsn1	-2.79387	-2.35532	-3.22897	-1.90325	intersectin 1 (SH3 domain protein 1A)
	Kitl	-1.4604	-1.11445	-3.47372	-2.82632	kit ligand
	Lats2	-2.29583	-1.92191	-2.31637	-1.52411	large tumor suppressor 2
	Map3k12	-3.1057	-3.04023	-1.74128	-1.20724	mitogen activated protein kinase kinase kinase 12
	Nisch	-1.73045	-2.90351	-4.22507	-2.88941	nischarin
	Nr3c1	-1.33079	-1.50614	-3.04841	-2.37024	nuclear receptor subfamily 3, group C, member 1
	Pdzd8	-2.16546	-2.41983	-3.08941	-2.54416	PDZ domain containing 8
	Plcxd3	-1.40189	-1.79215	-4.67031	-2.51261	phosphatidylinositol-specific phospholipase C, X domain containing 3
	Prkce	1.01075	-1.64286	-3.17675	-2.53478	protein kinase C, epsilon
	Prkcn	-1.73153	-1.7324	-2.87608	-2.21554	protein kinase C, nu
	Rab11b	-1.32406	-1.56819	-2.34345	-2.26135	RAB11B, member RAS oncogene family
	Rab14	-1.93804	-4.06355	-9.08954	-4.77879	RAB14, member RAS oncogene family
	Rab2	-2.68094	-2.20482	-2.36022	-1.67335	RAB2, member RAS oncogene family
	Rab27b	-1.78452	-2.73875	-3.9971	-3.49206	RAB27b, member RAS oncogene family
	Rab6	-1.9965	-2.03815	-2.45555	-2.03443	RAB6, member RAS oncogene family
	Rabgap1l	-2.18354	-2.07057	-2.80542	-2.08197	RAB GTPase activating protein 1-like
	Rasa2	-1.75473	-1.4013	-2.25138	-2.65785	RAS p21 protein activator 2
	Rasef	-2.77516	-2.32941	-2.75342	-1.7931	RAS and EF hand domain containing
	Rasgef1a	-3.83008	-4.1581	-3.196	-3.49787	RasGEF domain family, member 1A
	Rock1	-1.65814	-1.95669	-4.01357	-2.94562	Rho-associated coiled-coil containing protein kinase 1
	Rps6kb1	-1.58905	-2.1194	-2.16999	-1.92507	ribosomal protein S6 kinase, polypeptide 1
	Sh3glb1	-1.05022	-1.3566	-3.71918	-2.74492	SH3-domain GRB2-like B1 (endophilin)
	Snf1lk	-1.88296	-2.56847	-2.38094	-2.11202	SNF1-like kinase
	Socs2	-2.02744	-2.76316	-3.29495	-2.98683	suppressor of cytokine signaling 2
	Sos2	-2.43467	-2.21298	-2.93756	-2.02268	Son of sevenless homolog 2 (Drosophila)
	Spag9	-1.66181	-1.65579	-2.69268	-1.88661	sperm associated antigen 9
	Spred1	-3.42442	-4.5272	-7.24073	-5.02761	sprouty protein with EVH-1 domain 1, related sequence
	Stat3	-1.1319	-2.04244	-2.54668	-2.966	Signal transducer and activator of transcription 3
	Stk17b	-1.60385	-2.90741	-3.48674	-2.96095	serine/threonine kinase 17b (apoptosis-inducing)
	Stk4	-2.10039	-1.65693	-2.05939	-1.60724	serine/threonine kinase 4
	Synj1	-2.1759	-2.13201	-2.52645	-2.25675	synaptojanin 1
	Synj2bp	-2.01304	-2.15801	-2.33172	-1.87127	synaptojanin 2 binding protein
	Tirap	-2.30467	-1.83615	-2.64614	-2.21418	toll-interleukin 1 receptor (TIR) domain-containing adaptor protein
	Tmem57	-1.41495	-2.79029	-2.36516	-2.29169	transmembrane protein 57
	Trim23	-2.9343	-2.60444	-2.47118	-2.2916	tripartite motif protein 23
	Yes1	-2.76542	-2.77984	-2.96764	-2.46959	Yamaguchi sarcoma viral (v-yes) oncogene homolog 1
	Ywhae	-1.63035	-1.77751	-2.18145	-1.83198	tyrosine 3-monooxygenase/tryptophan 5-monooxygenase activation protein, epsilon
Catalytic activity	Aak1	-2.7792	-2.25774	-3.12358	-1.70601	AP2 associated kinase 1
	Acaa1b	-1.66511	-2.53184	-4.56267	-10.5717	acetyl-Coenzyme A acyltransferase 1B
	Adamts5	-1.26394	-1.97652	-2.64231	-2.54559	a disintegrin-like and metallopeptidase (reprolysin type) with thrombospondin ty
	Adamts9	-1.25065	-5.12863	-12.5785	-6.07423	a disintegrin-like and metallopeptidase (reprolysin type) with thrombospondin ty
	Alkbh8	-2.17871	-2.23769	-3.23733	-2.37288	alkB, alkylation repair homolog 8 (E. coli)
	Ang	-2.1363	-41.5837	-18.9523	-1.53533	angiogenin, ribonuclease, RNase A family, 5
	Ang3	-1.37371	-1.83203	-4.52655	-6.42225	angiogenin, ribonuclease A family, member 3
	Aof1	-1.84276	-1.49884	-1.93893	-1.99257	amine oxidase, flavin containing 1
	Arl4a	-2.29269	-2.3501	-2.76307	-2.87209	ADP-ribosylation factor-like 4A
	Ash1l	-1.7124	-1.97699	-4.02555	-2.27288	ash1 (absent, small, or homeotic)-like (Drosophila)
	Atr	-1.66704	-1.83824	-2.08913	-2.23298	Ataxia telangiectasia and Rad3 related
	B3galnt2	-3.52452	-2.65439	-2.6527	-2.47015	UDP-GalNAc:betaGlcNAc beta 1,3-galactosaminyltransferase, polypeptide 2
	Bat1a	-2.1648	-1.95967	-1.43032	-1.82469	HLA-B-associated transcript 1A
	Bmi1	-3.04299	-2.97115	-3.02141	-2.50486	Bmi1 polycomb ring finger oncogene
	Bmpr1a	-1.615	-1.84893	-2.82953	-2.14326	bone morphogenetic protein receptor, type 1A
	Bms1	-2.06002	-1.53307	-2.53417	-1.97245	BMS1 homolog, ribosome assembly protein (yeast)
	C1galt1	-2.6801	-3.10257	-3.73947	-2.85001	core 1 synthase, glycoprotein-N-acetylgalactosamine 3-beta-galactosyltransferase
	Camk2d	-1.74136	-1.80697	-2.02132	-2.01628	calcium/calmodulin-dependent protein kinase II, delta
	Casp12	-2.99373	-1.59426	-2.11017	-1.44422	caspase 12
	Cat	-2.01193	-1.70185	-1.813	-1.89541	catalase
	Cblb	-2.45192	-4.97715	-10.772	-4.17745	Casitas B-lineage lymphoma b
	Ccdc126	-2.52842	-1.68809	-1.75606	-1.65067	coiled-coil domain containing 126
	Cdc14b	-1.75853	-1.90976	-2.62841	-2.25643	CDC14 cell division cycle 14 homolog B (S. cerevisiae)
	Chd8	-1.48546	-2.47064	-2.49951	-1.88768	chromodomain helicase DNA binding protein 8
	Chd9	-1.57939	-2.31809	-2.41929	-2.36572	chromodomain helicase DNA binding protein 9
	Chml	-1.39448	-1.97447	-3.58556	-2.9311	choroideremia-like
	Chuk	-3.05677	-2.00301	-2.55317	-2.14781	conserved helix-loop-helix ubiquitous kinase
	Cntn1	-1.29937	-2.23125	-3.09938	-2.02272	contactin 1
	Csnk1a1	-2.16552	-3.00282	-3.42962	-2.51213	casein kinase 1, alpha 1
	Ctbs	-2.77616	-2.25319	-4.19186	-3.31437	chitobiase, di-N-acetyl-
	Ctso	-1.53705	-1.90154	-2.43633	-1.98397	cathepsin O
	Cyp1a1	-3.79681	-2.85915	-2.76334	-5.56351	cytochrome P450, family 1, subfamily a, polypeptide 1
	Cyp2c29	-5.07112	-9.9565	-4.80897	-4.78141	cytochrome P450, family 2, subfamily c, polypeptide 29
	Cyp3a11	-6.93014	-17.7937	-10.6753	-8.82642	cytochrome P450, family 3, subfamily a, polypeptide 11
	Dctn6	-3.45383	-1.86914	-2.0922	-1.37265	dynactin 6
	Ddx17	-2.13063	-2.33615	-2.4172	-1.89936	DEAD (Asp-Glu-Ala-Asp) box polypeptide 17
	Dhx15	-2.39438	-1.83079	-1.61809	-1.48228	DEAH (Asp-Glu-Ala-His) box polypeptide 15
	Dio2	-1.30213	-2.01234	-2.41012	-2.14273	deiodinase, iodothyronine, type II
	Dph5	-1.96298	-1.8801	-2.31516	-1.88926	DPH5 homolog (S. cerevisiae)
	Dpp4	-2.13312	-1.63734	-2.87557	-2.7193	Dipeptidylpeptidase 4
	Dpp8	-1.38316	-1.69478	-3.1799	-2.68226	dipeptidylpeptidase 8
	Dse	-2.06985	-1.53745	-1.9592	-1.73094	dermatan sulfate epimerase
	Dusp8	-2.06477	-2.36112	-1.88886	-2.81026	dual specificity phosphatase 8
	Dzip3	-2.5594	-2.86095	-3.42915	-2.81866	DAZ interacting protein 3, zinc finger
	Ear1	-2.28159	-4.18935	-4.29454	-10.8261	eosinophil-associated, ribonuclease A family, member 1
	Edem3	-1.42778	-2.01039	-3.0984	-2.17487	ER degradation enhancer, mannosidase alpha-like 3
	Egln3	-2.75177	-4.39774	-5.36699	-3.89299	EGL nine homolog 3 (C. elegans)
	Entpd1	-1.93289	-1.97714	-2.03387	-2.21779	ectonucleoside triphosphate diphosphohydrolase 1
	Entpd4	-3.38958	-2.82178	-1.87195	-2.29803	ectonucleoside triphosphate diphosphohydrolase 4
	Epha3	-1.2173	-1.34211	-3.67459	-2.7349	Eph receptor A3
	Epha7	-1.31072	-2.01435	-3.32138	-2.85772	Eph receptor A7
	Ern1	-1.76704	-1.97583	-2.33407	-2.13013	Endoplasmic reticulum (ER) to nucleus signalling 1
	Esco1	-2.35145	-3.36055	-2.73544	-2.51855	establishment of cohesion 1 homolog 1 (S. cerevisiae)
	Exosc8	-2.90976	-2.57666	-2.42623	-1.88315	exosome component 8
	Eya1	-1.70397	-2.13817	-1.78537	-2.34667	eyes absent 1 homolog (Drosophila)
	Fbxo11	-2.54844	-2.15522	-3.56526	-2.52792	F-box protein 11
	Flt1	-1.45132	-1.60433	-3.7121	-2.30804	FMS-like tyrosine kinase 1
	Gata6	-1.93876	-2.52746	-2.00882	-1.4633	GATA binding protein 6
	Ggps1	-2.07661	-2.72322	-2.45576	-1.95507	geranylgeranyl diphosphate synthase 1
	Gnai3	-3.70994	-2.85283	-2.4138	-1.70589	guanine nucleotide binding protein (G protein), alpha inhibiting 3
	Gspt1	-1.64555	-3.07754	-4.40775	-4.15143	G1 to S phase transition 1
	Gtpbp4	-3.41658	-2.27139	-1.75757	-1.37246	GTP binding protein 4
	Herc4	-1.8978	-3.28591	-3.5559	-2.93704	Hect domain and RLD 4
	Hmgcll1	-1.96803	-1.38121	-2.6387	-2.12852	3-hydroxymethyl-3-methylglutaryl-Coenzyme A lyase-like 1
	Hpgd	-2.78266	-2.06472	-2.10771	-1.25728	Hydroxyprostaglandin dehydrogenase 15 (NAD)
	Hs2st1	-1.5696	-2.50438	-4.56431	-3.41487	Heparan sulfate 2-O-sulfotransferase 1
	Hsp90b1	-1.91221	-1.77651	-1.9811	-1.6843	heat shock protein 90kDa beta (Grp94), member 1
	Ide	-2.42696	-2.25624	-2.14352	-1.32257	Insulin degrading enzyme
	Igf1r	-1.48567	-2.40511	-1.89384	-1.75394	insulin-like growth factor I receptor
	Impad1	-2.15064	-2.33671	-3.20725	-2.8824	inositol monophosphatase domain containing 1
	Irak1	-2.11409	-2.08795	-1.48182	-1.68118	interleukin-1 receptor-associated kinase 1
	Itpkb	-1.50168	-2.40995	-3.52091	-3.66165	inositol 1,4,5-trisphosphate 3-kinase B
	Jmjd1c	-1.43967	-2.97119	-5.2617	-3.29926	jumonji domain containing 1C
	Lamp2	-1.67492	-2.10482	-2.13237	-1.83453	lysosomal-associated membrane protein 2
	Lats2	-2.29583	-1.92191	-2.31637	-1.52411	large tumor suppressor 2
	Lipg	-1.25484	-1.74538	-5.4631	-4.46255	lipase, endothelial
	Lpin2	-1.54824	-2.01935	-1.91994	-2.19856	Lipin 2
	Map3k12	-3.1057	-3.04023	-1.74128	-1.20724	mitogen activated protein kinase kinase kinase 12
	Mat2a	-2.39761	-2.13274	-1.85518	-1.49613	methionine adenosyltransferase II, alpha
	Mbtps2	-1.72194	-1.3247	-2.43075	-1.98872	membrane-bound transcription factor peptidase, site 2
	Mdh1	-1.34709	-2.11127	-2.23869	-1.93261	malate dehydrogenase 1, NAD (soluble)
	Mib1	-2.89742	-2.62248	-3.12469	-2.24552	mindbomb homolog 1 (Drosophila)
	Mlstd2	-2.37263	-2.06763	-3.2699	-1.5312	male sterility domain containing 2
	Nek7	-2.75817	-3.06681	-3.7433	-2.89071	NIMA (never in mitosis gene a)-related expressed kinase 7
	Neo1	-2.30503	-2.34035	-1.9279	-1.10591	neogenin
	Nnt	-1.97229	-1.96184	-1.95604	-1.39502	nicotinamide nucleotide transhydrogenase
	Nr2c2	-1.58034	-1.71414	-3.0015	-1.87747	nuclear receptor subfamily 2, group C, member 2
	Nudt21	-5.49037	-5.25188	-2.96873	-4.36281	nudix (nucleoside diphosphate linked moiety X)-type motif 21
	Otud7b	-1.97203	-1.57219	-2.57305	-1.89637	OTU domain containing 7B
	Oxct1	-2.43404	-2.50388	-1.88128	-1.3537	3-oxoacid CoA transferase 1
	Paics	-2.65856	-2.34725	-1.67407	-1.39682	phosphoribosylaminoimidazole carboxylase, phosphoribosylaminoribosylaminoimidazo
	Pcmtd2	-2.34968	-2.18383	-1.78607	-1.54646	protein-L-isoaspartate (D-aspartate) O-methyltransferase domain containing 2
	Pdcl	-2.64845	-1.92654	-1.91868	-1.82307	phosducin-like
	Pde4b	-2.44706	-4.82961	-7.63563	-5.16998	phosphodiesterase 4B, cAMP specific
	Pkia	-3.37579	-4.26667	-3.4658	-2.60599	protein kinase inhibitor, alpha
	Plcxd3	-1.40189	-1.79215	-4.67031	-2.51261	phosphatidylinositol-specific phospholipase C, X domain containing 3
	Plod2	-1.18873	-2.06544	-3.38973	-2.86117	procollagen lysine, 2-oxoglutarate 5-dioxygenase 2
	Pold3	-2.29943	-1.66453	-1.73921	-1.64007	polymerase (DNA-directed), delta 3, accessory subunit
	Ppig	-2.16569	-3.29113	-3.81745	-3.58546	peptidyl-prolyl isomerase G (cyclophilin G)
	Ppm1a	-2.66943	-2.4146	-2.91302	-2.30593	protein phosphatase 1A, magnesium dependent, alpha isoform
	Ppp1cb	-2.398	-2.12213	-2.27486	-1.53329	protein phosphatase 1, catalytic subunit, beta isoform
	Ppp3cb	-1.82446	-1.71193	-2.43886	-2.05876	protein phosphatase 3, catalytic subunit, beta isoform
	Prei4	-1.68766	-2.45521	-2.41439	-2.62833	preimplantation protein 4
	Prkar2a	-1.55433	-1.48226	-2.40047	-2.05253	protein kinase, cAMP dependent regulatory, type II alpha
	Prkar2b	-1.92828	-1.65718	-2.44772	-2.20292	protein kinase, cAMP dependent regulatory, type II beta
	Prkce	1.01075	-1.64286	-3.17675	-2.53478	protein kinase C, epsilon
	Prkcn	-1.73153	-1.7324	-2.87608	-2.21554	protein kinase C, nu
	Prpf4b	-1.93154	-2.72139	-3.62216	-3.11262	PRP4 pre-mRNA processing factor 4 homolog B (yeast)
	Prss23	-4.2766	-2.78981	-2.00428	-1.58488	protease, serine, 23
	Ptprd	1.11102	-1.75598	-5.67369	-3.08079	protein tyrosine phosphatase, receptor type, D
	Ptprg	-1.28208	-1.26069	-5.08135	-2.00081	protein tyrosine phosphatase, receptor type, G
	Ranbp2	-2.16872	-3.67687	-6.04859	-3.45093	RAN binding protein 2
	Rbbp4	-1.80332	-2.47966	-3.51657	-2.22692	retinoblastoma binding protein 4
	Rdh14	-2.16075	-2.99745	-2.5123	-2.33736	retinol dehydrogenase 14 (all-trans and 9-cis)
	Rnf12	-2.41092	-2.31335	-2.53195	-1.68533	ring finger protein 12
	Rnf14	-2.20097	-1.84398	-1.76055	-1.53734	ring finger protein 14
	Rock1	-1.65814	-1.95669	-4.01357	-2.94562	Rho-associated coiled-coil containing protein kinase 1
	Rp2h	-2.3088	-2.55715	-2.57467	-2.0105	retinitis pigmentosa 2 homolog (human)
	Rps6kb1	-1.58905	-2.1194	-2.16999	-1.92507	ribosomal protein S6 kinase, polypeptide 1
	Rrm2b	-2.11202	-1.52651	-2.36975	-1.84595	ribonucleotide reductase M2 B (TP53 inducible)
	Ryk	-2.26757	-2.05103	-2.12151	-1.8485	receptor-like tyrosine kinase
	Scp2	-3.54222	-3.09047	-2.16814	-1.15912	Sterol carrier protein 2, liver
	Senp7	-1.96093	-2.00352	-2.35762	-2.35009	SUMO1/sentrin specific peptidase 7
	Sgpp1	-2.58224	-1.98673	-2.23476	-1.49249	sphingosine-1-phosphate phosphatase 1
	Sh3glb1	-1.05022	-1.3566	-3.71918	-2.74492	SH3-domain GRB2-like B1 (endophilin)
	Snf1lk	-1.88296	-2.56847	-2.38094	-2.11202	SNF1-like kinase
	Snrk	-1.28415	-1.50532	-2.68678	-2.2354	SNF related kinase
	Sox4	1.07663	-2.45191	-3.72782	-2.73395	SRY-box containing gene 4
	St3gal1	-1.30113	-2.12555	-2.51891	-2.29037	ST3 beta-galactoside alpha-2,3-sialyltransferase 1
	Stk17b	-1.60385	-2.90741	-3.48674	-2.96095	serine/threonine kinase 17b (apoptosis-inducing)
	Stk4	-2.10039	-1.65693	-2.05939	-1.60724	serine/threonine kinase 4
	Strap	-2.06656	-2.07623	-2.02278	-1.49443	Serine/threonine kinase receptor associated protein
	Suz12	-1.99324	-2.11231	-2.33022	-2.04278	Suppressor of zeste 12 homolog (Drosophila)
	Synj1	-2.1759	-2.13201	-2.52645	-2.25675	synaptojanin 1
	Tdo2	-3.75187	-2.40923	-2.5962	-3.26675	tryptophan 2,3-dioxygenase
	Top1	-1.8545	-3.37378	-3.66259	-2.90946	topoisomerase (DNA) I
	Top2b	-1.86399	-1.75022	-2.25825	-2.21958	topoisomerase (DNA) II beta
	Trim23	-2.9343	-2.60444	-2.47118	-2.2916	tripartite motif protein 23
	Trnt1	-2.74983	-2.50778	-2.47355	-2.38508	tRNA nucleotidyl transferase, CCA-adding, 1
	Trpm7	-1.71321	-3.22287	-4.47607	-2.959	transient receptor potential cation channel, subfamily M, member 7
	Txndc10	-1.97151	-1.70625	-2.42782	-1.73085	Thioredoxin domain containing 10
	Uba6	-1.78933	-1.6919	-2.46456	-1.64143	ubiquitin-like modifier activating enzyme 6
	Ube2h	-2.01935	-1.57354	-2.26675	-2.16718	ubiquitin-conjugating enzyme E2H
	Ube3a	-1.48126	-1.96321	-2.07483	-1.86188	ubiquitin protein ligase E3A
	Usp32	-1.86796	-2.52919	-2.45081	-1.6537	ubiquitin specific peptidase 32
	Usp34	-1.64896	-1.45753	-3.13144	-2.36031	ubiquitin specific peptidase 34
	Usp53	-2.41488	-2.29496	-3.54817	-2.79078	ubiquitin specific peptidase 53
	Usp7	-1.48481	-2.32003	-2.34107	-1.84795	ubiquitin specific peptidase 7
	Vat1	-2.22417	-2.15357	-1.43326	-1.86534	Vesicle amine transport protein 1 homolog (T californica)
	Wwp1	-2.20401	-1.82303	-2.49619	-1.88669	WW domain containing E3 ubiquitin protein ligase 1
	Yes1	-2.76542	-2.77984	-2.96764	-2.46959	Yamaguchi sarcoma viral (v-yes) oncogene homolog 1
	Ywhae	-1.63035	-1.77751	-2.18145	-1.83198	tyrosine 3-monooxygenase/tryptophan 5-monooxygenase activation protein, epsilon
	Ywhaz	-5.22766	-3.35554	-2.08189	1.00344	tyrosine 3-monooxygenase/tryptophan 5-monooxygenase activation protein, zeta polypeptide
	Zdhhc20	-3.45492	-3.502	-4.32448	-3.38354	zinc finger, DHHC domain containing 20
	Znrf2	-1.5122	-1.67471	-3.55082	-2.83807	Zinc and ring finger 2
Cell death	Bnip2	-1.71267	-1.7123	-2.03842	-2.13356	BCL2/adenovirus E1B interacting protein 1, NIP2
	Btg1	-2.83624	-2.33082	-1.62199	-1.20692	B-cell translocation gene 1, anti-proliferative
	Casp12	-2.99373	-1.59426	-2.11017	-1.44422	caspase 12
	Casp8ap2	-3.07199	-3.0747	-4.23627	-3.23019	caspase 8 associated protein 2
	Dock1	-1.51381	-1.8476	-1.95205	-2.02867	dedicator of cyto-kinesis 1
	Egln3	-2.75177	-4.39774	-5.36699	-3.89299	EGL nine homolog 3 (C. elegans)
	Ern1	-1.76704	-1.97583	-2.33407	-2.13013	Endoplasmic reticulum (ER) to nucleus signalling 1
	Eya1	-1.70397	-2.13817	-1.78537	-2.34667	eyes absent 1 homolog (Drosophila)
	Fgl2	-2.26455	-1.98346	-2.85531	-1.74502	fibrinogen-like protein 2
	Ifi204	-3.69017	-1.86287	-2.06655	-1.8785	interferon activated gene 204
	Igf1r	-1.48567	-2.40511	-1.89384	-1.75394	insulin-like growth factor I receptor
	Igfbp3	-1.55169	-1.86881	-2.22227	-2.52506	insulin-like growth factor binding protein 3
	Kitl	-1.4604	-1.11445	-3.47372	-2.82632	kit ligand
	Phf17	-2.93209	-2.33688	-4.35393	-2.83767	PHD finger protein 17
	Pura	-2.33422	-2.20083	-1.66091	-1.58849	Purine rich element binding protein A
	Rad21	-2.84017	-2.64255	-2.10545	-1.74787	RAD21 homolog (S. pombe)
	Rock1	-1.65814	-1.95669	-4.01357	-2.94562	Rho-associated coiled-coil containing protein kinase 1
	Rtn4	-1.56295	-2.35081	-3.26102	-2.41733	reticulon 4
	Sgpp1	-2.58224	-1.98673	-2.23476	-1.49249	sphingosine-1-phosphate phosphatase 1
	Sh3glb1	-1.05022	-1.3566	-3.71918	-2.74492	SH3-domain GRB2-like B1 (endophilin)
	Sltm	-2.082	-2.27076	-3.1423	-2.43427	SAFB-like, transcription modulator
	Snrk	-1.28415	-1.50532	-2.68678	-2.2354	SNF related kinase
	Stk17b	-1.60385	-2.90741	-3.48674	-2.96095	serine/threonine kinase 17b (apoptosis-inducing)
	Stk4	-2.10039	-1.65693	-2.05939	-1.60724	serine/threonine kinase 4
	Tax1bp1	-3.84589	-2.41901	-2.41367	-1.69129	Tax1 (human T-cell leukemia virus type I) binding protein 1
	Tia1	-2.57773	-2.78822	-3.84158	-3.90172	cytotoxic granule-associated RNA binding protein 1
	Vegfa	-2.20225	-2.17	-2.67897	-1.96171	vascular endothelial growth factor A
Macrophage	Adamts9	-1.25065	-5.12863	-12.5785	-6.07423	a disintegrin-like and metalloprotease (reprolysin type) with thrombospondin type 1 motif, 9
	Cblb	-2.45192	-4.97715	-10.772	-4.17745	Casitas B-lineage lymphoma b
	Cmtm6	-4.04869	-2.66661	-2.18302	-1.61113	CKLF-like MARVEL transmembrane domain containing 6
	Dpp4	-2.13312	-1.63734	-2.87557	-2.7193	Dipeptidylpeptidase 4
	Efnb1	-1.45011	-1.89649	-2.48517	-1.99961	ephrin B1
	Entpd1	-1.93289	-1.97714	-2.03387	-2.21779	ectonucleoside triphosphate diphosphohydrolase 1
	Fgl2	-2.26455	-1.98346	-2.85531	-1.74502	fibrinogen-like protein 2
	Flt1	-1.45132	-1.60433	-3.7121	-2.30804	FMS-like tyrosine kinase 1
	Foxp1	-1.97379	-1.98845	-3.24121	-2.17737	forkhead box P1
	Ifi204	-3.69017	-1.86287	-2.06655	-1.8785	interferon activated gene 204
	Irak1	-2.11409	-2.08795	-1.48182	-1.68118	interleukin-1 receptor-associated kinase 1
	Itga6	-1.62076	-1.9368	-3.19156	-1.91516	integrin alpha 6
	Kitl	-1.4604	-1.11445	-3.47372	-2.82632	kit ligand
	Ryk	-2.26757	-2.05103	-2.12151	-1.8485	receptor-like tyrosine kinase
	Siglec5	-1.67769	-2.19265	-4.7362	-13.0938	sialic acid binding Ig-like lectin 5
	Socs2	-2.02744	-2.76316	-3.29495	-2.98683	suppressor of cytokine signaling 2
	Tfpi	-1.72249	-1.52233	-2.22043	-2.34496	tissue factor pathway inhibitor
	Vegfa	-2.20225	-2.17	-2.67897	-1.96171	vascular endothelial growth factor A
Kinase activity	Aak1	-2.7792	-2.25774	-3.12358	-1.70601	AP2 associated kinase 1
	Atr	-1.66704	-1.83824	-2.08913	-2.23298	Ataxia telangiectasia and Rad3 related
	Bmpr1a	-1.615	-1.84893	-2.82953	-2.14326	bone morphogenetic protein receptor, type 1A
	Camk2d	-1.74136	-1.80697	-2.02132	-2.01628	calcium/calmodulin-dependent protein kinase II, delta
	Chuk	-3.05677	-2.00301	-2.55317	-2.14781	conserved helix-loop-helix ubiquitous kinase
	Csnk1a1	-2.16552	-3.00282	-3.42962	-2.51213	casein kinase 1, alpha 1
	Epha3	-1.2173	-1.34211	-3.67459	-2.7349	Eph receptor A3
	Epha7	-1.31072	-2.01435	-3.32138	-2.85772	Eph receptor A7
	Ern1	-1.76704	-1.97583	-2.33407	-2.13013	Endoplasmic reticulum (ER) to nucleus signalling 1
	Flt1	-1.45132	-1.60433	-3.7121	-2.30804	FMS-like tyrosine kinase 1
	Igf1r	-1.48567	-2.40511	-1.89384	-1.75394	insulin-like growth factor I receptor
	Irak1	-2.11409	-2.08795	-1.48182	-1.68118	interleukin-1 receptor-associated kinase 1
	Itpkb	-1.50168	-2.40995	-3.52091	-3.66165	inositol 1,4,5-trisphosphate 3-kinase B
	Lats2	-2.29583	-1.92191	-2.31637	-1.52411	large tumor suppressor 2
	Map3k12	-3.1057	-3.04023	-1.74128	-1.20724	mitogen activated protein kinase kinase kinase 12
	Nek7	-2.75817	-3.06681	-3.7433	-2.89071	NIMA (never in mitosis gene a)-related expressed kinase 7
	Neo1	-2.30503	-2.34035	-1.9279	-1.10591	neogenin
	Pkia	-3.37579	-4.26667	-3.4658	-2.60599	protein kinase inhibitor, alpha
	Prkar2a	-1.55433	-1.48226	-2.40047	-2.05253	protein kinase, cAMP dependent regulatory, type II alpha
	Prkar2b	-1.92828	-1.65718	-2.44772	-2.20292	protein kinase, cAMP dependent regulatory, type II beta
	Prkce	1.01075	-1.64286	-3.17675	-2.53478	protein kinase C, epsilon
	Prkcn	-1.73153	-1.7324	-2.87608	-2.21554	protein kinase C, nu
	Prpf4b	-1.93154	-2.72139	-3.62216	-3.11262	PRP4 pre-mRNA processing factor 4 homolog B (yeast)
	Rock1	-1.65814	-1.95669	-4.01357	-2.94562	Rho-associated coiled-coil containing protein kinase 1
	Rp2h	-2.3088	-2.55715	-2.57467	-2.0105	retinitis pigmentosa 2 homolog (human)
	Rps6kb1	-1.58905	-2.1194	-2.16999	-1.92507	ribosomal protein S6 kinase, polypeptide 1
	Ryk	-2.26757	-2.05103	-2.12151	-1.8485	receptor-like tyrosine kinase
	Snf1lk	-1.88296	-2.56847	-2.38094	-2.11202	SNF1-like kinase
	Snrk	-1.28415	-1.50532	-2.68678	-2.2354	SNF related kinase
	Stk17b	-1.60385	-2.90741	-3.48674	-2.96095	serine/threonine kinase 17b (apoptosis-inducing)
	Stk4	-2.10039	-1.65693	-2.05939	-1.60724	serine/threonine kinase 4
	Strap	-2.06656	-2.07623	-2.02278	-1.49443	Serine/threonine kinase receptor associated protein
	Trpm7	-1.71321	-3.22287	-4.47607	-2.959	transient receptor potential cation channel, subfamily M, member 7
	Yes1	-2.76542	-2.77984	-2.96764	-2.46959	Yamaguchi sarcoma viral (v-yes) oncogene homolog 1
Transcription	Ang	-2.1363	-41.5837	-18.9523	-1.53533	angiogenin, ribonuclease, RNase A family, 5
	Ankrd10	-1.81459	-1.82002	-2.10408	-1.78823	ankyrin repeat domain 10
	Ar	-1.7962	-1.49287	-5.79792	-2.41258	androgen receptor
	Ash1l	-1.7124	-1.97699	-4.02555	-2.27288	ash1 (absent, small, or homeotic)-like (Drosophila)
	Atf4	-3.07523	-1.9209	-1.6018	-1.7547	activating transcription factor 4
	Bmi1	-3.04299	-2.97115	-3.02141	-2.50486	Bmi1 polycomb ring finger oncogene
	Brd8	-1.30932	-2.3842	-2.71509	-2.81385	bromodomain containing 8
	Btg1	-2.83624	-2.33082	-1.62199	-1.20692	B-cell translocation gene 1, anti-proliferative
	Casp8ap2	-3.07199	-3.0747	-4.23627	-3.23019	caspase 8 associated protein 2
	Ccnt2	-2.77134	-3.94112	-6.77652	-4.87166	cyclin T2
	Cdc73	-2.27548	-1.54442	-3.4101	-2.06209	Vcell division cycle 73, Paf1/RNA polymerase II complex component, homolog
	Chd9	-1.57939	-2.31809	-2.41929	-2.36572	chromodomain helicase DNA binding protein 9
	Clock	-1.64735	-2.65733	-3.0672	-2.37084	circadian locomoter output cycles kaput
	Cnbp	-1.80494	-2.12009	-3.17739	-2.15109	Cellular nucleic acid binding protein
	Creb1	-1.79864	-2.38593	-4.10845	-2.72307	cAMP responsive element binding protein 1
	Dmtf1	-1.53666	-1.75131	-2.57515	-2.17498	cyclin D binding myb-like transcription factor 1
	E2f5	-2.38013	-2.42025	-1.96984	-1.45738	E2F transcription factor 5
	Ebf1	-1.16909	-1.55333	-4.23243	-2.73779	early B-cell factor 1
	Ern1	-1.76704	-1.97583	-2.33407	-2.13013	Endoplasmic reticulum (ER) to nucleus signalling 1
	Esf1	-1.85506	-1.96342	-2.00911	-2.34367	ESF1, nucleolar pre-rRNA processing protein, homolog (S. cerevisiae)
	Eya1	-1.70397	-2.13817	-1.78537	-2.34667	eyes absent 1 homolog (Drosophila)
	Foxn2	-2.08368	-2.10713	-2.5713	-2.04217	forkhead box N2
	Foxp1	-1.97379	-1.98845	-3.24121	-2.17737	forkhead box P1
	Fubp1	-1.58513	-2.71029	-3.82862	-2.87291	far upstream element (FUSE) binding protein 1
	Gabpa	-2.04108	-1.8303	-3.11023	-2.65192	GA repeat binding protein, alpha
	Gata6	-1.93876	-2.52746	-2.00882	-1.4633	GATA binding protein 6
	Gspt1	-1.64555	-3.07754	-4.40775	-4.15143	G1 to S phase transition 1
	Hmbox1	-1.45094	-1.87735	-3.14338	-2.03457	homeobox containing 1
	Hnrpdl	-2.71301	-1.83691	-3.69075	-2.42101	heterogeneous nuclear ribonucleoprotein D-like
	Ifi204	-3.69017	-1.86287	-2.06655	-1.8785	interferon activated gene 204
	Ikzf2	-2.78797	-2.06463	-3.15862	-2.32106	IKAROS family zinc finger 2
	Ikzf5	-2.81818	-2.64263	-4.10027	-2.56896	IKAROS family zinc finger 5
	Jmjd1c	-1.43967	-2.97119	-5.2617	-3.29926	jumonji domain containing 1C
	Klf6	-2.13617	-1.97136	-2.26891	-1.78384	Kruppel-like factor 6
	Lcor	-2.77481	-2.39165	-4.4406	-2.47237	ligand dependent nuclear receptor corepressor
	Lcorl	-2.28653	-3.26749	-4.34207	-3.34361	ligand dependent nuclear receptor corepressor-like
	Meis1	-1.73087	-3.54839	-5.56669	-3.62618	Meis homeobox 1
	Meox2	-1.99458	-1.85463	-2.60716	-1.44642	mesenchyme homeobox 2
	Mier1	-2.12198	-1.97761	-2.85492	-2.23606	mesoderm induction early response 1 homolog (Xenopus laevis
	Mysm1	-1.52986	-2.22377	-2.68162	-1.98995	Myb-like, SWIRM and MPN domains 1
	Neo1	-2.30503	-2.34035	-1.9279	-1.10591	neogenin
	Nfat5	-1.56841	-3.59469	-4.66403	-3.30053	nuclear factor of activated T-cells 5
	Nfib	-1.93735	-1.80347	-6.79537	-4.0784	nuclear factor I/B
	Nfkbiz	-1.45605	-2.8404	-3.22055	-2.2069	Nuclear factor of kappa light polypeptide gene enhancer in B-cells inhibitor, ze
	Nr2c2	-1.58034	-1.71414	-3.0015	-1.87747	nuclear receptor subfamily 2, group C, member 2
	Nr3c1	-1.33079	-1.50614	-3.04841	-2.37024	nuclear receptor subfamily 3, group C, member 1
	Pbrm1	-1.99305	-2.17206	-3.93568	-3.31877	polybromo 1
	Phf17	-2.93209	-2.33688	-4.35393	-2.83767	PHD finger protein 17
	Prdm5	-2.1461	-2.25453	-2.10462	-2.01578	PR domain containing 5
	Prrx1	-2.13642	-1.38935	-3.48242	-2.21157	paired related homeobox 1
	Pura	-2.33422	-2.20083	-1.66091	-1.58849	Purine rich element binding protein A
	Rab2	-2.68094	-2.20482	-2.36022	-1.67335	RAB2, member RAS oncogene family
	Rab11b	-1.32406	-1.56819	-2.34345	-2.26135	RAB11B, member RAS oncogene family
	Rai14	-1.99285	-3.0201	-3.21923	-2.43639	Retinoic acid induced 14
	Rbbp4	-1.80332	-2.47966	-3.51657	-2.22692	retinoblastoma binding protein 4
	Rbm39	-2.06539	-3.94089	-9.33927	-3.51034	RNA binding motif protein 39
	Rcor3	-1.4363	-2.08201	-2.02301	-1.91581	REST corepressor 3
	Rgmb	-1.47351	-2.18795	-3.74041	-3.63421	RGM domain family, member B
	Rnf12	-2.41092	-2.31335	-2.53195	-1.68533	ring finger protein 12
	Rnf14	-2.20097	-1.84398	-1.76055	-1.53734	ring finger protein 14
	Rora	-1.67732	-1.74562	-3.67088	-2.89632	RAR-related orphan receptor alpha
	Sfrs6	-2.21215	-2.23441	-2.08338	-1.50556	splicing factor, arginine/serine-rich 6
	Slc30a9	-1.80937	-1.88132	-2.127	-2.40617	solute carrier family 30 (zinc transporter), member 9
	Sltm	-2.082	-2.27076	-3.1423	-2.43427	SAFB-like, transcription modulator
	Smad7	-3.49134	-3.06841	-2.9047	-1.83085	MAD homolog 7 (Drosophila)
	Sox4	1.07663	-2.45191	-3.72782	-2.73395	SRY-box containing gene 4
	Sp4	-2.31643	-1.8352	-3.94907	-3.28187	trans-acting transcription factor 4
	Ssbp2	-1.99991	-2.23848	-3.4185	-2.80041	single-stranded DNA binding protein 2
	Stat3	-1.1319	-2.04244	-2.54668	-2.966	Signal transducer and activator of transcription 3
	Strap	-2.06656	-2.07623	-2.02278	-1.49443	Serine/threonine kinase receptor associated protein
	Suhw4	-2.26842	-2.23047	-3.40082	-2.57187	suppressor of hairy wing homolog 4 (Drosophila)
	Suz12	-1.99324	-2.11231	-2.33022	-2.04278	Suppressor of zeste 12 homolog (Drosophila)
	Tcf4	-1.61455	-1.6329	-3.9581	-2.2871	transcription factor 4
	Tcf12	-2.22886	-5.20408	-6.03247	-4.56189	Transcription factor 12
	Terf2ip	-1.91315	-1.73953	-2.32749	-2.74343	telomeric repeat binding factor 2, interacting protein
	Trps1	-2.16079	-3.14497	-4.78208	-3.30393	trichorhinophalangeal syndrome I (human)
	Wwp1	-2.20401	-1.82303	-2.49619	-1.88669	WW domain containing E3 ubiquitin protein ligase 1
	Wwtr1	-1.51507	-1.74256	-2.35833	-1.75865	WW domain containing transcription regulator 1
	Zbtb20	-1.78211	-3.25545	-4.15725	-3.54632	zinc finger and BTB domain containing 20
	Zfp37	-2.18902	-1.95517	-2.72581	-2.69256	zinc finger protein 37
	Zfp53	-2.49141	-4.02406	-4.3968	-3.51582	zinc finger protein 53
	Zfp148	-2.02075	-2.18755	-3.23953	-2.53747	zinc finger protein 148
	Zfp161	-2.32025	-1.87588	-2.06128	-1.80375	zinc finger protein 161
	Zfp182	-1.87331	-1.95837	-2.19173	-1.93946	zinc finger protein 182
	Zfp207	-1.59558	-1.95878	-3.38997	-2.25968	zinc finger protein 207
	Zfp238	-2.76749	-2.17853	-3.52036	-2.27835	zinc finger protein 238
	Zfp329	-1.56783	-2.5188	-4.15815	-3.58283	zinc finger protein 329
	Zfp451	-1.33571	-1.97213	-3.15573	-2.30008	zinc finger protein 451
	Zfp595	-2.23592	-1.87147	-2.7938	-1.8589	zin finger protein 595
	Zfp760	-2.37487	-3.05066	-3.72292	-2.90693	zinc finger protein 760
	Zkscan3	-2.2339	-3.58451	-8.30495	-3.47756	zinc finger with KRAB and SCAN domains 3
	Zmat1	-2.5652	-1.87244	-2.46466	-2.32907	zinc finger, matrin type 1
	Zzz3	-4.25273	-3.83728	-3.37142	-2.32207	zinc finger, ZZ domain containing 3
