# Supplementary material for: Global gene expression profile progression in Gaucher disease mouse models
Source: BMC Genomics. 2011 Jan 11;12:20. doi: 10.1186/1471-2164-12-20 (PMC3032697; doi:10.1186/1471-2164-12-20)
Supplement: Additional file 4 — Consistently and significantly expressed macrophage activation genes in 9 V/null and 4L tissues. Listed up-/down-regulated and consistently expressed macrophage activation genes in the lungs and livers of 9 V/null and 4L mice. [file 1471-2164-12-20-S4.XLS]

## Sheet: 9Vn_lung
Consistently and significantly expressed macrophage activation genes in 9V/null lung
Regulation	Symbol	lu_4wk	lu_12wk	lu_18wk	lu_28wk	Gene name
Upregulated	Aif1	1.2357	2.09981	2.67846	1.95416	allograft inflammatory factor 1
	Arg2	1.31456	2.6611	3.04409	2.03372	arginase type II
	Bsg	2.36765	1.99124	2.22606	2.02193	basigin
	C1qa	1.13061	2.29528	3.69626	2.23196	complement component 1, q subcomponent, alpha polypeptide
	C1qb	-1.07484	2.10932	3.68356	2.3726	complement component 1, q subcomponent, beta polypeptide
	C1qc	1.61207	3.21003	3.86245	2.22105	complement component 1, q subcomponent, C chain
	C3ar1	1.04872	2.78695	2.42164	2.94148	complement component 3a receptor 1
	Ccl12	1.11473	2.1384	2.86775	2.02356	chemokine (C-C motif) ligand 12
	Ccl17	1.14579	3.75569	8.52326	5.90261	chemokine (C-C motif) ligand 17
	Ccl19	1.32534	3.28829	3.33648	2.03856	chemokine (C-C motif) ligand 19
	Ccl2	1.13406	2.83451	2.56435	2.46674	chemokine (C-C motif) ligand 2
	Ccl22	1.23728	3.06596	2.73397	2.72523	chemokine (C-C motif) ligand 22
	Ccl3	1.85534	19.8603	37.5176	22.2976	chemokine (C-C motif) ligand 3
	Ccl5	-1.15577	2.72683	2.66196	2.1819	chemokine (C-C motif) ligand 5
	Ccl6	2.00414	4.07326	6.55711	6.13767	chemokine (C-C motif) ligand 6
	Ccl9	1.89286	5.81736	10.3455	9.72225	chemokine (C-C motif) ligand 9
	Ccr7	2.52657	4.88651	4.01723	3.52441	chemokine (C-C motif) receptor 7
	Cd40	1.94478	1.92513	1.80293	1.71227	CD40 antigen
	Cd44	3.17506	4.97132	2.15503	2.38654	CD44 antigen
	Cd52	1.21899	2.06303	2.44872	2.64431	CD52 antigen
	Cd68	3.29649	6.37983	7.1977	3.88787	CD68 antigen
	Cd84	1.11595	2.64808	3.3625	1.92704	CD84 antigen
	Cd86	-1.14561	3.04476	2.3855	2.0582	CD86 antigen
	Cd8a	1.82113	2.61293	2.15501	1.80526	CD8 antigen, alpha chain
	Cd8b1	2.81913	2.98133	2.12335	2.09302	CD8 antigen, beta chain 1
	Cdk5	1.68459	1.93005	2.37641	1.93903	cyclin-dependent kinase 5
	Ceacam1	2.52625	3.65233	1.71528	2.11554	CEA-related cell adhesion molecule 1
	Clec4d	-1.29682	2.01127	4.12133	4.18934	C-type lectin domain family 4, member d
	Clec4n	1.12204	2.90239	3.88656	2.77526	C-type lectin domain family 4, member n
	Clec5a	2.38109	7.64164	10.4589	5.09981	C-type lectin domain family 5, member a
	Cmtm7	1.74059	2.10166	2.81577	2.24491	CKLF-like MARVEL transmembrane domain containing 7
	Cnp	1.96808	2.25189	2.33604	1.99074	2',3'-cyclic nucleotide 3' phosphodiesterase
	Cxcl1	1.46637	8.56028	10.7858	7.73933	chemokine (C-X-C motif) ligand 1
	Cxcl12	2.65013	2.99118	1.9231	1.87424	chemokine (C-X-C motif) ligand 12
	Cxcl14	3.63751	2.78003	1.76804	1.94894	chemokine (C-X-C motif) ligand 14
	Cxcl16	1.2146	1.87874	2.23933	2.24495	chemokine (C-X-C motif) ligand 16
	Fcer1g	1.66224	2.76312	3.76474	2.56415	Fc receptor, IgE, high affinity I, gamma polypeptide
	Fcer2a	1.50496	5.9342	4.08465	3.46549	Fc receptor, IgE, low affinity II, alpha polypeptide
	Fcgr2b	1.01664	2.51101	4.18211	3.06855	Fc receptor, IgG, low affinity IIb
	Fcgr3	1.10516	1.84773	3.14469	2.49384	Fc receptor, IgG, low affinity III
	Flt3l	1.65664	2.23046	2.09871	1.64847	FMS-like tyrosine kinase 3 ligand
	Gdf10	2.32334	2.46806	1.82849	1.83874	growth differentiation factor 10
	Gdf15	1.87516	3.40744	6.60266	3.74961	growth differentiation factor 15
	Gh	1.97617	2.4748	2.77934	2.28149	growth hormone
	Gp49a	1.49946	6.60115	6.87626	5.16556	glycoprotein 49 A
	Gpr172b	1.60076	1.9123	2.4443	1.65397	G protein-coupled receptor 172B
	H13	2.13871	2.47152	2.50295	2.15245	histocompatibility 13
	H2-Ab1	1.27933	2.47693	2.23711	2.43837	histocompatibility 2, class II antigen A, beta 1
	H2-DMb1	1.285	2.56682	2.98352	2.77921	histocompatibility 2, class II, locus Mb1
	H2-DMb2	1.17401	1.88512	2.59956	1.97916	histocompatibility 2, class II, locus Mb2
	Ifnar2	1.62401	2.00161	2.34347	1.82155	interferon (alpha and beta) receptor 2
	Ifngr2	2.85107	2.73312	3.07996	2.3854	interferon gamma receptor 2
	Igh-6	3.03634	3.06554	3.4299	2.56487	Immunoglobulin heavy chain 6 (heavy chain of IgM)
	Il18bp	1.22732	2.46951	2.39912	1.75695	interleukin 18 binding protein
	Il1rn	1.41708	3.61549	3.81516	2.76162	interleukin 1 receptor antagonist
	Il4i1	1.24434	2.28088	2.27139	1.87749	interleukin 4 induced 1
	Il4ra	2.04359	2.17113	1.46989	1.80196	interleukin 4 receptor, alpha
	Il7r	-1.03427	2.52322	2.18361	2.00843	interleukin 7 receptor
	Ilf2	2.45886	2.74563	3.888	2.70454	interleukin enhancer binding factor 2
	Itgam	1.62127	3.33719	1.83316	1.78926	integrin alpha M
	Itgax	1.60167	2.69271	2.17168	1.47354	integrin alpha X
	Lat2	1.44438	2.6701	3.86952	3.14973	linker for activation of T cells family, member 2
	Lcn2	2.58611	8.92366	9.80746	9.48354	lipocalin 2
	Lgals1	2.06384	2.48996	3.06007	2.8492	lectin, galactose binding, soluble 1
	Ltb	1.72013	2.36383	2.5169	2.48727	lymphotoxin B
	Ly6i	1.03373	12.7501	14.8548	8.99511	lymphocyte antigen 6 complex, locus I
	Mdk	2.99432	1.82986	2.59938	1.77446	midkine
	Mgl2	1.7437	2.94548	2.53196	1.82119	macrophage galactose N-acetyl-galactosamine specific lectin 2
	Mif	1.55751	1.70535	2.56905	2.01635	macrophage migration inhibitory factor
	Mmp12	1.70523	37.3458	56.2783	39.7212	matrix metallopeptidase 12
	Mmp19	1.76159	3.60653	3.42776	3.11176	matrix metallopeptidase 19
	Mmp9	1.27153	2.83743	4.30734	2.30822	matrix metallopeptidase 9
	Mrc2	7.63227	3.06105	1.52475	2.13331	mannose receptor, C type 2
	Msr1	1.09241	2.84261	2.80788	2.32177	macrophage scavenger receptor 1
	Npy	1.72164	2.63094	6.17732	3.55837	neuropeptide Y
	Pglyrp1	1.90971	2.44769	2.50673	1.87265	peptidoglycan recognition protein 1
	Psg23	1.69876	1.7206	2.15252	2.05829	pregnancy-specific glycoprotein 23
	Ptms	2.35732	2.1374	1.74879	1.81916	Parathymosin
	Rab27a	2.34279	4.20325	3.06496	2.06088	RAB27A, member RAS oncogene family
	Retnla	1.91984	2.2285	2.47982	3.80024	resistin like alpha
	S100a4	-1.17778	2.18253	4.096	3.13806	S100 calcium binding protein A4
	Sdc1	2.61016	3.30812	2.75681	2.23347	syndecan 1
	Sema7a	2.43617	3.46681	2.7759	2.2922	sema domain, immunoglobulin domain (Ig), and GPI membrane anchor, (semaphorin) 7A
	Sirpa	2.87759	3.07442	1.97796	1.46933	signal-regulatory protein alpha
	Smad3	2.59938	2.92328	2.02	2.18848	MAD homolog 3 (Drosophila)
	Timm50	2.13032	1.85786	2.59208	1.88789	translocase of inner mitochondrial membrane 50 homolog (yeast)
	Timp1	1.40486	3.06592	3.34191	2.74137	tissue inhibitor of metalloproteinase 1
	Tlr13	1.74918	3.95158	3.76881	2.62623	toll-like receptor 13
	Tnfrsf9	1.34209	3.79086	6.12397	2.63069	tumor necrosis factor receptor superfamily, member 9
	Tnfsf13	1.18916	2.24131	3.27998	2.25364	tumor necrosis factor (ligand) superfamily, member 13
	Tnfsf9	1.16243	1.93976	2.6946	1.81244	tumor necrosis factor (ligand) superfamily, member 9
	Tollip	2.26938	2.75508	2.12928	1.84669	toll interacting protein
	Trem2	1.56642	2.9342	4.80058	2.77204	triggering receptor expressed on myeloid cells 2
	Tyrobp	1.27525	2.14101	3.99309	2.50986	TYRO protein tyrosine kinase binding protein
	Vav1	1.39293	2.15167	2.28442	1.72987	vav 1 oncogene
	Zap70	1.60879	2.05972	2.56101	1.74153	zeta-chain (TCR) associated protein kinase
Downregulated	Adamts9	-1.25065	-5.12863	-12.5785	-6.07423	a disintegrin-like and metallopeptidase (reprolysin type) with thrombospondin type 1, motif 9
	Cblb	-2.45192	-4.97715	-10.772	-4.17745	Casitas B-lineage lymphoma b
	Cmtm6	-4.04869	-2.66661	-2.18302	-1.61113	CKLF-like MARVEL transmembrane domain containing 6
	Dpp4	-2.13312	-1.63734	-2.87557	-2.7193	Dipeptidylpeptidase 4
	Efnb1	-1.45011	-1.89649	-2.48517	-1.99961	ephrin B1
	Entpd1	-1.93289	-1.97714	-2.03387	-2.21779	ectonucleoside triphosphate diphosphohydrolase 1
	Fgl2	-2.26455	-1.98346	-2.85531	-1.74502	fibrinogen-like protein 2
	Flt1	-1.45132	-1.60433	-3.7121	-2.30804	FMS-like tyrosine kinase 1
	Foxp1	-1.97379	-1.98845	-3.24121	-2.17737	forkhead box P1
	Ifi204	-3.69017	-1.86287	-2.06655	-1.8785	interferon activated gene 204
	Itga6	-1.62076	-1.9368	-3.19156	-1.91516	integrin alpha 6
	Kitl	-1.4604	-1.11445	-3.47372	-2.82632	kit ligand
	Ryk	-2.26757	-2.05103	-2.12151	-1.8485	receptor-like tyrosine kinase
	Siglec5	-1.67769	-2.19265	-4.7362	-13.0938	sialic acid binding Ig-like lectin 5
	Socs2	-2.02744	-2.76316	-3.29495	-2.98683	suppressor of cytokine signaling 2
	Tfpi	-1.72249	-1.52233	-2.22043	-2.34496	tissue factor pathway inhibitor
	Vegfa	-2.20225	-2.17	-2.67897	-1.96171	vascular endothelial growth factor A
Others	Bmp1	3.90917	2.55005	1.70879	1.06914	bone morphogenetic protein 1
	C5ar1	2.07698	2.04439	1.77247	1.62052	complement component 5a receptor 1
	Ednra	2.00578	1.9598	-1.06694	1.54337	endothelin receptor type A
	Fscn1	3.26111	2.60229	1.55084	1.51098	fascin homolog 1, actin bundling protein (Strongylocentrotus purpuratus)
	Irak1	-2.11409	-2.08795	-1.48182	-1.68118	interleukin-1 receptor-associated kinase 1
	Marco	3.95755	4.94211	1.52547	1.02607	macrophage receptor with collagenous structure

## Sheet: 4L_lung
Consistently and significantly expressed macrophage activation genes in 4L lung
Regulation	Symbol	lu_4wk	lu_12wk	lu_18wk	lu_28wk	Gene name
Upregulated	Aif1	2.01768	2.21541	1.97946	1.74063	allograft inflammatory factor 1
	Bmp1	2.24642	2.32349	2.75492	-1.06364	bone morphogenetic protein 1
	C1qb	2.53405	3.01885	1.41766	2.62366	complement component 1, q subcomponent, beta polypeptide
	C1qc	2.1203	2.89497	2.13306	2.08934	complement component 1, q subcomponent, C chain
	Ccr7	1.84691	2.00017	1.92565	2.09347	chemokine (C-C motif) receptor 7
	Cd14	1.88559	3.06871	2.20133	1.98081	CD14 antigen
	Cd8b1	3.48814	1.89697	1.98501	1.88609	CD8 antigen, beta chain 1
	Cdk5	1.97638	2.29688	1.74431	1.8555	cyclin-dependent kinase 5
	Cmtm7	2.53722	2.51017	2.15654	2.35932	CKLF-like MARVEL transmembrane domain containing 7
	Cnp	2.0169	2.65218	2.05014	2.06366	2',3'-cyclic nucleotide 3' phosphodiesterase
	Cxcl14	4.49646	3.79734	4.85163	3.07161	chemokine (C-X-C motif) ligand 14
	Fcer1g	2.14097	2.45642	1.7104	2.09568	Fc receptor, IgE, high affinity I, gamma polypeptide
	Fcgr2b	1.91407	2.26514	1.83596	1.78449	Fc receptor, IgG, low affinity IIb
	Flt3l	2.47232	2.48055	2.16859	1.78582	FMS-like tyrosine kinase 3 ligand
	Gdf10	3.24925	2.343	2.23106	1.83472	growth differentiation factor 10
	Gh	1.64568	2.42611	1.46053	1.89567	growth hormone
	H2-Ab1	1.94969	2.66633	1.96856	2.27361	histocompatibility 2, class II antigen A, beta 1
	H2-DMa	1.82946	3.14467	1.98623	2.33274	histocompatibility 2, class II, locus DMa
	H2-DMb1	2.27649	3.12611	2.2451	2.46681	histocompatibility 2, class II, locus Mb1
	H2-DMb2	3.33277	3.36208	1.87767	2.54121	histocompatibility 2, class II, locus Mb2
	H2-Eb1	2.11708	3.30815	2.46296	3.1277	histocompatibility 2, class II antigen E beta
	H2-Oa	1.40811	2.10154	1.7501	2.49997	histocompatibility 2, O region alpha locus
	Ifngr2	2.69554	2.36338	2.77941	1.77326	interferon gamma receptor 2
	Ilf2	3.55382	3.37191	2.88849	2.20405	interleukin enhancer binding factor 2
	Lcn2	2.67854	3.58294	2.84234	2.74675	lipocalin 2
	Lgals1	2.64124	2.76536	2.25235	2.52284	lectin, galactose binding, soluble 1
	Ltb	2.33142	2.05132	2.1369	1.53068	lymphotoxin B
	Marco	2.50981	4.30094	3.06345	2.18287	macrophage receptor with collagenous structure
	Mdk	3.92778	3.33056	2.31312	2.3472	midkine
	Mif	1.75358	2.26105	1.7283	1.86732	macrophage migration inhibitory factor
	Mmp23	2.34891	3.03384	2.33303	2.45278	matrix metallopeptidase 23
	Mrc2	3.22127	2.32409	3.17505	1.62047	mannose receptor, C type 2
	Mst1	1.45866	2.70498	1.48699	2.03457	macrophage stimulating 1 (hepatocyte growth factor-like)
	Npy	3.00309	3.53926	3.57751	4.39373	neuropeptide Y
	Ptms	2.55317	2.71186	2.05688	1.94214	Parathymosin
	Rab27a	4.17021	3.80315	3.60412	1.80669	RAB27A, member RAS oncogene family
	Retnla	2.79649	1.53823	2.53598	1.84004	resistin like alpha
	Sema4d	1.91678	1.91434	1.74262	1.8942	sema domain, immunoglobulin domain (Ig), transmembrane domain (TM) and short cytoplasmic domain, (semaphorin) 4A
	Sema7a	2.80765	2.05665	2.0537	1.0186	sema domain, immunoglobulin domain (Ig), and GPI membrane anchor, (semaphorin) 7A
	Smad3	1.965	2.64503	2.39908	1.71345	MAD homolog 3 (Drosophila)
	Timm50	2.06609	3.07199	1.88793	1.66188	translocase of inner mitochondrial membrane 50 homolog (yeast)
	Timp4	1.9796	2.49426	1.91139	1.81783	tissue inhibitor of metalloproteinase 4
	Trem2	1.85167	2.2267	1.46255	1.8631	triggering receptor expressed on myeloid cells 2
Downregulated	Adamts9	-5.95086	-12.6903	-1.41504	-5.52586	a disintegrin-like and metallopeptidase (reprolysin type) with thrombospondin type 1, motif 9
	Angpt1	-1.72624	-3.37944	-1.84766	-2.9355	angiopoietin 1
	Bdkrb2	-3.2257	-1.92536	-2.09703	-1.88934	bradykinin receptor, beta 2
	Bdnf	-1.86389	-2.16672	-1.65872	-1.94605	brain derived neurotrophic factor
	Bmp2	-1.64764	-1.99694	-2.11881	-2.15298	bone morphogenetic protein 2
	Bmp5	-1.96566	-3.0074	-1.79603	-3.42628	bone morphogenetic protein 5
	Cblb	-8.34421	-10.4139	-1.88788	-4.74041	Casitas B-lineage lymphoma b
	Cmtm6	-1.60637	-2.33458	-3.56828	-1.8901	CKLF-like MARVEL transmembrane domain containing 6
	Dpp4	-2.0799	-2.73206	-2.13862	-3.26137	Dipeptidylpeptidase 4
	Efnb1	-2.38034	-1.99545	-1.74878	-2.05395	ephrin B1
	Entpd1	-1.64848	-2.15942	-1.52267	-2.59893	ectonucleoside triphosphate diphosphohydrolase 1
	Fgl2	-2.17471	-2.74391	-1.9279	-2.98014	fibrinogen-like protein 2
	Figf	-1.85282	-2.55827	-2.80635	-2.15674	C-fos induced growth factor
	Flt1	-3.37432	-2.56396	-1.55811	-3.8517	FMS-like tyrosine kinase 1
	Foxp1	-2.203	-2.54744	-1.77739	-2.62222	forkhead box P1
	Gls	-1.96477	-2.94847	-1.22714	-2.39572	glutaminase
	H2-D1	-5.4381	-5.00771	-6.43168	-3.33601	Histocompatibility 2, D region locus 1
	Ifi204	-5.36896	-4.63512	-5.45014	-4.56532	interferon activated gene 204
	Il6st	-6.29694	-9.63289	-3.17746	-3.67846	interleukin 6 signal transducer
	Ryk	-1.55586	-1.89023	-1.81215	-2.75068	receptor-like tyrosine kinase
	Socs2	-3.55368	-3.02615	-1.73326	-2.27289	suppressor of cytokine signaling 2
	Spp1	-5.50835	-2.66697	-2.37146	-2.89632	secreted phosphoprotein 1
	Tfpi	-1.85326	-2.29328	-1.62953	-2.67493	tissue factor pathway inhibitor
	Tnfsf10	-1.85657	-2.2728	-1.50182	-2.22919	tumor necrosis factor (ligand) superfamily, member 10
	Tnfsf13b	-2.02304	-2.91881	-1.04632	-1.84273	tumor necrosis factor (ligand) superfamily, member 13b
	Vegfa	-2.04593	-2.35307	-2.52206	-2.47898	vascular endothelial growth factor A
	Vegfc	-2.33022	-1.92678	-1.65393	-2.19324	vascular endothelial growth factor C
Others	C1qa	1.71433	2.23945	1.60425	1.7759	complement component 1, q subcomponent, alpha polypeptide
	C5ar1	2.46162	3.635	1.38643	1.47982	complement component 5a receptor 1
	Ccl17	1.98213	2.49417	1.52206	1.67438	chemokine (C-C motif) ligand 17
	Glrx2	1.84527	2.23751	1.64324	1.60948	glutaredoxin 2 (thioltransferase)
	H2-Ea	-1.89206	-1.60918	-2.58039	-1.53966	histocompatibility 2, class II antigen E alpha
	H2-Ob	1.98213	1.80622	1.77247	1.78542	histocompatibility 2, O region beta locus
	Igh-6	2.86372	1.81003	1.72358	1.63669	Immunoglobulin heavy chain 6 (heavy chain of IgM)
	Il18bp	2.0097	2.11592	1.68591	1.5855	interleukin 18 binding protein
	Itga6	-2.56204	-2.48047	-1.55666	-1.75235	integrin alpha 6
	Lyve1	-2.48015	-1.85797	-1.48642	-1.75648	lymphatic vessel endothelial hyaluronan receptor 1
	Slurp1	3.18659	1.77837	1.48257	1.61131	secreted Ly6/Plaur domain containing 1
	Timp1	2.0306	2.31887	1.71675	1.3963	tissue inhibitor of metalloproteinase 1
	Wars	1.81823	2.55199	1.59242	1.47764	tryptophanyl-tRNA synthetase

## Sheet: 9Vn_liver
Consistently and significantly expressed macrophage activation genes in 9V/null liver
Regulation	Symbol	lv_4wk	lv_12wk	lv_18wk	lv_28wk	Gene name
Upregulated	Cd36	1.88438	2.7098	4.948	2.84927	CD36 antigen
	Cd68	2.06235	4.75597	4.48505	3.26557	CD68 antigen
	Gdf10	2.21055	1.97628	1.81392	1.3409	growth differentiation factor 10
	H2-Aa	-1.08083	2.13159	2.69758	1.9883	histocompatibility 2, class II antigen A, alpha
	Igh-6	2.45999	2.59608	2.46946	2.11795	Immunoglobulin heavy chain 6 (heavy chain of IgM)
	Il1rn	1.61538	2.5118	3.05042	2.63692	interleukin 1 receptor antagonist
	Itgax	1.5037	3.84712	3.1534	3.04461	integrin alpha X
	Itgb2	1.25721	4.20342	3.78854	2.6451	integrin beta 2
	Lcn2	4.43439	8.39563	12.5573	8.17758	lipocalin 2
	Lgals1	2.81278	2.01565	2.49242	2.22191	lectin, galactose binding, soluble 1
	Lgals3	1.16503	5.85249	8.10363	8.75795	lectin, galactose binding, soluble 3
	Mmp12	-1.0317	15.937	21.2291	22.485	matrix metallopeptidase 12
	S100a11	2.49571	1.67993	2.17638	1.35594	S100 calcium binding protein A11 (calgizzarin)
	Sema4a	2.35197	2.74022	1.94945	1.43455	sema domain, immunoglobulin domain (Ig), transmembrane domain (TM) and short cytoplasmic domain, (semaphorin) 4A
	Sirpa	2.16461	2.40612	2.17878	1.60195	signal-regulatory protein alpha
Downregulated	Cd55	-2.28068	-2.22016	-1.56538	-2.0144	CD55 antigen
	Emr4	-2.59964	-2.84724	-2.12335	-2.25695	EGF-like module containing, mucin-like, hormone receptor-like sequence 4
	Ryk	-2.42607	-2.58557	-2.10697	-1.67515	receptor-like tyrosine kinase
Others	Cmtm6	-3.56639	-3.79148	-1.73075	-1.62568	CKLF-like MARVEL transmembrane domain containing 6
	Igfbp4	2.26896	2.70245	1.71601	1.30509	insulin-like growth factor binding protein 4
	Tgfb1	2.15764	2.93829	1.68891	1.07953	transforming growth factor, beta 1

## Sheet: 4L_liver
Consistently and significantly expressed macrophage activation genes in 4L liver
Regulation	Symbol	lv_4wk	lv_12wk	lv_18wk	lv_28wk	Gene name
Upregulated	Card10	2.203	1.83933	2.21471	1.37547	caspase recruitment domain family, member 10
	Cd36	2.21863	3.32648	4.3044	3.01345	CD36 antigen
	Csf1	2.07721	1.97004	1.80878	1.6294	colony stimulating factor 1 (macrophage)
	Csf1r	2.342	1.84204	2.41844	1.68089	colony stimulating factor 1 receptor
	Cxcl14	4.55929	5.46084	5.34255	1.25328	chemokine (C-X-C motif) ligand 14
	H2-Aa	1.24398	1.68975	2.3495	2.32229	histocompatibility 2, class II antigen A, alpha
	H2-Eb1	1.95862	2.18886	3.12444	2.83603	histocompatibility 2, class II antigen E beta
	Il18bp	2.96263	2.19865	3.22174	1.4699	interleukin 18 binding protein
	Il1rn	1.90783	1.59655	2.96265	2.97306	interleukin 1 receptor antagonist
	Itga5	2.5005	1.94473	1.49728	1.97657	integrin alpha 5 (fibronectin receptor alpha)
	Lgals1	2.16078	2.56621	2.74596	2.77558	lectin, galactose binding, soluble 1
	S100a11	2.95272	2.09457	1.83908	1.48323	S100 calcium binding protein A11 (calgizzarin)
	Sdc1	2.37009	2.46452	2.61867	2.00611	syndecan 1
	Sema4a	2.08497	1.94013	2.39414	1.60535	sema domain, immunoglobulin domain (Ig), transmembrane domain (TM) and short cytoplasmic domain, (semaphorin) 4A
Downregulated	Acp1	-2.56159	-2.08847	-1.54537	-2.00355	acid phosphatase 1, soluble
	Ccl27	-6.21966	-5.36297	-4.2195	-2.47885	chemokine (C-C motif) ligand 27
	Cd55	-1.8419	-2.03794	-1.84814	-2.07458	CD55 antigen
	Ryk	-2.18449	-2.44567	-2.14596	-1.83016	receptor-like tyrosine kinase
	Igh-6	2.77914	2.00781	1.7725	1.33436	Immunoglobulin heavy chain 6 (heavy chain of IgM)
	Tgfb1	2.26839	1.79055	2.55037	1.29248	transforming growth factor, beta 1
	Tlr12	2.66451	1.75154	2.5121	1.7793	toll-like receptor 12
