# Supplementary material for: Global gene expression profile progression in Gaucher disease mouse models
Source: BMC Genomics. 2011 Jan 11;12:20. doi: 10.1186/1471-2164-12-20 (PMC3032697; doi:10.1186/1471-2164-12-20)
Supplement: Additional file 5 — Common and unique macrophage activation genes in 9 V/null and 4L tissues. Listed common and unique macrophage activation genes in the lungs or livers between 9 V/null and 4L mice. [file 1471-2164-12-20-S5.XLS]

## Sheet: Pro_anti_pathway
Expression of macrophage activation genes in pro- and anti-inflammatory pathways in the lung and liver of 9V/null and 4L mice
							Lung								Liver
Pathways	Symbol	Gene Name			9V/null				4L				9V/null				4L
			lu_4wk	lu_12wk	lu_18wk	lu_28wk	lu_4wk	lu_12wk	lu_18wk	lu_28wk	lv_4wk	lv_12wk	lv_18wk	lv_28wk	lv_4wk	lv_12wk	lv_18wk	lv_28wk
IFNg regulated	IFNg*	interferon gamma	1.124	1.292	1.336	1.204	1.5125	1.27818	1.32884	1.43505	-1.00022	1.11758	1.0282	1.1756	1.14687	1.62146	1.21502	1.22506
	CCL19	chemokine (C-C motif) ligand 19	1.32534	3.28829	3.33648	2.03856	1.73773	1.46864	1.16592	1.53572	-1.34993	-1.03178	1.16536	1.00954	-1.05684	-1.08404	-1.08343	-1.18162
	CCL2*	chemokine (C-C motif) ligand 2	1.134	2.835	2.564	2.467	1.28419	1.21954	1.20251	1.4631	1.06434	1.13215	1.26933	1.53887	1.05074	1.10484	1.09951	1.0452
	CCL3*	chemokine (C-C motif) ligand 3	1.855	19.86	37.518	22.298	1.46387	1.67277	1.15491	1.34739	1.02274	1.58629	1.84905	1.83086	1.19021	-1.03743	-1.00215	1.17477
	CCL6	chemokine (C-C motif) ligand 6	2.004	4.073	6.557	6.138	-1.37976	-1.08997	-1.34413	1.22786	-1.45459	1.07368	1.37754	1.30596	-1.05338	-1.18413	1.31687	-1.69696
	CCL9*	chemokine (C-C motif) ligand 9	1.893	5.817	10.346	9.722	1.31729	1.54596	1.51235	1.3651	1.2954	-1.41832	1.07984	-1.12689	1.23817	-1.01912	1.05727	-1.31467
	CD44	CD44 antigen	3.176	4.971	2.155	2.387	1.05973	1.15644	-1.04453	1.29413	-1.00496	1.91273	1.7965	1.19866	1.64242	1.15787	1.68365	1.25294
	CXCL1	chemokine (C-X-C motif) ligand 1	1.466	8.56	10.786	7.739	1.32233	1.25247	-1.18333	1.66339	-1.28755	-1.16346	1.00849	1.2172	-1.08641	-1.03335	-1.47937	-1.02774
	CXCL12	chemokine (C-X-C motif) ligand 12	2.65	2.991	1.923	1.874	1.67921	1.33363	1.1301	1.02985	1.3436	1.35643	1.24393	1.55014	1.18017	1.41217	1.21196	1.58539
	IL6*	interleukin 6	-1.249	1.189	1.029	-1.009	-1.07999	-1.26147	-1.26225	-1.1062	1.16635	-1.00227	1.09555	1.24028	-1.14838	1.17329	1.08292	1.12391
	Msr1	macrophage scavenger receptor 1	1.092	2.843	2.808	2.322	1.34924	1.51495	-1.08881	1.07643	1.38442	1.07604	1.45283	1.3132	1.26826	1.21803	1.22629	1.07007
	NOS2*	nitric oxide synthase 2, inducible, macrophage	1.226	1.207	-1.001	1.13	1.20567	1.35074	-1.00088	1.20028	-1.2139	1.08702	-1.05203	-1.01755	-1.01171	1.05222	1.05557	1.33821
	TNF*	tumor necrosis factor	-1.096	1.036	1.279	1.337	1.18391	1.38434	-1.00787	1.45112	-1.20442	1.06684	1.23177	1.33746	1.21736	1.21651	-1.29623	1.12525
IL4 regulated	IL4*	interleukin 4	-1.074	-1.00705	1.13536	1.25319	-1.07096	1.28611	1.1074	1.36722	1.17295	1.33271	1.11527	1.11091	-1.03871	1.21184	1.1676	1.02979
	Arg2	arginase type II	1.31456	2.6611	3.04409	2.03372	1.78666	2.17876	1.29754	1.34413	-1.42787	-1.03823	1.43028	1.11541	1.36965	1.42677	1.04565	1.3277
	CCL17	chemokine (C-C motif) ligand 17	1.14579	3.75569	8.52326	5.90261	1.98213	2.49417	1.52206	1.67438	-1.30683	-1.09706	1.11459	-1.24929	-1.15736	1.04517	-1.11315	1.18927
	CCL22	chemokine (C-C motif) ligand 22	1.23728	3.06596	2.73397	2.72523	1.402	1.47655	1.0959	1.55869	-1.0133	1.00113	1.10508	1.24491	1.35975	1.16763	-1.04305	1.14807
	CD163*	CD163 antigen	-1.02891	1.01251	-1.4461	-1.3914	1.17258	1.14158	1.23394	-1.33498	1.16776	-1.49457	-2.9566	-4.65938	1.30774	-1.10863	1.71269	-1.08513
	Igh-6	Immunoglobulin heavy chain 6	3.03634	3.06554	3.4299	2.56487	2.86372	1.81003	1.72358	1.63669	2.45999	2.59608	2.46946	2.11795	2.77914	2.00781	1.7725	1.33436
	IL1rn	interleukin 1 receptor antagonist	1.41708	3.61549	3.81516	2.76162	1.29627	1.31695	1.37611	1.14058	1.61538	2.5118	3.05042	2.63692	1.90783	1.59655	2.96265	2.97306
	MMP12*	matrix metallopeptidase 12	1.70523	37.3458	56.2783	39.7212	1.22451	1.02307	-1.23973	1.21714	-1.0317	15.937	21.2291	22.485	1.18375	1.07263	1.08134	1.34672
	MMP19	matrix metallopeptidase 19	1.76159	3.60653	3.42776	3.11176	1.6586	1.64973	1.56335	-1.24855	2.61167	2.68937	2.54811	2.19118	2.23319	1.87118	2.00652	-1.09704
	MMP9	matrix metallopeptidase 9	1.27153	2.83743	4.30734	2.30822	-1.35256	1.23271	1.19948	1.22627	-1.0148	1.35811	1.51945	1.59887	1.60366	1.35541	1.45184	1.67845
	Retnla	resistin like alpha	1.91984	2.2285	2.47982	3.80024	2.79649	1.53823	2.53598	1.84004	-1.06163	1.25937	1.21059	1.06073	1.3762	1.22731	-1.03586	1.33444
Note: The numbers in Bold were significantly affected and satisfied with FDR (≤0.01) and FoldChage at ±1.8.
Genes with * sign were positive on immunohistochemstry study.
Shaded genes were not significantly expressed in macroarray study, but positive on immunohistochemstry study in 9V/null lung.
wk, week.

## Sheet: Common
Common macrophage activation genes between lung and liver in 9v/null or 4L
Symbols	Gene name	Lung								Liver
		9Vn_4wk	9Vn_12wk	9Vn_18wk	9Vn_28wk	4L_4wk	4L_12wk	4L_18wk	4L_28wk	9Vn_4wk	9Vn_12wk	9Vn_18wk	9Vn_28wk	4L_4wk	4L_12wk	4L_18wk	4L_28wk
Bmp1	bone morphogenetic protein 1	3.90917	2.55005	1.70879	1.06914	2.24642	2.32349	2.75492	-1.06364	4.66648	2.80535	2.28474	1.36112	2.75499	2.4994	3.0936	1.3593
Igh-6	Immunoglobulin heavy chain 6 (heavy chain of IgM)	3.03634	3.06554	3.4299	2.56487	4.98302	3.7991	3.15952	2.59517	2.45999	2.59608	2.46946	2.11795	3.99394	3.35891	2.4119	2.58895
Lgals1	lectin, galactose binding, soluble 1	1.96473	2.50005	3.30736	2.99311	2.72558	3.15064	2.16135	2.66758	3.14072	2.15668	2.6606	2.44152	2.46774	3.15771	2.92472	3.3796
Ptms	Parathymosin	2.35732	2.1374	1.74879	1.81916	2.55317	2.71186	2.05688	1.94214	2.3431	2.13718	2.07573	1.28856	2.13257	1.98498	2.13261	1.39222
Ryk	receptor-like tyrosine kinase	-2.26757	-2.05103	-2.12151	-1.8485	-1.55586	-1.89023	-1.81215	-2.75068	-2.42607	-2.58557	-2.10697	-1.67515	-2.18449	-2.44567	-2.14596	-1.83016

## Sheet: common_between_9Vn&4L_lu
Common macrophage activation genes between 9V/null and 4L in lung
Symbols	9Vn_4wk	9Vn_12wk	9Vn_18wk	9Vn_28wk	4L_4wk	4L_12wk	4L_18wk	4L_28wk	Gene name
Adamts9	-1.25065	-5.12863	-12.5785	-6.07423	-5.95086	-12.6903	-1.41504	-5.52586	a disintegrin-like and metallopeptidase (reprolysin type) with thrombospondin type 1 motif, 9
Aif1	1.2357	2.09981	2.67846	1.95416	2.01768	2.21541	1.97946	1.74063	allograft inflammatory factor 1
Bmp1	3.90917	2.55005	1.70879	1.06914	2.24642	2.32349	2.75492	-1.06364	bone morphogenetic protein 1
C1qa	1.13061	2.29528	3.69626	2.23196	1.71433	2.23945	1.60425	1.7759	complement component 1, q subcomponent, alpha polypeptide
C1qb	-1.07484	2.10932	3.68356	2.3726	2.53405	3.01885	1.41766	2.62366	complement component 1, q subcomponent, beta polypeptide
C1qc	1.61207	3.21003	3.86245	2.22105	2.1203	2.89497	2.13306	2.08934	complement component 1, q subcomponent, C chain
C5ar1	1.50756	1.61172	1.83998	1.29281	2.46162	3.635	1.38643	1.47982	complement component 5a receptor 1
Cblb	-2.45192	-4.97715	-10.772	-4.17745	-8.34421	-10.4139	-1.88788	-4.74041	Casitas B-lineage lymphoma b
Ccl17	1.14579	3.75569	8.52326	5.90261	1.98213	2.49417	1.52206	1.67438	chemokine (C-C motif) ligand 17
Ccr7	2.52657	4.88651	4.01723	3.52441	1.84691	2.00017	1.92565	2.09347	chemokine (C-C motif) receptor 7
Cd8b1	2.81913	2.98133	2.12335	2.09302	3.48814	1.89697	1.98501	1.88609	CD8 antigen, beta chain 1
Cdk5	1.68459	1.93005	2.37641	1.93903	1.97638	2.29688	1.74431	1.8555	cyclin-dependent kinase 5
Cmtm6	-4.04869	-2.66661	-2.18302	-1.61113	-1.60637	-2.33458	-3.56828	-1.8901	CKLF-like MARVEL transmembrane domain containing 6
Cmtm7	1.74059	2.10166	2.81577	2.24491	2.53722	2.51017	2.15654	2.35932	CKLF-like MARVEL transmembrane domain containing 7
Cnp	1.96808	2.25189	2.33604	1.99074	2.0169	2.65218	2.05014	2.06366	2',3'-cyclic nucleotide 3' phosphodiesterase
Cxcl14	3.63751	2.78003	1.76804	1.94894	4.49646	3.79734	4.85163	3.07161	chemokine (C-X-C motif) ligand 14
Dpp4	-2.13312	-1.63734	-2.87557	-2.7193	-2.0799	-2.73206	-2.13862	-3.26137	Dipeptidylpeptidase 4
Efnb1	-1.45011	-1.89649	-2.48517	-1.99961	-2.38034	-1.99545	-1.74878	-2.05395	ephrin B1
Entpd1	-1.93289	-1.97714	-2.03387	-2.21779	-1.64848	-2.15942	-1.52267	-2.59893	ectonucleoside triphosphate diphosphohydrolase 1
Fcer1g	1.66224	2.76312	3.76474	2.56415	2.14097	2.45642	1.7104	2.09568	Fc receptor, IgE, high affinity I, gamma polypeptide
Fcgr2b	1.01664	2.51101	4.18211	3.06855	1.91407	2.26514	1.83596	1.78449	Fc receptor, IgG, low affinity IIb
Fgl2	-2.42845	-1.64194	-2.14707	-1.49125	-2.17471	-2.74391	-1.9279	-2.98014	fibrinogen-like protein 2
Flt1	-1.46822	-1.46873	-3.44757	-2.02648	-3.37432	-2.56396	-1.55811	-3.8517	FMS-like tyrosine kinase 1
Flt3l	1.65664	2.23046	2.09871	1.64847	2.47232	2.48055	2.16859	1.78582	FMS-like tyrosine kinase 3 ligand
Foxp1	-1.3344	-1.65868	-3.13722	-1.78043	-2.203	-2.54744	-1.77739	-2.62222	forkhead box P1
Gdf10	2.32334	2.46806	1.82849	1.83874	3.24925	2.343	2.23106	1.83472	growth differentiation factor 10
Gh	1.35548	1.29118	1.62893	1.6118	1.64568	2.42611	1.46053	1.89567	growth hormone
H2-Ab1	1.27933	2.47693	2.23711	2.43837	1.94969	2.66633	1.96856	2.27361	histocompatibility 2, class II antigen A, beta 1
H2-DMb1	1.285	2.56682	2.98352	2.77921	2.27649	3.12611	2.2451	2.46681	histocompatibility 2, class II, locus Mb1
H2-DMb2	-1.21308	1.50435	2.42291	1.7674	3.33277	3.36208	1.87767	2.54121	histocompatibility 2, class II, locus Mb2
Ifi204	-3.69017	-1.86287	-2.06655	-1.8785	-5.36896	-4.63512	-5.45014	-4.56532	interferon activated gene 204
Ifngr2	2.85107	2.73312	3.07996	2.3854	2.69554	2.36338	2.77941	1.77326	interferon gamma receptor 2
Igh-6	1.76488	1.89028	2.00218	1.65044	2.86372	1.81003	1.72358	1.63669	Immunoglobulin heavy chain 6 (heavy chain of IgM)
Il18bp	1.22732	2.46951	2.39912	1.75695	2.0097	2.11592	1.68591	1.5855	interleukin 18 binding protein
Ilf2	2.45886	2.74563	3.888	2.70454	3.55382	3.37191	2.88849	2.20405	interleukin enhancer binding factor 2
Itga6	-1.62076	-1.9368	-3.19156	-1.91516	-2.56204	-2.48047	-1.55666	-1.75235	integrin alpha 6
Lcn2	2.58611	8.92366	9.80746	9.48354	2.67854	3.58294	2.84234	2.74675	lipocalin 2
Lgals1	2.06384	2.48996	3.06007	2.8492	2.64124	2.76536	2.25235	2.52284	lectin, galactose binding, soluble 1
Ltb	1.72013	2.36383	2.5169	2.48727	2.33142	2.05132	2.1369	1.53068	lymphotoxin B
Marco	3.95755	4.94211	1.52547	1.02607	2.50981	4.30094	3.06345	2.18287	macrophage receptor with collagenous structure
Mdk	2.99432	1.82986	2.59938	1.77446	3.92778	3.33056	2.31312	2.3472	midkine
Mif	1.55751	1.70535	2.56905	2.01635	1.75358	2.26105	1.7283	1.86732	macrophage migration inhibitory factor
Mrc2	7.63227	3.06105	1.52475	2.13331	3.22127	2.32409	3.17505	1.62047	mannose receptor, C type 2
Npy	1.72164	2.63094	6.17732	3.55837	3.00309	3.53926	3.57751	4.39373	neuropeptide Y
Ptms	2.35732	2.1374	1.74879	1.81916	2.55317	2.71186	2.05688	1.94214	Parathymosin
Rab27a	2.34279	4.20325	3.06496	2.06088	4.17021	3.80315	3.60412	1.80669	RAB27A, member RAS oncogene family
Retnla	1.91984	2.2285	2.47982	3.80024	2.79649	1.53823	2.53598	1.84004	resistin like alpha
Ryk	-2.26757	-2.05103	-2.12151	-1.8485	-1.55586	-1.89023	-1.81215	-2.75068	receptor-like tyrosine kinase
Sema7a	2.43617	3.46681	2.7759	2.2922	2.80765	2.05665	2.0537	1.0186	sema domain, immunoglobulin domain (Ig), and GPI membrane anchor, (semaphorin) 7
Smad3	2.5837	3.25058	1.99235	1.81706	1.965	2.64503	2.39908	1.71345	MAD homolog 3 (Drosophila)
Socs2	-2.02744	-2.76316	-3.29495	-2.98683	-3.55368	-3.02615	-1.73326	-2.27289	suppressor of cytokine signaling 2
Tfpi	-1.72249	-1.52233	-2.22043	-2.34496	-1.85326	-2.29328	-1.62953	-2.67493	tissue factor pathway inhibitor
Timm50	2.13032	1.85786	2.59208	1.88789	2.06609	3.07199	1.88793	1.66188	translocase of inner mitochondrial membrane 50 homolog (yeast)
Timp1	1.40486	3.06592	3.34191	2.74137	2.0306	2.31887	1.71675	1.3963	tissue inhibitor of metalloproteinase 1
Trem2	1.56642	2.9342	4.80058	2.77204	1.85167	2.2267	1.46255	1.8631	triggering receptor expressed on myeloid cells 2
Vegfa	-2.20225	-2.17	-2.67897	-1.96171	-2.04593	-2.35307	-2.52206	-2.47898	vascular endothelial growth factor A

## Sheet: unique_lung
Uniquely expressed macrophage activation genes in lung of 9V/null or 4L mice.
Types	Symbols	lu_4wk	lu_12wk	lu_18wk	lu_28wk	Gene name
9V/null lung	Arg2	1.31456	2.6611	3.04409	2.03372	arginase type II
	Bsg	2.36765	1.99124	2.22606	2.02193	basigin
	C3ar1	1.04872	2.78695	2.42164	2.94148	complement component 3a receptor 1
	Ccl12	1.11473	2.1384	2.86775	2.02356	chemokine (C-C motif) ligand 12
	Ccl19	1.32534	3.28829	3.33648	2.03856	chemokine (C-C motif) ligand 19
	Ccl2	1.13406	2.83451	2.56435	2.46674	chemokine (C-C motif) ligand 2
	Ccl22	1.23728	3.06596	2.73397	2.72523	chemokine (C-C motif) ligand 22
	Ccl3	1.85534	19.8603	37.5176	22.2976	chemokine (C-C motif) ligand 3
	Ccl5	-1.15577	2.72683	2.66196	2.1819	chemokine (C-C motif) ligand 5
	Ccl6	2.00414	4.07326	6.55711	6.13767	chemokine (C-C motif) ligand 6
	Ccl9	1.89286	5.81736	10.3455	9.72225	chemokine (C-C motif) ligand 9
	Cd40	1.94478	1.92513	1.80293	1.71227	CD40 antigen
	Cd44	3.17506	4.97132	2.15503	2.38654	CD44 antigen
	Cd52	1.21899	2.06303	2.44872	2.64431	CD52 antigen
	Cd68	3.29649	6.37983	7.1977	3.88787	CD68 antigen
	Cd84	1.11595	2.64808	3.3625	1.92704	CD84 antigen
	Cd86	-1.14561	3.04476	2.3855	2.0582	CD86 antigen
	Cd8a	1.82113	2.61293	2.15501	1.80526	CD8 antigen, alpha chain
	Ceacam1	2.52625	3.65233	1.71528	2.11554	CEA-related cell adhesion molecule 1
	Clec4d	-1.29682	2.01127	4.12133	4.18934	C-type lectin domain family 4, member d
	Clec4n	1.12204	2.90239	3.88656	2.77526	C-type lectin domain family 4, member n
	Clec5a	2.38109	7.64164	10.4589	5.09981	C-type lectin domain family 5, member a
	Cxcl1	1.46637	8.56028	10.7858	7.73933	chemokine (C-X-C motif) ligand 1
	Cxcl12	2.65013	2.99118	1.9231	1.87424	chemokine (C-X-C motif) ligand 12
	Cxcl16	1.2146	1.87874	2.23933	2.24495	chemokine (C-X-C motif) ligand 16
	Ednra	2.00578	1.9598	-1.06694	1.54337	endothelin receptor type A
	Fcer2a	1.50496	5.9342	4.08465	3.46549	Fc receptor, IgE, low affinity II, alpha polypeptide
	Fcgr3	1.10516	1.84773	3.14469	2.49384	Fc receptor, IgG, low affinity III
	Fscn1	3.26111	2.60229	1.55084	1.51098	fascin homolog 1, actin bundling protein (Strongylocentrotus purpuratus)
	Gdf15	1.87516	3.40744	6.60266	3.74961	growth differentiation factor 15
	Gp49a	1.49946	6.60115	6.87626	5.16556	glycoprotein 49 A
	Gpr172b	1.60076	1.9123	2.4443	1.65397	G protein-coupled receptor 172B
	H13	2.13871	2.47152	2.50295	2.15245	histocompatibility 13
	Ifnar2	1.62401	2.00161	2.34347	1.82155	interferon (alpha and beta) receptor 2
	Il1rn	1.41708	3.61549	3.81516	2.76162	interleukin 1 receptor antagonist
	Il4i1	1.24434	2.28088	2.27139	1.87749	interleukin 4 induced 1
	Il4ra	2.04359	2.17113	1.46989	1.80196	interleukin 4 receptor, alpha
	Il7r	-1.03427	2.52322	2.18361	2.00843	interleukin 7 receptor
	Irak1	-2.11409	-2.08795	-1.48182	-1.68118	interleukin-1 receptor-associated kinase 1
	Itgam	1.62127	3.33719	1.83316	1.78926	integrin alpha M
	Itgax	1.60167	2.69271	2.17168	1.47354	integrin alpha X
	Kitl	-1.4604	-1.11445	-3.47372	-2.82632	kit ligand
	Lat2	1.44438	2.6701	3.86952	3.14973	linker for activation of T cells family, member 2
	Ly6i	1.03373	12.7501	14.8548	8.99511	lymphocyte antigen 6 complex, locus I
	Mgl2	1.7437	2.94548	2.53196	1.82119	macrophage galactose N-acetyl-galactosamine specific lectin 2
	Mmp12	1.70523	37.3458	56.2783	39.7212	matrix metallopeptidase 12
	Mmp19	1.76159	3.60653	3.42776	3.11176	matrix metallopeptidase 19
	Mmp9	1.27153	2.83743	4.30734	2.30822	matrix metallopeptidase 9
	Msr1	1.09241	2.84261	2.80788	2.32177	macrophage scavenger receptor 1
	Pglyrp1	1.90971	2.44769	2.50673	1.87265	peptidoglycan recognition protein 1
	Psg23	1.69876	1.7206	2.15252	2.05829	pregnancy-specific glycoprotein 23
	S100a4	-1.17778	2.18253	4.096	3.13806	S100 calcium binding protein A4
	Sdc1	2.61016	3.30812	2.75681	2.23347	syndecan 1
	Siglec5	-1.67769	-2.19265	-4.7362	-13.0938	sialic acid binding Ig-like lectin 5
	Sirpa	2.87759	3.07442	1.97796	1.46933	signal-regulatory protein alpha
	Tlr13	1.74918	3.95158	3.76881	2.62623	toll-like receptor 13
	Tnfrsf9	1.34209	3.79086	6.12397	2.63069	tumor necrosis factor receptor superfamily, member 9
	Tnfsf13	1.18916	2.24131	3.27998	2.25364	tumor necrosis factor (ligand) superfamily, member 13
	Tnfsf9	1.16243	1.93976	2.6946	1.81244	tumor necrosis factor (ligand) superfamily, member 9
	Tollip	2.26938	2.75508	2.12928	1.84669	toll interacting protein
	Tyrobp	1.27525	2.14101	3.99309	2.50986	TYRO protein tyrosine kinase binding protein
	Vav1	1.39293	2.15167	2.28442	1.72987	vav 1 oncogene
	Zap70	1.60879	2.05972	2.56101	1.74153	zeta-chain (TCR) associated protein kinase
4L lung	Angpt1	-1.72624	-3.37944	-1.84766	-2.9355	angiopoietin 1
	Bdkrb2	-3.2257	-1.92536	-2.09703	-1.88934	bradykinin receptor, beta 2
	Bdnf	-1.86389	-2.16672	-1.65872	-1.94605	brain derived neurotrophic factor
	Bmp2	-1.64764	-1.99694	-2.11881	-2.15298	bone morphogenetic protein 2
	Bmp5	-1.96566	-3.0074	-1.79603	-3.42628	bone morphogenetic protein 5
	Cd14	1.88559	3.06871	2.20133	1.98081	CD14 antigen
	Figf	-1.85282	-2.55827	-2.80635	-2.15674	C-fos induced growth factor
	Glrx2	1.84527	2.23751	1.64324	1.60948	glutaredoxin 2 (thioltransferase)
	Gls	-1.96477	-2.94847	-1.22714	-2.39572	glutaminase
	H2-D1	-5.4381	-5.00771	-6.43168	-3.33601	Histocompatibility 2, D region locus 1
	H2-DMa	1.82946	3.14467	1.98623	2.33274	histocompatibility 2, class II, locus DMa
	H2-Ea	-1.89206	-1.60918	-2.58039	-1.53966	histocompatibility 2, class II antigen E alpha
	H2-Eb1	2.11708	3.30815	2.46296	3.1277	histocompatibility 2, class II antigen E beta
	H2-Oa	1.40811	2.10154	1.7501	2.49997	histocompatibility 2, O region alpha locus
	H2-Ob	1.98213	1.80622	1.77247	1.78542	histocompatibility 2, O region beta locus
	Il6st	-6.29694	-9.63289	-3.17746	-3.67846	interleukin 6 signal transducer
	Lyve1	-2.48015	-1.85797	-1.48642	-1.75648	lymphatic vessel endothelial hyaluronan receptor 1
	Mmp23	2.34891	3.03384	2.33303	2.45278	matrix metallopeptidase 23
	Mst1	1.45866	2.70498	1.48699	2.03457	macrophage stimulating 1 (hepatocyte growth factor-like)
	Sema4d	1.91678	1.91434	1.74262	1.8942	sema domain, immunoglobulin domain (Ig), transmembrane domain (TM) and short cytoplasmic domain, (semaphorin) 4D
	Slurp1	3.18659	1.77837	1.48257	1.61131	secreted Ly6/Plaur domain containing 1
	Spp1	-5.50835	-2.66697	-2.37146	-2.89632	secreted phosphoprotein 1
	Timp4	1.9796	2.49426	1.91139	1.81783	tissue inhibitor of metalloproteinase 4
	Tnfsf10	-1.85657	-2.2728	-1.50182	-2.22919	tumor necrosis factor (ligand) superfamily, member 10
	Tnfsf13b	-2.02304	-2.91881	-1.04632	-1.84273	tumor necrosis factor (ligand) superfamily, member 13b
	Vegfc	-2.33022	-1.92678	-1.65393	-2.19324	vascular endothelial growth factor C
	Wars	1.81823	2.55199	1.59242	1.47764	tryptophanyl-tRNA synthetase

## Sheet: common_between_9Vn&4L_lv
Common macrophage activation genes between 9V/null and 4L in liver
Symbols	9Vn_4wk	9Vn_12wk	9Vn_18wk	9Vn_28wk	4L_4wk	4L_12wk	4L_18wk	4L_28wk	Gene name
Bmp1	4.66648	2.80535	2.28474	1.36112	2.75499	2.4994	3.0936	1.3593	bone morphogenetic protein 1
Cd36	1.64485	2.7432	4.45934	2.96112	2.01502	3.62311	3.95279	2.47306	CD36 antigen
Cd55	-2.28068	-2.22016	-1.56538	-2.0144	-1.8419	-2.03794	-1.84814	-2.07458	CD55 antigen
H2-Aa	-1.08083	2.13159	2.69758	1.9883	-1.03887	-1.01613	1.67131	1.3173	histocompatibility 2, class II antigen A, alpha
Igh-6	2.45999	2.59608	2.46946	2.11795	3.99394	3.35891	2.4119	2.58895	Immunoglobulin heavy chain 6 (heavy chain of IgM)
Il1rn	2.29115	3.98943	4.98884	4.04695	1.90783	1.59655	2.96265	2.97306	interleukin 1 receptor antagonist
Irak1	-2.17726	-1.98303	-1.74549	-1.61808	-2.02511	-1.8615	-1.64497	-1.75703	interleukin-1 receptor-associated kinase 1
Lgals1	3.14072	2.15668	2.6606	2.44152	2.46774	3.15771	2.92472	3.3796	lectin, galactose binding, soluble 1
Ptms	2.3431	2.13718	2.07573	1.28856	2.13257	1.98498	2.13261	1.39222	Parathymosin
Ryk	-2.42607	-2.58557	-2.10697	-1.67515	-2.18449	-2.44567	-2.14596	-1.83016	receptor-like tyrosine kinase
S100a11	2.49571	1.67993	2.17638	1.35594	2.95272	2.09457	1.83908	1.48323	S100 calcium binding protein A11 (calgizzarin)
Sema4a	2.35197	2.74022	1.94945	1.43455	2.08497	1.94013	2.39414	1.60535	sema domain, immunoglobulin domain (Ig), transmembrane domain (TM) and short cytoplasmic domain, (semaphorin) 4D
Tgfb1	2.15764	2.93829	1.68891	1.07953	2.26839	1.79055	2.55037	1.29248	transforming growth factor, beta 1

## Sheet: unique_liver
Supplementary data 5.
Uniquely expressed macrophage activation genes in liver of 9V/null or 4L mice.
Types	Symbols	lv_4wk	lv_12wk	lv_18wk	lv_28wk	Gene name
9V/null liver	Cd68	2.06235	4.75597	4.48505	3.26557	CD68 antigen
	Cmtm6	-3.56639	-3.79148	-1.73075	-1.62568	CKLF-like MARVEL transmembrane domain containing 6
	Emr4	-2.59964	-2.84724	-2.12335	-2.25695	EGF-like module containing, mucin-like, hormone receptor-like sequence 4
	Gdf10	2.21055	1.97628	1.81392	1.3409	growth differentiation factor 10
	Igfbp4	2.26896	2.70245	1.71601	1.30509	insulin-like growth factor binding protein 4
	Itgax	1.5037	3.84712	3.1534	3.04461	integrin alpha X
	Itgb2	1.25721	4.20342	3.78854	2.6451	integrin beta 2
	Lcn2	4.43439	8.39563	12.5573	8.17758	lipocalin 2
	Lgals3	1.16503	5.85249	8.10363	8.75795	lectin, galactose binding, soluble 3
	Mmp12	-1.0317	15.937	21.2291	22.485	matrix metallopeptidase 12
	Sirpa	2.65523	2.75456	2.31085	2.13319	signal-regulatory protein alpha
4L liver	Acp1	-2.56159	-2.08847	-1.54537	-2.00355	acid phosphatase 1, soluble
	Card10	2.203	1.83933	2.21471	1.37547	caspase recruitment domain family, member 10
	Ccl27	-6.21966	-5.36297	-4.2195	-2.47885	chemokine (C-C motif) ligand 27
	Csf1	2.07721	1.97004	1.80878	1.6294	colony stimulating factor 1 (macrophage)
	Csf1r	2.342	1.84204	2.41844	1.68089	colony stimulating factor 1 receptor
	Cxcl14	4.55929	5.46084	5.34255	1.25328	chemokine (C-X-C motif) ligand 14
	Fcer1g	1.72957	1.79429	2.17644	1.58677	Fc receptor, IgE, high affinity I, gamma polypeptide
	H2-Eb1	1.95862	2.18886	3.12444	2.83603	histocompatibility 2, class II antigen E beta
	Il18bp	2.96263	2.19865	3.22174	1.4699	interleukin 18 binding protein
	Itga5	2.5005	1.94473	1.49728	1.97657	integrin alpha 5 (fibronectin receptor alpha)
	Sdc1	2.37009	2.46452	2.61867	2.00611	syndecan 1
	Tlr12	2.66451	1.75154	2.5121	1.7793	toll-like receptor 12
	Vav1	2.00679	1.68695	2.15489	1.49174	vav 1 oncogene
