# Supplementary material for: Global gene expression profile progression in Gaucher disease mouse models
Source: BMC Genomics. 2011 Jan 11;12:20. doi: 10.1186/1471-2164-12-20 (PMC3032697; doi:10.1186/1471-2164-12-20)
Supplement: Additional file 6 — Differentially expressed genes in 9 V/null lung vs. WT with various backgrounds. Listed differentially expressed global genes and macrophage activation genes and their commonality in 9 V/null lungs vs. WT with various backgrounds. [file 1471-2164-12-20-S6.XLS]

## Sheet: alter_9Vn_lu
Differentially expressed genes in 9v/null lung with FVB background WT
ProbesetID	Symbol	9Vn_4w	9Vn_12w	9Vn_18w	9Vn_28w	Gene Name
1451644_a_at	0610037M15Rik	2.12721	2.55069	1.68986	2.13555	RIKEN cDNA 0610037M15 gene
1434484_at	1100001G20Rik	1.49936	4.29347	5.60475	2.55646	RIKEN cDNA 1100001G20 gene
1444262_at	1110017F19Rik	1.07361	2.00243	3.58071	-1.84812	RIKEN cDNA 1110017F19 gene
1434340_at	1110020P15Rik	4.35261	7.03361	11.3163	-1.69141	RIKEN cDNA 1110020P15 gene
1416805_at	1110032E23Rik	2.01477	2.02137	1.29545	1.30671	RIKEN cDNA 1110032E23 gene
1443515_at	1110032F04Rik	-2.02891	-1.29899	-1.19956	-1.13161	RIKEN cDNA 1110032F04 gene
1457243_at	1110032O16Rik	-1.04689	-1.88231	-1.47663	-1.32231	RIKEN cDNA 1110032O16 gene
1457779_at	1110046J04Rik	1.20873	1.78924	2.76339	1.46413	RIKEN cDNA 1110046J04 gene
1431650_at	1110054P19Rik	-1.95228	-1.15106	-1.13283	-1.33271	RIKEN cDNA 1110054P19 gene
1429065_at	1200009F10Rik	2.55365	2.26549	1.83279	-1.14396	RIKEN cDNA 1200009F10 gene
1453234_at	1300002K09Rik	1.34341	2.78661	2.91868	1.82373	RIKEN cDNA 1300002K09 gene
1419660_at	1600012F09Rik	1.73263	1.79645	2.45941	1.19168	RIKEN cDNA 1600012F09 gene
1454254_s_at	1600029D21Rik	2.48372	2.09608	1.13213	1.20636	RIKEN cDNA 1600029D21 gene
1428601_at	1700003E16Rik	-1.87688	-1.53415	-1.53002	-1.36554	RIKEN cDNA 1700003E16 gene
1430169_at	1700007K09Rik	-1.85674	-1.242	-1.13082	-1.40523	RIKEN cDNA 1700007K09 gene
1431783_at	1700010L04Rik	-1.81355	-1.06888	-1.1301	-1.41008	RIKEN cDNA 1700010L04 gene
1432333_a_at	1700027D21Rik	-1.81111	-1.21975	-1.11322	-1.24962	RIKEN cDNA 1700027D21 gene
1419715_at	1700029F12Rik	-1.94606	-1.44503	-1.15988	-1.36974	RIKEN cDNA 1700029F12 gene
1454251_at	1700034J04Rik	-1.79495	-1.55871	-1.58786	-1.87631	RIKEN cDNA 1700034J04 gene
1444770_at	1700095A13Rik	-1.83641	-1.15599	-1.1163	-1.27257	RIKEN cDNA 1700095A13 gene
1431838_at	1700128E19Rik	-2.20135	-1.14132	-1.01801	-1.31534	RIKEN cDNA 1700128E19 gene
1441871_at	1810044D09Rik	-2.1594	-1.58463	1.01721	-1.31985	RIKEN cDNA 1810044D09 gene
1442123_at	2010012P19Rik	1.12171	4.64703	4.60308	-1.19688	RIKEN cDNA 2010012P19 gene
1440160_x_at	2010321M09Rik	-1.85393	-1.49168	-1.16217	-1.34768	RIKEN cDNA 2010321M09 gene
1433208_at	2210017G18Rik	-1.93945	-1.4166	-1.01186	-1.5312	RIKEN cDNA 2210017G18 gene
1453808_at	2210416O15Rik	-1.85792	-1.37588	-1.08361	-1.39318	RIKEN cDNA 2210416O15 gene
1429637_at	2210419I08Rik	2.20437	1.52822	1.52867	2.10026	RIKEN cDNA 2210419I08 gene
1437145_s_at	2310002J15Rik	-2.30277	-1.38686	-1.08571	-1.11001	RIKEN cDNA 2310002J15 gene
1429887_at	2310005C01Rik	-2.29651	-1.54029	-1.21801	-1.26422	RIKEN cDNA 2310005C01 gene
1433033_at	2310007H11Rik	-1.87631	-1.24313	-1.15102	-1.10755	RIKEN cDNA 2310007H11 gene
1453829_at	2310007J06Rik	-1.96634	-1.19929	-1.59081	-1.24527	RIKEN cDNA 2310007J06 gene
1417030_at	2310028N02Rik	2.25722	1.39122	1.14701	1.52755	RIKEN cDNA 2310028N02 gene
1454547_at	2310045N14Rik	-1.84544	-1.50969	-1.13717	-1.48319	RIKEN cDNA 2310045N14 gene
1436509_at	2410014A08Rik	1.59992	1.86677	1.53204	1.16139	RIKEN cDNA 2410014A08 gene
1432651_at	2510019K15Rik	-1.93304	-1.42856	-1.11257	-1.6293	RIKEN cDNA 2510019K15 gene
1435871_at	2600009P04Rik	-1.80496	-1.60966	1.11762	-1.28227	RIKEN cDNA 2600009P04 gene
1454453_at	2610011I18Rik	-1.83639	-1.19399	-1.19682	-1.65072	RIKEN cDNA 2610011I18 gene
1434110_x_at	2610016E04Rik	-1.34436	-3.48775	-1.11869	-1.88254	major urinary protein 1
1435678_at	2610017I09Rik	-1.98775	-1.20412	-1.1844	-1.31476	RIKEN cDNA 2610017I09 gene
1453261_at	2610035D17Rik	-2.01437	-1.07254	1.04431	-2.34553	RIKEN cDNA 2610035D17 gene
1431141_at	2610507I01Rik	1.79287	2.21211	1.75498	-1.39762	RIKEN cDNA 2610507I01 gene
1424262_at	2810003C17Rik	-2.2967	-1.49579	-1.66532	-1.6321	RIKEN cDNA 2810003C17 gene
1432923_at	2810404I24Rik	-2.26664	-1.26268	-1.09068	-1.67991	RIKEN cDNA 2810404I24 gene
1433265_at	2810416A17Rik	-1.93492	-1.12213	-1.00768	-1.70915	RIKEN cDNA 2810416A17 gene
1438438_at	2900002H16Rik	-2.12133	-1.21177	-1.181	-1.56896	RIKEN cDNA 2900002H16 gene
1454502_at	2900022B07Rik	-1.88135	1.018	1.01154	-1.34781	RIKEN cDNA 2900022B07 gene
1428468_at	3110043O21Rik	1.8079	1.59684	1.57707	1.29412	RIKEN cDNA 3110043O21 gene
1429018_at	3830408D24Rik	-2.44312	-1.73117	-1.23141	1.71359	RIKEN cDNA 3830408D24 gene
1451994_s_at	3930401K13Rik	1.28597	1.40446	1.14622	1.91542	RIKEN cDNA 3930401K13 gene
1455541_a_at	4430402I18Rik	-1.30616	-1.29795	-1.30543	-1.92445	RIKEN cDNA 4430402I18 gene
1453976_at	4432414F05Rik	1.13785	-2.56171	-1.71627	-1.58896	RIKEN cDNA 4432414F05 gene
1460463_at	4632413I24Rik	-1.58705	-1.68417	-2.46108	-1.31008	RIKEN cDNA 4632413I24 gene
1432876_at	4632418H02Rik	-2.10785	-1.45124	-1.06669	-1.25306	RIKEN cDNA 4632418H02 gene
1452365_at	4732435N03Rik	2.08121	1.40249	-1.38725	1.64809	RIKEN cDNA 4732435N03 gene
1433831_at	4833418A01Rik	2.05528	1.83622	1.60946	1.11108	RIKEN cDNA 4833418A01 gene
1419636_at	4833420G17Rik	2.03422	1.27038	1.21114	1.37107	RIKEN cDNA 4833420G17 gene
1438987_at	4921509E07Rik	-1.93818	-1.39774	-1.16533	-1.41342	RIKEN cDNA 4921509E07 gene
1430467_at	4921511H03Rik	-1.94086	-1.08911	-1.07737	-1.61622	RIKEN cDNA 4921511H03 gene
1432046_at	4930404K06Rik	-2.00319	-1.33176	1.01365	-1.37531	RIKEN cDNA 4930404K06 gene
1432544_at	4930449E01Rik	-2.07829	-1.2642	-1.14891	-1.09928	RIKEN cDNA 4930449E01 gene
1454595_at	4930451E06Rik	-1.80091	-1.33221	-1.19651	-1.29357	RIKEN cDNA 4930451E06 gene
1433370_at	4930474A20Rik	-2.00534	-1.01911	-1.52461	-1.15824	RIKEN cDNA 4930474A20 gene
1441335_at	4930474N05Rik	-1.8583	-1.25531	1.00149	-1.29551	RIKEN cDNA 4930474N05 gene
1460298_at	4930483J18Rik	-2.25513	-1.03539	-1.12682	-1.23501	RIKEN cDNA 4930483J18 gene
1453549_at	4930500G05Rik	-2.08588	-1.20953	-1.15767	-1.30289	RIKEN cDNA 4930500G05 gene
1453835_at	4930505M18Rik	-2.37979	-1.26585	-1.19884	-1.59575	RIKEN cDNA 4930505M18 gene
1432693_at	4930517G19Rik	-2.95093	-1.73544	-1.22994	-1.37134	RIKEN cDNA 4930517G19 gene
1431460_at	4930519D14Rik	-1.85039	-1.13169	-1.15891	-1.53096	RIKEN cDNA 4930519D14 gene
1432373_at	4930533B01Rik	-1.89755	-1.26477	-1.01723	-1.39318	RIKEN cDNA 4930533B01 gene
1427534_at	4930535I16Rik	-1.86992	-1.11278	1.06305	-1.41488	RIKEN cDNA 4930535I16 gene
1430910_at	4930544L04Rik	-1.91501	-1.06492	-1.10239	-1.22499	RIKEN cDNA 4930544L04 gene
1432574_at	4930548F15Rik	-2.12032	-1.30368	-1.09506	-1.25968	RIKEN cDNA 4930548F15 gene
1433276_at	4930556A12Rik	-2.35849	-1.48218	-1.00976	-1.26898	RIKEN cDNA 4930556A12 gene
1432784_at	4930556A17Rik	-2.2161	-1.43422	-1.05514	-1.43762	RIKEN cDNA 4930556A17 gene
1439502_at	4930573I19Rik	1.88291	1.34457	1.17483	1.26213	RIKEN cDNA 4930573I19 gene
1433056_at	4931407J08Rik	-2.06761	-1.58233	1.0089	-1.4731	RIKEN cDNA 4931407J08 gene
1432882_at	4932431P20Rik	-2.18264	-1.75005	-1.17913	-1.88468	RIKEN cDNA 4932431P20 gene
1432210_at	4933401H06Rik	-2.57021	-1.32608	-1.30821	-1.13782	RIKEN cDNA 4933401H06 gene
1431476_at	4933407I05Rik	-1.91898	-1.35732	-1.09236	-1.1613	RIKEN cDNA 4933407I05 gene
1433081_at	4933407I18Rik	-2.00063	-1.09113	-1.04635	-1.59916	RIKEN cDNA 4933407I18 gene
1439546_at	4933417O08Rik	-1.90889	-1.61496	1.00195	-1.44578	RIKEN cDNA 4933417O08 gene
1432040_at	4933417O13Rik	-1.93638	-1.31585	1.04311	-1.46585	RIKEN cDNA 4933417O13 gene
1454459_at	4933423L19Rik	-1.80372	-1.13806	-1.12521	-1.52087	RIKEN cDNA 4933423L19 gene
1433112_at	4933424L07Rik	-2.49889	-1.32907	1.00001	-1.27804	RIKEN cDNA 4933424L07 gene
1432712_at	4933425M03Rik	-2.36867	-1.16152	-1.03557	-1.53096	RIKEN cDNA 4933425M03 gene
1454606_at	4933426M11Rik	2.05793	1.52927	1.14727	1.4444	RIKEN cDNA 4933426M11 gene
1431524_at	4933427I22Rik	-2.12327	-1.45794	-1.1755	-1.31323	RIKEN cDNA 4933427I22 gene
1433189_at	4933433N18Rik	-2.04285	-1.48111	-1.18279	-1.37416	RIKEN cDNA 4933433N18 gene
1432389_at	4933438A12Rik	-1.91197	-1.24344	-1.12511	-1.49601	RIKEN cDNA 4933438A12 gene
1435426_s_at	4933439C20Rik	1.40868	1.16243	1.92865	1.6878	RIKEN cDNA 4933439C20 gene
1433400_at	5033405D04Rik	-1.77253	-1.05824	-1.12802	-2.01615	RIKEN cDNA 5033405D04 gene
1430030_at	5330426P16Rik	3.37594	1.8073	1.43563	1.10936	RIKEN cDNA 5330426P16 gene
1432704_at	5730405A17Rik	-2.00799	-1.58329	-1.1445	1.00721	RIKEN cDNA 5730405A17 gene
1444601_at	5730422E09Rik	-2.14995	-1.12527	-1.00683	-1.54318	RIKEN cDNA 5730422E09 gene
1453287_at	5730557B15Rik	-1.61405	-2.49695	-2.35608	-1.91855	RIKEN cDNA 5730557B15 gene
1450559_at	5730559C18Rik	-2.06787	-1.33115	1.07112	-1.38261	RIKEN cDNA 5730559C18 gene
1454465_at	5830435N06Rik	-2.28097	-1.60499	1.02293	-1.04151	RIKEN cDNA 5830435N06 gene
1433105_at	5830438M01Rik	-2.17503	-1.32042	1.07405	-1.38476	RIKEN cDNA 5830438M01 gene
1433162_at	6230414M07Rik	-1.85329	-1.32626	1.00324	-1.4534	RIKEN cDNA 6230414M07 gene
1432839_at	6430598H11Rik	-1.8906	-1.25136	-1.3141	-1.38898	RIKEN cDNA 6430598H11 gene
1433685_a_at	6430706D22Rik	3.83562	2.81446	1.99929	-1.89459	RIKEN cDNA A730008H23 gene
1433245_at	6720475M21Rik	-1.80383	-1.2047	-1.02255	-1.41882	RIKEN cDNA 6720475M21 gene
1432893_at	9130011L11Rik	-1.85752	-1.30189	-1.37791	-1.49435	RIKEN cDNA 9130011L11 gene
1458490_at	9230116N13Rik	-1.90697	-1.21971	-1.05567	-1.25359	RIKEN cDNA 9230116N13 gene
1433384_at	9330199C07Rik	-1.84637	-1.34544	1.0892	-1.4922	RIKEN cDNA 9330199C07 gene
1442115_at	9430028L06Rik	2.71712	1.38276	1.02006	1.37401	RIKEN cDNA 9430028L06 gene
1458881_at	9530001P21Rik	-1.78283	-1.12587	-1.55606	-1.83388	RIKEN cDNA 9530001P21 gene
1457545_at	9530036O11Rik	1.01736	1.6888	2.1568	-1.09532	RIKEN cDNA 9530036O11Rik
1456463_at	A230106M20Rik	-2.81633	-1.40459	-1.31337	-1.63942	RIKEN cDNA A230106M20 gene
1455338_at	A4galt	2.3844	1.05279	1.32447	2.18313	alpha 1,4-galactosyltransferase
1446519_at	A730091E23Rik	-1.89732	-1.2006	-1.13685	-1.40385	RIKEN cDNA A730091E23 gene
1457709_a_at	A930005H10Rik	1.24821	1.21013	1.28115	2.16758	RIKEN cDNA A930005H10 gene
1445124_at	A930009L07Rik	-2.02651	-1.36676	-1.38972	-1.11771	RIKEN cDNA A930009L07 gene
1435453_at	A930011O12Rik	-1.86387	-1.66321	-1.12487	-1.37776	RIKEN cDNA A930011O12 gene
1443385_at	A930012N16Rik	-1.82159	-1.25153	1.03658	-1.66444	RIKEN cDNA A930012N16 gene
1433363_at	A930036I15Rik	-1.8337	-1.10601	-1.20671	-1.50983	RIKEN cDNA A930036I15 gene
1419393_at	Abcg5	-1.95045	-1.38057	-1.03057	-1.38229	ATP-binding cassette, sub-family G (WHITE), member 5
1424451_at	Acaa1b	-3.21767	-2.92817	-5.64712	-6.71531	acetyl-Coenzyme A acyltransferase 1B
1447741_x_at	Acad10	-1.9437	-1.10161	-1.01151	-1.30763	acyl-Coenzyme A dehydrogenase family, member 10
1429581_at	Acad9	1.9135	1.84697	1.89475	1.6683	acyl-Coenzyme A dehydrogenase family, member 9
1455328_at	Accn2	-2.00962	-1.3632	-1.10356	-1.36188	amiloride-sensitive cation channel 2, neuronal
1431609_a_at	Acp5	1.05091	2.10898	2.11296	2.45079	acid phosphatase 5, tartrate resistant
1419009_at	Actl7a	-2.14411	-1.36452	-1.20179	-1.40062	actin-like 7a
1443377_at	Adam1a	-2.18518	-1.46475	1.0683	-1.25946	a disintegrin and metallopeptidase domain 1a
1452495_at	Adam28	-2.12193	-1.14159	1.05166	-1.38454	a disintegrin and metallopeptidase domain 28
1435990_at	Adamts2	1.85486	1.49027	1.40607	1.15596	a disintegrin-like and metallopeptidase (reprolysin type) with thrombospondin type 1 motif, 2
1429214_at	Adamtsl2	1.39768	1.84911	1.38729	1.29675	ADAMTS-like 2
1438758_at	Adi1	-1.68066	-1.05092	1.1226	-5.61704	acireductone dioxygenase 1
1434430_s_at	Adora2b	-1.69315	1.87548	2.53939	3.30035	adenosine A2b receptor
1455918_at	Adrb3	1.22038	-1.87349	-2.21131	-1.46526	adrenergic receptor, beta 3
1424957_at	Ahdc1	-2.06074	-1.32512	-1.03526	-1.55685	AT hook, DNA binding motif, containing 1
1420679_a_at	Aig1	1.5266	1.57668	1.87044	1.14238	androgen-induced 1
1431868_at	Akap4	-2.0357	-1.31514	-1.26758	-1.42751	Mus musculus, clone IMAGE:6772812, mRNA
1447912_x_at	Akap9	-1.89821	-1.17171	-1.08218	-1.28686	A kinase (PRKA) anchor protein (yotiao) 9
1455454_at	Akr1c19	1.52063	1.46735	3.40985	1.16494	aldo-keto reductase family 1, member C19
1421791_at	Ang3	-1.66479	-2.20789	-6.65791	1.86908	angiogenin, ribonuclease A family, member 3
1443291_at	Ank1	-1.87199	-1.49324	-1.03413	-1.23919	ankyrin 1, erythroid
1434264_at	Ank2	3.86269	1.68998	-1.22062	1.21701	ankyrin 2, brain
1429305_at	Ankrd10	-2.00587	-1.45053	-1.26708	-1.09429	ankyrin repeat domain 10
1457060_at	Anks1b	-2.12637	-1.39971	-1.08374	-1.32103	ankyrin repeat and sterile alpha motif domain containing 1B
1419818_x_at	Ankzf1	-1.903	-1.2825	-1.06007	-1.28574	ankyrin repeat and zinc finger domain containing 1
1421424_a_at	Anpep	2.40736	2.03258	1.95436	1.08767	alanyl (membrane) aminopeptidase
1452292_at	Ap2b1	1.90011	1.48922	1.1733	2.91681	adaptor-related protein complex 2, beta 1 subunit
1447524_at	Ap3m2	-2.11999	-1.37526	1.25379	-1.42566	adaptor-related protein complex 3, mu 2 subunit
1423892_at	Apbb1	1.94425	1.68687	1.44669	-1.15154	amyloid beta (A4) precursor protein-binding, family B, member 1
1424980_s_at	Aph1a	1.46686	1.86869	1.57909	1.61132	anterior pharynx defective 1a homolog (C. elegans)
1456500_at	Aph1b	2.45854	1.92367	1.77817	-1.6564	anterior pharynx defective 1b homolog (C. elegans)
1416677_at	Apoh	-1.80928	-4.24491	-1.01313	-2.90446	apolipoprotein H
1447606_x_at	Aqp11	-2.62872	-1.56525	-1.23124	-1.53362	aquaporin 11
1456007_at	Arf3	-1.94984	-1.42442	-1.05696	-1.33677	ADP-ribosylation factor 3
1443842_at	Arfgef2	2.35631	2.05107	-1.28123	1.49565	ADP-ribosylation factor guanine nucleotide-exchange factor 2 (brefeldin A-inhibited)
1438841_s_at	Arg2	2.4658	3.57212	3.51275	2.00366	arginase type II
1426623_a_at	Arhgap17	1.9983	1.77179	1.28072	1.53143	Rho GTPase activating protein 17
1428368_at	Arhgap21	3.15165	1.6865	-1.21959	1.07723	Rho GTPase activating protein 21
1437656_at	Arhgef4	-1.88341	-1.46445	1.02971	-1.02836	Rho guanine nucleotide exchange factor (GEF) 4
1438473_at	Arl15	2.69675	2.90671	1.6945	2.05447	ADP-ribosylation factor-like 15
1418819_at	Arl8b	2.18888	1.53988	1.35766	1.53335	ADP-ribosylation factor-like 8B
1421721_a_at	Arnt	2.59974	1.42467	-1.2414	1.36767	aryl hydrocarbon receptor nuclear translocator
1434028_at	Arnt2	-1.08259	3.64449	2.9021	1.51596	aryl hydrocarbon receptor nuclear translocator 2
1428352_at	Arrdc2	2.18608	1.30903	1.30694	1.90739	arrestin domain containing 2
1424759_at	Arrdc4	2.15538	1.86448	1.4082	1.3142	arrestin domain containing 4
1429190_at	Arsb	1.76185	1.91823	1.17391	1.23148	arylsulfatase B
1452277_at	Arsg	1.37121	1.53702	1.56105	1.80418	arylsulfatase G
1457827_at	Arsj	1.83443	1.2839	1.17009	1.90588	arylsulfatase J
1453109_at	Arsk	2.00075	2.72505	1.76619	-1.13274	arylsulfatase K
1452474_a_at	Art3	1.47304	1.99088	-1.11618	1.87278	ADP-ribosyltransferase 3
1444719_at	Asph	-1.93704	-1.41048	-1.04174	-1.20314	Aspartate-beta-hydroxylase
1449363_at	Atf3	1.31411	1.44803	2.08334	1.71115	activating transcription factor 3
1423653_at	Atp1a1	2.27393	1.9602	1.44203	2.00101	ATPase, Na+/K+ transporting, alpha 1 polypeptide
1455136_at	Atp1a2	-1.56633	-2.16288	-3.83515	1.80365	ATPase, Na+/K+ transporting, alpha 2 polypeptide
1424856_at	Atp1a3	-1.8249	-1.40501	-1.22066	-1.31661	ATPase, Na+/K+ transporting, alpha 3 polypeptide
1444176_at	Atp6v0d2	1.30489	2.14888	3.16776	3.21452	ATPase, H+ transporting, lysosomal V0 subunit D2
1419545_a_at	Atp6v1c1	-1.26905	1.44317	2.02	1.44498	ATPase, H+ transporting, lysosomal V1 subunit C1
1436358_at	Atpaf1	1.85474	1.34403	1.51514	-1.1379	ATP synthase mitochondrial F1 complex assembly factor 1
1453681_at	Atpif1	-1.37702	-1.94101	-1.27516	-1.35568	ATPase inhibitory factor 1
1418604_at	Avpr1a	-1.24477	-1.35685	-1.90272	-1.20672	arginine vasopressin receptor 1A
1434350_at	Axud1	1.33329	1.40798	2.14452	1.56574	AXIN1 up-regulated 1
1436240_at	B230214O09Rik	11.2871	4.82947	1.78403	-1.13905	RIKEN cDNA B230214O09 gene
1428568_at	B230217C12Rik	-1.10987	2.34358	1.88919	-1.21192	RIKEN cDNA B230217C12 gene
1442019_at	B230343A10Rik	3.11386	2.68242	-1.07597	2.12335	RIKEN cDNA B230343A10 gene
1425316_at	B3gat1	-1.88926	-1.41651	-1.14963	-1.63284	beta-1,3-glucuronyltransferase 1 (glucuronosyltransferase P)
1422211_a_at	B3gnt3	2.27556	2.3829	1.49316	-1.13362	UDP-GlcNAc:betaGal beta-1,3-N-acetylglucosaminyltransferase 3
1436321_at	B3gnt7	1.90553	1.96083	1.01103	1.0782	UDP-GlcNAc:betaGal beta-1,3-N-acetylglucosaminyltransferase 7
1437514_at	B430306N03Rik	-1.38126	2.78915	3.14345	1.35207	RIKEN cDNA B430306N03 gene
1437846_x_at	Bace2	-2.97219	-1.33187	-1.1988	-1.34785	beta-site APP-cleaving enzyme 2
1425716_s_at	Bak1	4.61023	1.92264	-1.04006	-1.0514	BCL2-antagonist/killer 1
1431564_at	Bcar3	-1.95193	-1.28338	-1.04342	-1.30713	breast cancer anti-estrogen resistance 3
1443524_x_at	Bcl10	-2.33787	-1.58728	1.21336	-1.06338	B-cell leukemia/lymphoma 10
1419004_s_at	Bcl2a1a	1.27092	3.70304	4.25614	1.6765	B-cell leukemia/lymphoma 2 related protein A1a
1418133_at	Bcl3	1.37492	2.04192	1.75947	1.79254	B-cell leukemia/lymphoma 3
1430358_at	Becn1	-1.80533	-1.06818	-1.21158	-1.21454	beclin 1 (coiled-coil, myosin-like BCL2-interacting protein)
1417388_at	Bex2	1.17335	-1.94049	-1.5176	-4.39469	brain expressed X-linked 2
1428209_at	Bex4	-1.62184	-1.25506	-1.06238	-3.57996	brain expressed gene 4
1417045_at	Bid	1.35487	1.90397	1.60264	1.72747	BH3 interacting domain death agonist
AFFX-r2-Ec-bioB-3_at	bioB	1.16669	1.71796	2.18492	-1.02122	Biotin synthase
AFFX-BioC-5_at	bioC	-1.10306	1.71632	2.07296	-1.0272	predicted methyltransferase
1427516_a_at	Boc	1.18106	-1.3446	-1.87341	-1.30277	biregional cell adhesion molecule-related/down-regulated by oncogenes (Cdon) binding protein
1436639_at	Bola2	-1.87819	-1.44603	1.07117	-1.26043	bolA-like 2 (E. coli)
1416739_a_at	Brap	2.14056	1.4357	1.16347	1.5153	BRCA1 associated protein
1424921_at	Brd4	1.5575	2.80653	2.37051	1.39173	bromodomain containing 4
1439329_a_at	Brsk2	-1.85764	-1.14271	-1.1097	-1.32725	BR serine/threonine kinase 2
1449453_at	Bst1	1.33508	2.44119	2.28326	1.53373	bone marrow stromal cell antigen 1
1447363_s_at	Bub1b	1.26731	2.07142	1.25915	-1.19818	budding uninhibited by benzimidazoles 1 homolog, beta (S. cerevisiae)
1456564_at	C030046I01Rik	-1.94255	-1.49589	-1.22516	-1.24552	RIKEN cDNA C030046I01 gene
1449401_at	C1qc	1.34431	2.6324	1.856	1.22912	complement component 1, q subcomponent, C chain
1439422_a_at	C1qdc2	1.5713	2.26629	2.65583	-1.13568	C1q domain containing 2
1429030_at	C1qtnf7	1.84218	2.02877	1.37668	-1.20482	C1q and tumor necrosis factor related protein 7
1424041_s_at	C1s	1.7035	1.39752	1.03806	1.84681	complement component 1, s subcomponent
1435564_at	C230078M08Rik	1.56368	1.54588	1.25133	2.06943	RIKEN cDNA C230078M08 gene
1436709_at	C230096C10Rik	3.82724	1.49182	1.04054	1.31638	RIKEN cDNA C230096C10 gene
1423954_at	C3	1.4991	1.45402	1.14468	1.94275	complement component 3
1442082_at	C3ar1	-1.04627	2.33511	1.9255	1.70042	complement component 3a receptor 1
1441577_at	C530014P21Rik	-1.63911	-1.96906	-1.13077	-1.38775	RIKEN cDNA C530014P21 gene
1440711_at	C630001G18Rik	-1.85778	-1.07702	-1.06693	-1.20074	RIKEN cDNA C630001G18 gene
1455383_at	C730043O17	2.8586	3.55958	4.77679	-4.34384	hypothetical protein C730043O17
1435704_at	C920006O11Rik	2.12493	2.82675	2.17997	-1.47909	RIKEN cDNA C920006O11 gene
1449556_at	C920025E04Rik	1.89041	2.15422	1.93707	-1.23859	histocompatibility 2, T region locus 23
1421297_a_at	Cacna1c	3.99046	1.39254	-1.12539	1.25721	calcium channel, voltage-dependent, L type, alpha 1C subunit
1452476_at	Cacnb2	3.38885	1.923	-1.36143	-1.0682	calcium channel, voltage-dependent, beta 2 subunit
1439745_at	Cacng7	-1.84193	-1.70083	-1.5129	-1.49098	calcium channel, voltage-dependent, gamma subunit 7
1417461_at	Cap1	1.56418	1.00076	-1.09278	2.69621	CAP, adenylate cyclase-associated protein 1 (yeast)
1450355_a_at	Capg	-1.1926	1.8449	1.89173	1.62396	capping protein (actin filament), gelsolin-like
1453960_a_at	Capzb	3.10231	2.76885	1.61917	1.16097	capping protein (actin filament) muscle Z-line, beta
1421307_at	Car13	-1.02413	2.22207	2.36625	1.29477	carbonic anhydrase 13
1419705_at	Car5b	1.31237	2.34914	1.27942	-1.04855	carbonic anhydrase 5b, mitochondrial
1433779_at	Casc4	1.85316	2.27168	1.06633	1.48194	cancer susceptibility candidate 4
1455397_at	Caskin1	-2.00464	-1.06146	-1.06822	-1.34631	CASK interacting protein 1
1443787_x_at	Casp14	-2.18722	-1.69309	-1.34264	-1.32372	Caspase 14
1457816_at	Casp9	-1.91438	-1.26789	1.00094	-1.22986	caspase 9
1419985_s_at	Ccdc69	1.65495	2.2414	1.89238	1.13042	coiled-coil domain containing 69
1453923_at	Ccdc83	-2.24913	-1.42229	-1.26348	-1.36758	coiled-coil domain containing 83
1427157_at	Ccdc85a	-1.4046	-3.75485	-3.49581	2.77817	coiled-coil domain containing 85A
1454197_a_at	Ccdc86	1.80413	1.49741	1.11846	1.84915	coiled-coil domain containing 86
1419282_at	Ccl12	-1.16739	2.78802	3.27129	1.37852	chemokine (C-C motif) ligand 12
1419413_at	Ccl17	-1.23493	4.83818	6.90925	2.90045	chemokine (C-C motif) ligand 17
1420380_at	Ccl2	-1.25603	2.24853	2.02772	1.72127	chemokine (C-C motif) ligand 2
1417925_at	Ccl22	-1.22356	2.6602	1.68438	2.6528	chemokine (C-C motif) ligand 22
1419561_at	Ccl3	1.2372	14.5267	22.9994	16.3721	chemokine (C-C motif) ligand 3
1420249_s_at	Ccl6	1.59076	4.97625	6.01338	5.40892	chemokine (C-C motif) ligand 6
1421228_at	Ccl7	-1.29971	2.09731	1.89468	1.91443	chemokine (C-C motif) ligand 7
1419684_at	Ccl8	-2.487	2.08474	2.95993	1.67422	chemokine (C-C motif) ligand 8
1448898_at	Ccl9	1.92773	4.13478	3.92525	5.3661	chemokine (C-C motif) ligand 9
1419609_at	Ccr1	-1.42354	1.9998	1.98129	2.02655	chemokine (C-C motif) receptor 1
1456572_x_at	Cct4	-2.39422	-1.43845	1.01355	-1.32729	chaperonin subunit 4 (delta)
1422191_at	Cd200r1	1.05079	1.98279	2.53453	1.75664	CD200 receptor 1
1435313_at	Cd200r4	1.78229	5.73956	5.454	2.71773	Cd200 receptor 4
1449918_at	Cd209g	-1.69925	1.16414	-1.05382	-3.02277	CD209g antigen
1435903_at	Cd300a	1.06441	2.0059	2.53301	2.54144	CD300A antigen
1427994_at	Cd300lf	1.18987	3.33299	3.33761	3.52717	CD300 antigen like family member F
1450513_at	Cd33	-1.05291	1.68221	2.21537	1.10196	CD33 antigen
1448617_at	Cd53	1.70365	2.29514	2.00372	1.57703	CD53 antigen
1449164_at	Cd68	2.37331	3.2099	3.12713	2.75949	CD68 antigen
1449611_at	Cd82	-2.08179	-1.59431	-1.05739	-1.13425	CD82 antigen
1416111_at	Cd83	1.23756	2.32605	3.22383	2.2492	CD83 antigen
1422875_at	Cd84	1.50036	2.90281	2.96298	1.89405	CD84 antigen
1440164_x_at	Cd8a	-2.34689	-1.38058	1.05029	-1.36292	CD8 antigen, alpha chain
1456746_a_at	Cd99l2	2.63122	1.89794	1.91149	1.592	Cd99 antigen-like 2
1427357_at	Cda	1.28052	1.87242	2.25757	-1.08637	cytidine deaminase
1449244_at	Cdh2	3.78695	1.63926	-1.19636	1.05651	cadherin 2
1421679_a_at	Cdkn1a	1.10647	1.64635	1.40437	1.81919	cyclin-dependent kinase inhibitor 1A (P21)
1427844_a_at	Cebpb	2.44861	1.65085	1.56379	1.4769	CCAAT/enhancer binding protein (C/EBP), beta
1423233_at	Cebpd	1.64409	1.55855	2.12027	1.68476	CCAAT/enhancer binding protein (C/EBP), delta
1452242_at	Cep55	1.56808	1.90003	2.33203	1.1149	centrosomal protein 55
1434034_at	Cerk	2.01559	2.14118	1.96559	1.49391	ceramide kinase
1417314_at	Cfb	1.09694	1.96305	1.52428	1.70331	complement factor B
1449227_at	Ch25h	2.45964	4.12997	4.22186	4.35699	cholesterol 25-hydroxylase
1451537_at	Chi3l1	4.49314	11.6287	8.19171	2.3399	chitinase 3-like 1
1421203_at	Chrna4	-2.18235	-1.37258	-1.02004	-1.33835	cholinergic receptor, nicotinic, alpha polypeptide 4
1418796_at	Clec11a	1.32198	1.99874	1.53244	-1.01055	C-type lectin domain family 11, member a
1420804_s_at	Clec4d	-1.32234	3.69535	4.36832	2.90974	C-type lectin domain family 4, member d
1425951_a_at	Clec4n	-1.18574	1.62535	1.88984	4.3216	C-type lectin domain family 4, member n
1421366_at	Clec5a	1.94647	7.86843	8.82328	3.14873	C-type lectin domain family 5, member a
1435504_at	Clip4	1.94445	1.57443	1.5424	1.40886	CAP-GLY domain containing linker protein family, member 4
1434345_at	Clrn3	-2.15571	-1.42602	-1.28664	-1.6812	clarin 3
1460253_at	Cmtm7	1.07838	2.13314	1.76626	1.12171	CKLF-like MARVEL transmembrane domain containing 7
1459846_x_at	Cnpy2	-2.14146	-1.5996	-1.11252	-1.59284	canopy 2 homolog (zebrafish)
1419808_at	Cog4	-1.94726	-1.20702	-1.23183	-1.00028	component of oligomeric golgi complex 4
1423669_at	Col1a1	7.81291	2.11308	-1.27307	1.73897	collagen, type I, alpha 1
1423110_at	Col1a2	3.23421	2.29034	1.02673	1.28892	collagen, type I, alpha 2
1427884_at	Col3a1	1.58641	1.52725	1.18628	3.10092	collagen, type III, alpha 1
1438779_at	Col4a3	6.53408	4.92883	3.49999	2.37757	collagen, type IV, alpha 3
1447819_x_at	Col8a1	-1.89857	-1.07574	-1.29513	-1.54824	collagen, type VIII, alpha 1
1416002_x_at	Cotl1	1.62113	2.15355	2.08294	1.85423	coactosin-like 1 (Dictyostelium)
1455167_at	Cox8c	-1.87498	-1.52386	-1.00758	-1.27104	cytochrome c oxidase, subunit VIIIc
1417960_at	Cpeb1	1.83365	1.16249	1.06276	2.09714	cytoplasmic polyadenylation element binding protein 1
1419295_at	Creb3l1	2.21142	1.95759	-1.05264	-1.11614	cAMP responsive element binding protein 3-like 1
1434618_at	Crebzf	2.9189	1.14898	1.29748	2.08817	CREB/ATF bZIP transcription factor
1423845_at	Csdc2	1.83913	1.42656	1.05425	1.17408	cold shock domain containing C2, RNA binding
1427429_at	Csf2	-1.12669	2.47897	2.46132	1.54143	colony stimulating factor 2 (granulocyte-macrophage)
1420703_at	Csf2ra	2.283	1.68067	1.85685	2.04074	colony stimulating factor 2 receptor, alpha, low-affinity (granulocyte-macrophage)
1455660_at	Csf2rb	1.13274	2.1791	2.14128	1.86475	Colony stimulating factor 2 receptor, beta, low-affinity (granulocyte-macrophage)
1457148_at	Csmd2	-2.05012	-1.19784	-1.39664	-1.44442	CUB and Sushi multiple domains 2
1419035_s_at	Csnk2a1	1.32101	2.18563	1.02998	1.3338	casein kinase 2, alpha 1 polypeptide
1426243_at	Cth	1.39919	2.18265	2.58939	-1.62771	cystathionase (cystathionine gamma-lyase)
1456116_at	Ctnnd2	-2.0469	-1.42297	-1.57533	-1.38011	catenin (cadherin associated protein), delta 2
1417492_at	Ctsb	1.83795	1.97615	1.61413	1.7688	cathepsin B
1448118_a_at	Ctsd	1.39716	2.30753	2.26978	2.33326	cathepsin D
1450652_at	Ctsk	1.4721	4.26702	4.03949	3.05107	cathepsin K
1417869_s_at	Ctsz	-1.18846	1.76001	2.33078	2.39753	cathepsin Z
1449300_at	Cttnbp2nl	2.25669	1.3813	-1.02946	1.59713	CTTNBP2 N-terminal like
1424668_a_at	Cux1	4.39427	1.83077	1.16634	-1.12134	cut-like homeobox 1
1415803_at	Cx3cl1	2.06614	1.63612	1.11874	1.28251	chemokine (C-X3-C motif) ligand 1
1457644_s_at	Cxcl1	-1.18261	2.30725	2.2116	2.17786	chemokine (C-X-C motif) ligand 1
1448823_at	Cxcl12	1.62915	2.38206	1.78101	-1.019	chemokine (C-X-C motif) ligand 12
1449984_at	Cxcl2	-1.30424	2.43528	2.46567	2.23417	chemokine (C-X-C motif) ligand 2
1419728_at	Cxcl5	1.05379	6.50453	4.60233	4.10044	chemokine (C-X-C motif) ligand 5
1419430_at	Cyp26a1	-2.07342	-1.40376	-1.18113	-1.43934	cytochrome P450, family 26, subfamily a, polypeptide 1
1417651_at	Cyp2c29	-1.94395	-6.25071	-1.31177	-1.44814	cytochrome P450, family 2, subfamily c, polypeptide 29
1416809_at	Cyp3a11	-1.53547	-14.1224	-1.77968	-2.73859	cytochrome P450, family 3, subfamily a, polypeptide 11
1450646_at	Cyp51	1.20445	2.05891	1.4274	1.58366	cytochrome P450, family 51
1431035_at	Daam1	2.21229	1.76793	-1.00575	2.41917	dishevelled associated activator of morphogenesis 1
1423805_at	Dab2	1.32449	1.47899	1.19427	1.84089	disabled homolog 2 (Drosophila)
1441503_at	Dcdc2a	-2.13379	-1.38669	1.1459	-1.5341	doublecortin domain containing 2a
1456025_at	Dclk2	-2.0115	-1.10186	-1.17489	-1.55403	Doublecortin-like kinase 2
1420863_at	Dctn4	1.86061	1.02978	1.66668	1.29397	dynactin 4
1437763_at	Dcun1d3	1.4002	1.98113	1.17054	1.42652	DCN1, defective in cullin neddylation 1, domain containing 3 (S. cerevisiae)
1454070_a_at	Ddhd1	2.04613	1.51636	1.44255	1.34991	DDHD domain containing 1
1417927_at	Ddx19a	1.85739	1.28464	1.26587	-1.03447	DEAD (Asp-Glu-Ala-Asp) box polypeptide 19a
1433810_x_at	Ddx5	-1.64466	-2.18653	-1.36461	-1.13654	DEAD (Asp-Glu-Ala-Asp) box polypeptide 5
1439082_at	Ddx50	-1.29452	-2.06233	-1.01614	-1.27812	DEAD (Asp-Glu-Ala-Asp) box polypeptide 50
1422242_at	Defcr-rs10	-1.9729	-1.36323	-1.01772	-1.37467	defensin related cryptdin, related sequence 10
1451363_a_at	Dennd2d	1.22282	1.47126	1.90629	1.13671	DENN/MADD domain containing 2D
1448619_at	Dhcr7	2.067	2.22597	1.30453	1.45004	7-dehydrocholesterol reductase
1438013_x_at	Dhx32	-2.14061	-1.19424	-1.18725	-1.24353	DEAH (Asp-Glu-Ala-His) box polypeptide 32
1425617_at	Dhx9	2.31671	1.75803	1.20858	2.66348	DEAH (Asp-Glu-Ala-His) box polypeptide 9
1450206_at	Dlc1	3.50129	1.53095	1.53119	2.12914	deleted in liver cancer 1
1419204_at	Dll1	1.87386	1.61422	1.00418	1.55708	delta-like 1 (Drosophila)
1436296_x_at	Dnaic2	-1.95135	-1.70068	1.12147	-1.52361	dynein, axonemal, intermediate chain 2
1439763_at	Dnajc11	-2.00771	-1.37607	-1.39836	-1.34495	DnaJ (Hsp40) homolog, subfamily C, member 11
1435680_a_at	Dpp7	1.34021	1.60006	1.67482	1.9866	dipeptidylpeptidase 7
1419293_at	Dscam	-1.87512	-1.48244	1.01996	-1.265	Down syndrome cell adhesion molecule
1447751_x_at	Dus2l	-2.56187	-1.36038	1.0984	-1.36878	dihydrouridine synthase 2-like (SMM1, S. cerevisiae)
1453252_at	Dus4l	1.56084	1.83225	1.31338	2.26655	dihydrouridine synthase 4-like (S. cerevisiae)
1448830_at	Dusp1	1.94835	1.30568	2.00201	2.14162	dual specificity phosphatase 1
1427318_s_at	Dysf	2.82717	1.70629	1.24547	1.10876	dysferlin
1442768_at	E130112L23Rik	-2.11142	-1.27088	-1.0964	-1.41945	RIKEN cDNA E130112L23 gene
1447625_at	E2f5	-2.23509	-1.68106	-1.58309	-1.6172	E2F transcription factor 5
1425295_at	Ear11	-1.94485	2.65129	3.39443	2.36522	eosinophil-associated, ribonuclease A family, member 11
1418723_at	Edg7	1.20996	1.69709	2.84751	-1.27005	endothelial differentiation, lysophosphatidic acid G-protein-coupled receptor 7
1426314_at	Ednrb	3.67073	1.54891	-1.0921	1.2275	endothelin receptor type B
1448507_at	Efhd1	1.1424	-1.41887	-3.19922	-3.24604	EF hand domain containing 1
1451591_a_at	Efnb1	2.06322	1.08369	-1.24375	1.756	ephrin B1
1421788_x_at	Egfbp2	-1.97116	-1.5819	-1.66608	-1.27474	epidermal growth factor binding protein type B
1419332_at	Egfl6	1.91201	1.60363	1.76493	2.23937	EGF-like-domain, multiple 6
1424158_at	Ehd2	5.57629	1.31621	-1.49349	1.59126	EH-domain containing 2
1419475_a_at	Ehf	1.78651	2.20292	1.48097	1.82287	ets homologous factor
1419556_at	Elf5	1.94677	1.42442	1.6929	-1.08594	E74-like factor 5
1420854_at	Eln	8.91139	1.16917	-1.30195	1.23326	elastin
1428173_at	Eml2	1.3798	1.85941	1.09877	2.32002	echinoderm microtubule associated protein like 2
1438177_x_at	Entpd4	1.22583	1.7323	1.96619	-1.22218	ectonucleoside triphosphate diphosphohydrolase 4
1432400_at	Epha1	-1.89432	-1.29345	-1.16218	-1.64647	Eph receptor A1
1447599_x_at	Epn2	-2.03817	-1.378	1.0995	-1.2064	epsin 2
1425733_a_at	Eps8	2.17987	1.6115	1.15875	1.92341	epidermal growth factor receptor pathway substrate 8
1419816_s_at	Errfi1	4.06437	1.37962	1.39889	1.49329	ERBB receptor feedback inhibitor 1
1434703_at	Extl3	1.97905	1.42142	1.26847	-1.05267	exostoses (multiple)-like 3
1424127_at	Eya2	1.80412	1.40364	1.84579	1.11272	eyes absent 2 homolog (Drosophila)
1456725_x_at	Ezr	-2.21913	-1.04979	-1.03223	-1.3051	ezrin
1418897_at	F2	-1.515	-2.35852	-1.17032	-1.9828	coagulation factor II
1448764_a_at	Fabp1	-4.3028	-6.43121	-4.10438	-7.0227	fatty acid binding protein 1, liver
1441901_x_at	Fahd2a	-1.9612	-1.31876	1.03444	-1.39826	fumarylacetoacetate hydrolase domain containing 2A
1447632_at	Fancc	-1.93245	-1.44299	-1.10118	-1.25191	Fanconi anemia, complementation group C
1445003_at	Farsa	-1.88311	-1.32945	-1.17117	-1.37567	phenylalanyl-tRNA synthetase, alpha subunit
1451119_a_at	Fbln1	3.04916	1.33257	1.09309	1.30735	fibulin 1
1423407_a_at	Fbln2	3.89018	1.9958	1.34369	1.07479	fibulin 2
1425896_a_at	Fbn1	4.88919	1.56699	-1.4074	2.07259	fibrillin 1
1439693_a_at	Fbxw16	-2.27907	-1.49323	-1.07067	-1.59083	F-box and WD-40 domain protein 16
1418340_at	Fcer1g	1.16215	2.34726	2.24455	1.30781	Fc receptor, IgE, high affinity I, gamma polypeptide
1451713_a_at	Fcer2a	1.37446	3.112	2.4937	2.36729	Fc receptor, IgE, low affinity II, alpha polypeptide
1451941_a_at	Fcgr2b	1.03289	2.30608	2.49646	1.5014	Fc receptor, IgG, low affinity IIb
1448620_at	Fcgr3	1.04226	1.7655	2.73204	2.52671	Fc receptor, IgG, low affinity III
1425225_at	Fcgr4	1.35883	3.04741	3.1832	1.36811	Fc receptor, IgG, low affinity IV
1453560_at	Fem1a	-2.14159	-1.14844	1.00334	-1.45172	feminization 1 homolog a (C. elegans)
1425886_at	Fev	-1.89381	-1.23794	-1.13835	-1.22205	FEV (ETS oncogene family)
1420847_a_at	Fgfr2	3.40281	1.76725	1.03879	1.42092	fibroblast growth factor receptor 2
1438923_at	Fibp	-2.23899	-1.65563	-1.38841	-1.3304	Fibroblast growth factor (acidic) intracellular binding protein
1425101_a_at	Fkbp6	-1.97672	-1.39961	-1.35282	-1.12931	FK506 binding protein 6
1450808_at	Fpr1	-1.32134	-1.7879	-2.50645	-2.40104	formyl peptide receptor 1
1422953_at	Fpr-rs2	-1.8521	-2.11507	-2.17716	-1.27217	formyl peptide receptor, related sequence 2
1424614_at	Frag1	1.74147	1.95308	1.55622	-1.2015	FGF receptor activating protein 1
1416514_a_at	Fscn1	2.26861	2.80501	2.19132	5.73644	fascin homolog 1, actin bundling protein (Strongylocentrotus purpuratus)
1448259_at	Fstl1	1.78045	2.03151	1.4242	1.42003	follistatin-like 1
1418532_at	Fzd2	2.27524	1.64036	1.71983	-1.39429	frizzled homolog 2 (Drosophila)
1449416_at	Fzd4	3.82464	1.74506	-1.13297	2.50975	frizzled homolog 4 (Drosophila)
1452907_at	Galc	-1.173	1.06845	-1.04115	-3.01527	galactosylceramidase
1434399_at	Galnt6	-1.04354	2.0057	1.68239	1.16781	UDP-N-acetyl-alpha-D-galactosamine:polypeptide N-acetylgalactosaminyltransferase
1457093_at	Gapvd1	-1.87724	-1.35177	-1.38742	-1.40636	GTPase activating protein and VPS9 domains 1
1455980_a_at	Gas2l3	1.67657	2.48542	1.81247	2.9121	growth arrest-specific 2 like 3
1437044_a_at	Gba	-2.41502	-1.53284	-1.09532	-1.32901	glucosidase, beta, acid
1420549_at	Gbp1	6.25199	16.9278	12.4812	3.79593	guanylate nucleotide binding protein 1
1420499_at	Gch1	1.38035	2.17859	2.24044	1.28221	GTP cyclohydrolase 1
1451733_at	Gcnt2	3.18008	1.35158	1.43859	1.44318	glucosaminyl (N-acetyl) transferase 2, I-branching enzyme
1424007_at	Gdf10	2.0283	2.18731	1.35038	1.12633	growth differentiation factor 10
1418949_at	Gdf15	1.29635	3.77307	3.82537	3.61159	growth differentiation factor 15
1424077_at	Gdpd1	-1.18403	1.52594	1.86413	1.77179	glycerophosphodiester phosphodiesterase domain containing 1
1435925_at	Git2	1.89824	2.30001	1.44607	-1.09843	G protein-coupled receptor kinase-interactor 2
1422192_at	Gja5	2.84933	1.28264	-1.71511	1.52118	gap junction membrane channel protein alpha 5
1448397_at	Gjb6	-1.01883	2.02188	1.74099	-1.0847	gap junction protein, beta 6
1418248_at	Gla	1.62496	2.65648	2.51602	2.72296	galactosidase, alpha
1430385_a_at	Glb1l	1.91177	1.28542	1.29139	1.21837	galactosidase, beta 1-like
1428492_at	Glipr2	1.73129	1.91369	1.44803	1.46395	GLI pathogenesis-related 2
1436070_at	Glo1	1.43719	2.43103	1.96904	-1.24592	glyoxalase 1
1439570_at	Gm444	-2.09545	-1.29786	-1.12993	-1.16103	gene model 444, (NCBI)
1447475_at	Gm967	2.52056	1.5374	1.27357	1.51543	gene model 967, (NCBI)
1447412_at	Gm996	-2.21729	-1.53967	-1.10542	-1.2848	gene model 996, (NCBI)
1446359_at	Gnal	-1.87471	-1.33756	-1.01318	-1.36282	guanine nucleotide binding protein, alpha stimulating, olfactory type
1460583_at	Golt1b	1.16548	1.9915	1.67971	1.16546	golgi transport 1 homolog B (S. cerevisiae)
1420394_s_at	Gp49a	1.84923	5.76594	6.35957	6.1382	glycoprotein 49 A
1448303_at	Gpnmb	4.58005	13.9042	14.5719	11.2346	glycoprotein (transmembrane) nmb
1450882_s_at	Gpr137b	1.61825	2.03621	1.9735	1.91125	G protein-coupled receptor 137B
1438439_at	Gpr171	1.19469	2.68707	1.83612	2.16711	G protein-coupled receptor 171
1449175_at	Gpr65	1.04041	2.02949	1.4769	1.84707	G-protein coupled receptor 65
1437486_at	Gprc5a	6.76512	2.80341	1.80782	1.05241	G protein-coupled receptor, family C, group 5, member A
1425457_a_at	Grb10	3.0042	1.29755	-1.50573	2.86564	growth factor receptor bound protein 10
1431700_at	Grin2b	-1.90175	-1.30401	-1.09116	-1.29944	glutamate receptor, ionotropic, NMDA2B (epsilon 2)
1431344_at	Grm2	-2.00035	-1.26644	-1.01864	-1.39193	G protein-coupled receptor, family C, group 1, member B
1424525_at	Grp	-1.51995	-1.09062	3.3199	3.47869	gastrin releasing peptide
1439366_at	Grsf1	-1.84047	-1.47274	-1.0861	-1.26563	G-rich RNA sequence binding factor 1
1421040_a_at	Gsta2	-2.68132	-1.70962	-1.07466	-1.61007	glutathione S-transferase, alpha 2 (Yc2)
1418994_at	Gtsf1l	-1.80566	-1.22878	-1.17983	-1.45242	gametocyte specific factor 1-like
1416905_at	Guca2a	-2.23092	-1.58953	-1.0135	-1.05171	guanylate cyclase activator 2a (guanylin)
1448124_at	Gusb	1.13605	1.66409	1.81189	1.4937	glucuronidase, beta
1450196_s_at	Gys1	3.04409	1.75838	-1.13652	1.06649	glycogen synthase 1, muscle
1443783_x_at	H2-Aa	1.07916	4.7891	6.31772	-1.37738	Histocompatibility 2, class II antigen A, alpha
1447894_x_at	H2afb3	2.43001	2.45596	2.70968	-1.29782	vacuolar protein sorting 52 (yeast)
1443686_at	H2-DMb2	1.38901	1.88714	2.66914	-1.31652	histocompatibility 2, class II, locus Mb2
1417025_at	H2-Eb1	5.89767	11.9089	10.0581	-1.63893	histocompatibility 2, class II antigen E beta
1418536_at	H2-Q5	1.22217	2.35859	2.49667	1.22027	histocompatibility 2, Q region locus 5
1418645_at	Hal	1.61346	5.16903	2.92936	2.355	histidine ammonia lyase
1451584_at	Havcr2	1.13493	2.81678	1.55542	1.75468	hepatitis A virus cellular receptor 2
1419407_at	Hc	10.8582	6.99588	8.77348	1.01582	hemolytic complement
1451023_at	Hcn3	-1.90583	-1.47186	-1.21596	-1.33422	hyperpolarization-activated, cyclic nucleotide-gated K+ 3
1444223_at	Hcrtr2	-2.25315	-1.36456	1.15617	-1.31532	hypocretin (orexin) receptor 2
1460180_at	Hexb	1.12293	1.94058	1.9867	1.45091	hexosaminidase B
1450702_at	Hfe	1.64612	2.04118	1.44	1.30358	hemochromatosis
1422612_at	Hk2	1.96501	1.63158	1.30595	1.43683	hexokinase 2
1434736_at	Hlf	-1.521	-1.29123	-1.49355	-1.81879	hepatic leukemia factor
1427001_s_at	Hnf4a	-1.85602	-1.70817	-1.25946	-1.60611	hepatic nuclear factor 4, alpha
1439845_at	Hp1bp3	1.66404	2.65262	1.41443	-1.13389	heterochromatin protein 1, binding protein 3
1433930_at	Hpse	-1.20818	1.70382	2.22435	1.37412	heparanase
1425362_at	Hrbl	1.11805	-2.17771	-1.57326	-1.3642	HIV-1 Rev binding protein-like
1416761_at	Hsd11b2	1.2126	1.93825	1.49973	1.21165	hydroxysteroid 11-beta dehydrogenase 2
1421011_at	Hsd17b11	1.61568	1.67633	1.2576	3.53276	hydroxysteroid (17-beta) dehydrogenase 11
1417871_at	Hsd17b7	1.35827	2.21968	1.23296	1.24306	hydroxysteroid (17-beta) dehydrogenase 7
1436961_at	Hspa12a	1.07398	1.02645	-2.08357	-1.56968	heat shock protein 12A
1447824_x_at	Hspa5	-2.47391	-1.56918	1.09602	-1.24846	heat shock protein 5
1431762_at	Htra3	-2.40562	-1.66492	-1.07062	-1.36762	HtrA serine peptidase 3
1425201_a_at	Hyi	1.37453	1.63182	2.05239	1.23929	hydroxypyruvate isomerase homolog (E. coli)
1444276_at	Ict1	-1.97932	1.03623	-1.13385	-1.30327	immature colon carcinoma transcript 1
1447701_x_at	Idh3a	-2.53713	-1.27194	-1.19046	-1.16675	isocitrate dehydrogenase 3 (NAD+) alpha
1452348_s_at	Ifi203	2.97618	4.345	3.66073	1.31368	interferon activated gene 203
1452349_x_at	Ifi205	1.71099	3.21562	2.38699	-1.09706	interferon activated gene 205
1423555_a_at	Ifi44	1.5152	7.65135	4.54242	-1.09613	interferon-induced protein 44
1450783_at	Ifit1	1.42093	3.90747	2.78736	1.81513	interferon-induced protein with tetratricopeptide repeats 1
1419519_at	Igf1	1.62247	2.36668	1.24575	1.17612	insulin-like growth factor 1
1446303_at	Igf1r	1.08711	-2.16282	-1.11593	-1.38292	insulin-like growth factor I receptor
1424112_at	Igf2r	2.08209	1.40891	1.18454	1.40913	insulin-like growth factor 2 receptor
1429381_x_at	Igh	2.49424	-1.00117	1.21733	3.23022	immunoglobulin heavy chain (J558 family)
1427756_x_at	Igh-6	1.0643	1.46956	2.73969	2.14011	Immunoglobulin heavy chain 6 (heavy chain of IgM)
1424305_at	Igj	1.58018	3.67237	2.3032	2.98713	immunoglobulin joining chain
1424931_s_at	Igl-V1	1.4079	5.53888	3.40132	1.12344	immunoglobulin lambda chain, variable 1
1423017_a_at	Il1rn	-1.13706	2.59495	2.10307	1.54927	interleukin 1 receptor antagonist
1419712_at	Il3ra	1.30564	2.03086	1.79553	1.99869	interleukin 3 receptor, alpha chain
1419192_at	Il4i1	1.19938	2.13332	1.56623	1.33978	interleukin 4 induced 1
1448576_at	Il7r	1.40782	2.44177	2.26315	2.96698	interleukin 7 receptor
1426858_at	Inhbb	2.39832	2.18358	2.2233	-1.15882	inhibin beta-B
1432781_at	Intu	-1.98319	-1.2251	-1.2057	-1.11647	inturned planar cell polarity effector homolog (Drosophila)
1433634_at	Irf2bp2	2.29367	1.11973	1.15225	1.4693	interferon regulatory factor 2 binding protein 2
1417244_a_at	Irf7	1.10504	3.11343	2.91872	1.10764	interferon regulatory factor 7
1451983_at	Irx1	2.34125	3.0379	2.79996	2.2284	Iroquois related homeobox 1 (Drosophila)
1436037_at	Itga4	5.62824	3.75925	2.09448	-1.41725	integrin alpha 4
1423267_s_at	Itga5	3.60272	1.48981	1.04121	1.36977	integrin alpha 5 (fibronectin receptor alpha)
1422046_at	Itgam	1.90495	2.26333	1.63316	1.58765	integrin alpha M
1419128_at	Itgax	2.19863	2.54779	2.49458	2.06606	integrin alpha X
1438119_at	Itgb1	-3.34989	-2.14147	1.54131	-1.67681	Integrin beta 1 (fibronectin receptor beta)
1450678_at	Itgb2	2.04242	1.81259	1.47172	1.58007	integrin beta 2
1432281_a_at	Itgb6	2.53822	1.93355	1.25465	1.42883	integrin beta 6
1431808_a_at	Itih4	1.57236	2.71803	3.40037	2.29768	inter alpha-trypsin inhibitor, heavy chain 4
1421106_at	Jag1	3.98374	1.57901	1.86845	-1.51408	jagged 1
1431416_a_at	Jam2	2.10644	1.54295	-1.04404	1.27296	junction adhesion molecule 2
1415968_a_at	Kap	-2.70434	-1.41954	1.03066	-1.33575	kidney androgen regulated protein
1421538_at	Kcnd1	-1.89533	-1.31152	-1.08446	-1.19418	potassium voltage-gated channel, Shal-related family, member 1
1450185_a_at	Kcnj15	1.20577	1.76936	1.65747	2.68935	potassium inwardly-rectifying channel, subfamily J, member 15
1425342_a_at	Kcnk3	4.90477	1.88068	-1.3503	-1.11492	potassium channel, subfamily K, member 3
1422293_a_at	Kctd1	2.07757	1.97584	1.69425	-1.05304	potassium channel tetramerisation domain containing 1
1426633_s_at	Kctd14	1.19931	1.72064	1.95495	-1.16686	potassium channel tetramerisation domain containing 14
1453317_a_at	Khdrbs3	1.93163	1.90471	1.30876	1.0291	KH domain containing, RNA binding, signal transduction associated 3
1447853_x_at	Kif13a	-6.22287	-2.11061	-1.41083	2.17271	Kinesin family member 13A
1431718_at	Kif15	-1.87362	-1.37418	-1.09453	-1.27985	kinesin family member 15
1449207_a_at	Kif20a	2.4179	1.38311	1.40536	1.07997	kinesin family member 20A
1448890_at	Klf2	2.06695	1.67772	1.75218	1.61425	Kruppel-like factor 2 (lung)
1417395_at	Klf4	2.2547	1.51628	1.05704	1.63844	Kruppel-like factor 4 (gut)
1419356_at	Klf7	2.93577	1.71106	1.12937	1.45601	Kruppel-like factor 7 (ubiquitous)
1455910_at	Klhdc3	-2.03182	1.06017	-1.06509	-1.13291	kelch domain containing 3
1424887_at	Klhdc4	1.99379	2.07407	2.08665	1.07362	kelch domain containing 4
1433526_at	Klhl8	2.41621	1.68431	1.37756	-1.01319	kelch-like 8 (Drosophila)
1426136_x_at	Klra21	-2.06641	-1.12078	-1.14096	-1.33668	killer cell lectin-like receptor subfamily A, member 21
1425436_x_at	Klra3	1.06134	2.70332	3.56285	1.33473	killer cell lectin-like receptor, subfamily A, member 3
1445399_at	Klrb1d	1.18872	2.35599	1.25542	1.48818	killer cell lectin-like receptor subfamily B member 1D
1427378_at	Krt75	-1.91851	-1.14236	-1.17266	-1.3326	keratin 75
1427352_at	Krt79	-1.05078	-1.3678	-3.33265	-5.70683	keratin 79
1427290_at	Krt81	-1.86433	-1.22102	-1.00596	-1.26891	keratin 81
1450535_at	Krtap12-1	-1.89328	-1.46337	1.07722	-1.38558	keratin associated protein 12-1
1429957_at	Krtap26-1	-2.13254	-1.33158	-1.3322	-1.51675	keratin associated protein 26-1
1427366_at	Krtap3-1	-2.22701	-1.33996	1.01155	-1.38333	keratin associated protein 3-1
1430570_at	Kynu	1.17759	2.29795	2.19894	1.2927	kynureninase (L-kynurenine hydrolase)
1426285_at	Lama2	2.19327	1.25661	1.06788	1.69536	laminin, alpha 2
1451241_at	Lamb1-1	3.62986	1.35561	-2.25118	2.37138	laminin B1 subunit 1
1447742_at	Laptm5	-1.95262	-1.39556	-1.20881	-1.23843	lysosomal-associated protein transmembrane 5
1456469_x_at	Lasp1	-2.93634	-1.47346	-1.24477	-1.33734	LIM and SH3 protein 1
1417782_at	Lass4	1.96982	1.56382	1.02235	1.21917	longevity assurance homolog 4 (S. cerevisiae)
1449959_x_at	Lce1h	-2.48825	-1.36222	-1.15524	-1.44234	late cornified envelope 1H
1420741_x_at	Lce1i	-2.3279	-1.76732	-1.43451	-1.66361	late cornified envelope 1I
1429641_x_at	Lce3b	-1.99695	-1.33388	-1.23122	-1.51607	late cornified envelope 3B
1427747_a_at	Lcn2	2.98195	7.90755	6.30235	3.3296	lipocalin 2
1458352_at	Lcorl	-2.04306	-1.34346	-1.48904	-1.33967	Ligand dependent nuclear receptor corepressor-like
1448160_at	Lcp1	1.72647	2.087	1.20088	1.31978	lymphocyte cytosolic protein 1
1418641_at	Lcp2	1.46029	1.85808	1.59233	1.30279	lymphocyte cytosolic protein 2
1426808_at	Lgals3	1.19981	2.55062	2.44494	1.79763	lectin, galactose binding, soluble 3
1460546_at	Lgi3	3.02115	1.07651	1.30176	1.32577	leucine-rich repeat LGI family, member 3
1448883_at	Lgmn	1.70306	1.51025	1.39812	2.28446	legumain
1437720_at	Lgtn	-2.41536	-1.39504	1.09083	-1.31691	Ligatin
1434130_at	Lhfpl2	1.59548	2.89192	2.38081	2.31416	lipoma HMGIC fusion partner-like 2
1453802_at	Limch1	2.36871	1.45726	1.12188	2.96015	LIM and calponin homology domains 1
1423140_at	Lipa	3.13987	6.98272	4.92796	1.05748	lysosomal acid lipase A
1416040_at	Lipf	1.22451	1.86039	1.51797	-1.04068	lipase, gastric
1421262_at	Lipg	2.52996	2.41958	-1.15011	-1.03977	lipase, endothelial
1423520_at	Lmnb1	1.81885	2.21303	2.0542	1.59292	lamin B1
1426221_at	Loh11cr2a	2.4548	1.7881	1.39146	1.004	loss of heterozygosity, 11, chromosomal region 2, gene A homolog (human)
1442258_at	Lonp2	-1.07028	-1.80233	-1.23852	-1.32181	lon peptidase 2, peroxisomal
1451978_at	Loxl1	2.31771	2.12209	-1.03401	1.25767	lysyl oxidase-like 1
1420293_at	Lpcat1	-2.29165	-1.49302	-1.7158	-1.56671	lysophosphatidylcholine acyltransferase 1
1424965_at	Lpxn	1.0949	2.08922	2.04011	1.27995	leupaxin
1417290_at	Lrg1	1.62978	2.09573	1.85774	1.49128	leucine-rich alpha-2-glycoprotein 1
1433536_at	Lrp11	1.46741	2.21033	2.29864	1.4708	low density lipoprotein receptor-related protein 11
1433864_at	Lrp12	1.76327	2.05773	2.39894	2.59551	low density lipoprotein-related protein 12
1449299_at	Lrp5	3.65088	1.56402	-1.07365	1.22559	low density lipoprotein receptor-related protein 5
1433506_at	Lrrc8d	2.19546	1.48112	1.12196	1.44409	leucine rich repeat containing 8D
1447690_at	Lsr	-1.84527	-1.14624	-1.14194	-1.28367	lipolysis stimulated lipoprotein receptor
1453528_at	Lta4h	-1.95215	-1.58164	-1.48206	-1.2182	leukotriene A4 hydrolase
1425890_at	Ly6i	-1.00863	13.8009	13.4511	6.77218	lymphocyte antigen 6 complex, locus I
1452855_at	Ly6k	1.35784	2.03777	2.31684	2.21349	lymphocyte antigen 6 complex, locus K
1422903_at	Ly86	-1.09038	2.22623	2.23115	1.22226	lymphocyte antigen 86
1449156_at	Ly9	1.16142	2.05146	2.3469	1.48862	lymphocyte antigen 9
1449874_at	Ly96	1.72861	3.84666	2.41357	1.09663	lymphocyte antigen 96
1454969_at	Lypd6	-2.07385	-1.31635	-1.84301	-1.27164	LY6/PLAUR domain containing 6
1434674_at	Lyst	1.88067	1.43697	1.10818	1.86104	lysosomal trafficking regulator
1429379_at	Lyve1	1.96171	1.31148	1.32181	2.6174	lymphatic vessel endothelial hyaluronan receptor 1
1447684_at	Lzic	-2.37639	-1.39586	1.11913	-1.61902	Leucine zipper and CTNNBIP1 domain containing
1436193_at	Man1c1	1.929	1.77104	1.23302	1.48364	mannosidase, alpha, class 1C, member 1
1416584_at	Man2b2	2.12167	1.43362	1.33916	1.24478	mannosidase 2, alpha B2
1442676_at	Maoa	1.46519	3.01223	1.83491	1.45098	monoamine oxidase A
1438908_at	Map3k12	-3.51263	-2.78473	-1.29631	1.06863	mitogen activated protein kinase kinase kinase 12
1426687_at	Map3k3	2.28621	2.08551	1.24309	1.50785	mitogen activated protein kinase kinase kinase 3
1419568_at	Mapk1	1.28159	3.28193	3.30456	1.29187	mitogen activated protein kinase 1
1434815_a_at	Mapkapk3	1.32425	2.22508	2.11039	1.05593	mitogen-activated protein kinase-activated protein kinase 3
1449498_at	Marco	3.57631	14.7714	4.54306	-1.79376	macrophage receptor with collagenous structure
1436773_x_at	Marveld1	-1.86071	-1.2071	-1.41068	-1.35165	MARVEL (membrane-associating) domain containing 1
1418464_at	Matn4	1.82285	1.32811	1.45354	1.4374	matrilin 4
1428021_at	Mccc2	2.59212	1.39278	-1.0159	1.36138	methylcrotonoyl-Coenzyme A carboxylase 2 (beta)
1416672_s_at	Mcoln1	1.21324	1.37435	1.41408	1.95112	mucolipin 1
1431705_a_at	Mcoln2	1.21893	2.96526	1.95317	1.14864	mucolipin 2
1437540_at	Mcoln3	2.41599	3.43825	2.61977	1.57314	mucolipin 3
1420713_a_at	Mdfi	1.2363	2.36204	1.36378	1.20014	MyoD family inhibitor
1434319_at	Mdh1	-2.30053	-1.44169	-1.22124	-1.31477	malate dehydrogenase 1, NAD (soluble)
1453982_at	Mdm4	-2.09348	-1.35525	-1.26276	-1.13785	transformed mouse 3T3 cell double minute 4
1435017_at	Mel13	1.17569	1.70748	2.06782	-1.10323	melanoma nuclear protein 13
1422869_at	Mertk	1.39876	1.31112	1.06447	2.16005	c-mer proto-oncogene tyrosine kinase
1451141_at	Mettl8	1.10246	1.66781	1.91438	1.21219	methyltransferase like 8
1456777_at	Mgam	1.039	2.44655	3.05434	1.77039	maltase-glucoamylase
1438467_at	Mgl2	1.94735	2.12007	2.03552	-1.44082	macrophage galactose N-acetyl-galactosamine specific lectin 2
1450563_at	Mgst3	-1.87163	-1.22228	-1.10963	-1.34487	microsomal glutathione S-transferase 3
1438726_at	Mical2	3.71367	2.97693	1.72627	1.29325	microtubule associated monoxygenase, calponin and LIM domain containing 2
1438239_at	Mid1	-1.40567	-1.87004	-1.24472	-1.4171	midline 1
1431939_a_at	Mina	1.90682	1.55321	1.26255	1.02254	myc induced nuclear antigen
1426817_at	Mki67	2.0961	1.6373	1.19683	3.5063	antigen identified by monoclonal antibody Ki 67
1448139_at	Mlc1	2.46167	2.57467	2.4015	-1.21087	megalencephalic leukoencephalopathy with subcortical cysts 1 homolog (human)
1427555_at	Mll2	-1.81119	-1.09452	1.06674	-1.31329	myeloid/lymphoid or mixed-lineage leukemia 2
1449896_at	Mlph	1.71008	3.73846	1.43441	1.21727	melanophilin
1449153_at	Mmp12	1.26138	22.9555	23.4689	31.2203	matrix metallopeptidase 12
1448383_at	Mmp14	1.96332	1.85214	-1.05626	1.83733	matrix metallopeptidase 14 (membrane-inserted)
1421976_at	Mmp19	1.73069	2.21091	1.91942	2.56113	matrix metallopeptidase 19
1416136_at	Mmp2	1.99495	1.54407	1.32709	1.66659	matrix metallopeptidase 2
1416298_at	Mmp9	-1.06099	2.78184	3.12409	2.25166	matrix metallopeptidase 9
1439222_at	Morc2b	-1.88762	-1.56957	-1.32564	-1.76399	microrchidia 2B
1433179_at	Morn1	-1.84979	-1.2043	-1.09257	-1.47076	MORN repeat containing 1
1447376_at	Mov10	-1.91694	-1.2707	-1.02666	-1.33171	Moloney leukemia virus 10
1433701_at	Mpped1	-2.28149	-1.26456	1.03165	-1.25022	metallophosphoesterase domain containing 1
1435285_at	Mpped2	2.47549	1.77728	-1.20291	-1.27834	metallophosphoesterase domain containing 2
1421044_at	Mrc2	5.914	1.4332	-1.16064	1.35335	mannose receptor, C type 2
1436474_at	Mrcl	-1.90683	-1.47226	-1.12045	-1.26166	mannose receptor-like precursor
1437250_at	Mreg	1.5074	4.07469	4.38366	3.51406	melanoregulin
1426121_at	Mrgpra3	-2.06809	-1.81225	-1.1536	-1.26283	MAS-related GPR, member A3
1423467_at	Ms4a4b	12.9818	15.5883	10.5155	-2.50242	membrane-spanning 4-domains, subfamily A, member 4B
1419598_at	Ms4a6d	-1.11895	2.20771	2.8591	2.67777	membrane-spanning 4-domains, subfamily A, member 6D
1424754_at	Ms4a7	-1.74862	2.99692	3.50239	2.13248	membrane-spanning 4-domains, subfamily A, member 7
1418797_at	Ms4a8a	2.47625	5.80278	4.87612	-1.96266	membrane-spanning 4-domains, subfamily A, member 8A
1458136_at	Msi2	-2.06984	-1.3081	-1.32557	-1.13721	Musashi homolog 2 (Drosophila)
1453030_at	Msl2l1	1.52639	1.83529	1.27153	2.53108	male-specific lethal 2-like 1 (Drosophila)
1448061_at	Msr1	-1.38104	2.99836	3.53798	1.995	macrophage scavenger receptor 1
1436704_x_at	Mthfd1	-1.98607	-1.39947	-1.13214	-1.1786	methylenetetrahydrofolate dehydrogenase (NADP+ dependent), methenyltetrahydrofolate cyclohydrolase, formyltetrahydrofolate synthase
1419254_at	Mthfd2	1.13028	3.12305	2.28007	1.47462	methylenetetrahydrofolate dehydrogenase (NAD+ dependent), methenyltetrahydrofolate cyclohydrolase
1447831_s_at	Mtmr7	1.92751	3.36966	2.51923	-3.88566	myotubularin related protein 7
1438555_x_at	Muc4	4.70841	4.52904	2.72467	-1.38216	mucin 4
1417729_at	Myh6	26.3412	-1.14309	-3.55377	11.1465	myosin, heavy polypeptide 6, cardiac muscle, alpha
1458550_at	Myo1d	-1.11937	-1.93093	-1.59675	-1.50413	myosin ID
1419754_at	Myo5a	1.72452	2.6005	1.95357	4.25182	myosin Va
1450917_at	Myom2	7.48976	2.10172	1.17952	2.5286	myomesin 2
1429738_at	Myt1l	-2.00542	-1.29947	1.03525	-1.39999	myelin transcription factor 1-like
1455849_at	Nav1	2.3838	1.65935	1.08237	1.07294	Neuron navigator 1
1456772_at	Ncf1	1.21833	1.92382	1.75005	1.46571	neutrophil cytosolic factor 1
1418465_at	Ncf4	-1.04313	1.43863	2.01349	2.14176	neutrophil cytosolic factor 4
1436188_a_at	Ndrg4	4.47116	3.22336	1.14532	1.04689	N-myc downstream regulated gene 4
1415966_a_at	Ndufv1	1.9465	1.88767	2.53736	-1.04806	NADH dehydrogenase (ubiquinone) flavoprotein 1
1425850_a_at	Nek6	1.59296	1.53863	1.81039	1.4665	NIMA (never in mitosis gene a)-related expressed kinase 6
1447694_x_at	Neo1	-3.05764	-1.6987	-1.7041	-1.44226	neogenin
1418995_at	Neurod2	-1.94796	-1.20797	-1.0357	-1.59356	neurogenic differentiation 2
1458299_s_at	Nfkbie	1.06641	2.88153	2.54258	3.10009	nuclear factor of kappa light polypeptide gene enhancer in B-cells inhibitor, epsion
1417483_at	Nfkbiz	2.38242	2.28298	3.58822	3.45458	nuclear factor of kappa light polypeptide gene enhancer in B-cells inhibitor, zeta
1433273_at	Nkain1	-1.87639	-1.35124	-1.1967	-1.34803	Na+/K+ transporting ATPase interacting 1
1422346_at	Nkx2-1	3.74271	1.92262	1.3287	1.56595	NK2 homeobox 1
1426851_a_at	Nov	3.15525	2.09913	-1.13669	1.66386	nephroblastoma overexpressed gene
1425151_a_at	Noxo1	-1.27538	4.08075	5.37936	3.2272	NADPH oxidase organizer 1
1423086_at	Npc1	2.74461	1.51904	1.41175	1.24106	Niemann Pick type C1
1449160_at	Npr1	2.43498	1.49388	-1.02932	1.24084	natriuretic peptide receptor 1
1419127_at	Npy	1.01908	1.60329	3.70389	-1.26304	neuropeptide Y
1454167_at	Nr2c2	-1.95754	-1.20425	-1.27456	-1.22346	nuclear receptor subfamily 2, group C, member 2
1416505_at	Nr4a1	1.50551	1.92246	1.83872	-1.00123	nuclear receptor subfamily 4, group A, member 1
1450750_a_at	Nr4a2	1.98524	1.60237	1.24833	1.44593	nuclear receptor subfamily 4, group A, member 2
1417986_at	Nrarp	2.09613	1.51586	1.01304	1.06455	Notch-regulated ankyrin repeat protein
1434709_at	Nrcam	2.19184	2.68542	1.01814	2.28871	neuron-glia-CAM-related cell adhesion molecule
1447717_x_at	Nrsn2	-2.36917	-1.11492	-1.31559	-1.79636	neurensin 2
1433413_at	Nrxn1	-1.8844	-1.22695	-1.31329	-1.28791	neurexin I
1439629_at	Nrxn3	-1.99908	-1.47819	-1.07962	-1.3785	neurexin III
1447705_at	Nsl1	-2.52766	-1.20431	-1.13133	-1.36068	NSL1, MIND kinetochore complex component, homolog (S. cerevisiae)
1440353_at	Ntf5	2.02578	1.74965	2.00924	-1.02648	neurotrophin 5
1434216_a_at	Nudt19	1.91837	2.10241	2.50154	-1.37153	nudix (nucleoside diphosphate linked moiety X)-type motif 19
1454743_at	Nup205	1.96606	1.20014	1.08031	1.39771	nucleoporin 205
1458353_at	Nwd1	-2.34218	-1.58842	-1.02039	-1.2365	NACHT and WD repeat domain containing 1
1451861_at	Nxnl2	-1.91504	-1.21871	-1.05977	-1.30924	nucleoredoxin-like 2
1424775_at	Oas1a	-1.22291	3.46052	4.2128	1.51876	2'-5' oligoadenylate synthetase 1A
1453196_a_at	Oasl2	2.26582	3.92633	2.90935	1.38919	2'-5' oligoadenylate synthetase-like 2
1442541_at	Oaz2	-1.53997	-2.01401	-1.09173	-1.28185	Ornithine decarboxylase antizyme 2
1455679_at	Obfc2a	2.15872	2.62534	2.0227	2.10835	Oligonucleotide/oligosaccharide-binding fold containing 2A
1438094_x_at	Ola1	1.12792	2.16937	1.7193	1.00705	Obg-like ATPase 1
1426562_a_at	Olfm1	2.59906	1.859	1.1508	1.39091	olfactomedin 1
1435790_at	Olfm2	2.26443	2.03116	2.31427	1.61859	olfactomedin 2
1457225_at	Olfr288	-1.88259	-1.52377	-1.07284	-1.1876	olfactory receptor 288
1419534_at	Olr1	1.88394	2.36176	1.86823	1.10353	oxidized low density lipoprotein (lectin-like) receptor 1
1436721_x_at	Oog3	-1.96127	-1.1134	-1.22337	-1.36391	oogenesin 3
1443172_at	Orc1l	-2.12288	-1.32538	-1.11167	-1.43442	origin recognition complex, subunit 1-like (S.cereviaiae)
1451054_at	Orm1	1.40285	1.56356	1.64556	2.06215	orosomucoid 1
1452815_at	P2ry10	1.41097	1.79394	2.11434	1.69909	purinergic receptor P2Y, G-protein coupled 10
1418908_at	Pam	3.49983	2.24988	1.99715	-1.63379	peptidylglycine alpha-amidating monooxygenase
1456915_at	Papolb	-1.91288	-1.29012	1.04038	-1.41462	poly (A) polymerase beta (testis specific)
1451969_s_at	Parp3	2.67814	1.98288	1.77196	-1.09427	poly (ADP-ribose) polymerase family, member 3
1451474_a_at	Parp8	1.61236	2.11079	1.41921	1.45723	poly (ADP-ribose) polymerase family, member 8
1421247_at	Pax9	-2.01424	-1.33502	-1.14914	-1.23772	paired box gene 9
1422640_at	Pcdhb9	-1.11728	-1.03849	1.01256	-5.47614	protocadherin beta 9
1420984_at	Pctp	1.61138	2.03551	1.89463	-1.04532	phosphatidylcholine transfer protein
1450213_at	Pde7b	1.754	2.05089	1.13412	-1.02862	phosphodiesterase 7B
1458176_at	Per3	1.38621	-3.79888	-1.76548	-1.53127	Period homolog 3 (Drosophila)
1455208_at	Pex19	2.58999	2.31084	2.38058	-1.42385	peroxisome biogenesis factor 19
1448841_at	Pfpl	-2.05265	-1.57449	-1.17253	-1.40889	pore forming protein-like
1451149_at	Pgm2	2.02772	1.43024	1.44471	1.20381	phosphoglucomutase 2
1428228_at	Pgm3	1.43776	2.02961	1.77416	1.08479	phosphoglucomutase 3
1453797_at	Phospho2	-1.9247	-1.05574	-1.22832	-1.23114	phosphatase, orphan 2
1422232_at	Phox2b	-1.86787	-1.27978	-1.15403	-1.25758	paired-like homeobox 2b
1453839_a_at	Pi16	1.72708	2.52911	1.74405	1.57539	peptidase inhibitor 16
1421257_at	Pigb	1.96552	2.17205	1.09028	1.01575	phosphatidylinositol glycan anchor biosynthesis, class B
1450060_at	Pigr	-1.28418	1.95207	2.52867	2.42732	polymeric immunoglobulin receptor
1441933_x_at	Pigz	-2.0239	-1.16984	-1.13688	-1.46143	phosphatidylinositol glycan anchor biosynthesis, class Z
1447796_at	Pih1d1	-2.66629	-1.42872	-1.14987	-1.41058	PIH1 domain containing 1
1443798_at	Pik3cd	-1.92348	-2.17662	-2.38473	-1.37464	phosphatidylinositol 3-kinase catalytic delta polypeptide
1422707_at	Pik3cg	1.64054	2.6066	1.76602	1.09196	phosphoinositide-3-kinase, catalytic, gamma polypeptide
1434980_at	Pik3r5	2.01777	2.97622	1.47824	2.82707	phosphoinositide-3-kinase, regulatory subunit 5, p101
1435458_at	Pim1	1.06671	1.70914	1.86204	1.6165	proviral integration site 1
1418809_at	Pira2	1.88431	3.233	2.91585	1.57218	paired-Ig-like receptor A2
1460659_at	Pitpnb	-1.83653	-1.47483	-1.09705	-1.16289	Phosphatidylinositol transfer protein, beta
1434820_s_at	Pkig	-2.54811	-1.37653	-1.10566	-1.22053	protein kinase inhibitor, gamma
1417553_at	Plac1	-1.85561	-1.68456	1.02336	-1.28902	placental specific protein 1
1422139_at	Plau	-1.03754	1.83484	1.23966	1.5888	plasminogen activator, urokinase
1452521_a_at	Plaur	1.28983	1.87599	1.46177	1.91086	plasminogen activator, urokinase receptor
1437842_at	Plcxd1	1.14359	2.37602	1.71923	1.0801	phosphatidylinositol-specific phospholipase C, X domain containing 1
1416013_at	Pld3	2.10738	2.24836	2.17339	1.74603	phospholipase D family, member 3
1443780_at	Plk2	-1.80326	-1.25477	-1.56205	-2.0885	Polo-like kinase 2 (Drosophila)
1424902_at	Plxdc1	1.23022	1.91053	1.77383	1.3067	plexin domain containing 1
1421232_at	Plxna1	3.20776	1.91207	-1.36347	1.15598	plexin A1
1448419_at	Pop4	1.48649	1.74768	2.55015	-1.28963	processing of precursor 4, ribonuclease P/MRP family, (S. cerevisiae)
1445741_at	Ppm1e	-2.02112	-1.24868	1.10465	-1.3346	Protein phosphatase 1E (PP2C domain containing)
1417701_at	Ppp1r14c	2.07724	1.54323	2.06834	1.05274	protein phosphatase 1, regulatory (inhibitor) subunit 14c
1449250_at	Prcc	1.86287	1.82695	1.89668	1.22454	papillary renal cell carcinoma (translocation-associated)
1430979_a_at	Prdx2	2.82684	3.12837	2.63608	-1.86221	peroxiredoxin 2
1460419_a_at	Prkcb1	1.64508	2.38168	2.14258	1.83842	protein kinase C, beta 1
1449692_at	Prkcz	-1.96974	-1.15871	1.00244	-1.29224	protein kinase C, zeta
1449032_at	Prl2a1	-1.84607	-1.44172	-1.07228	-1.21651	prolactin family 2, subfamily a, member 1
1435204_at	Prmt8	1.52605	6.52716	7.03622	1.22495	protein arginine N-methyltransferase 8
1450201_at	Proz	1.10442	2.24459	2.70505	1.66623	protein Z, vitamin K-dependent plasma glycoprotein
1460633_at	Prpf19	1.63843	5.89193	3.60163	3.41351	PRP19/PSO4 pre-mRNA processing factor 19 homolog (S. cerevisiae)
1421813_a_at	Psap	2.27947	2.10848	1.57075	2.79491	prosaposin
1454607_s_at	Psat1	1.65986	2.05405	1.96922	1.37972	phosphoserine aminotransferase 1
1419348_at	Psp	1.45287	1.62528	2.23485	1.1943	parotid secretory protein
1449450_at	Ptges	1.74585	1.88312	1.49907	1.38204	prostaglandin E synthase
1427313_at	Ptgir	1.25208	4.46924	3.88767	3.29705	prostaglandin I receptor (IP)
1417262_at	Ptgs2	1.45582	1.13574	1.20599	3.18218	prostaglandin-endoperoxide synthase 2
1452589_at	Ptk7	1.50401	1.80987	1.58404	1.56645	PTK7 protein tyrosine kinase 7
1431680_a_at	Ptprk	4.23121	1.65801	-1.4399	1.53984	protein tyrosine phosphatase, receptor type, K
1439725_at	Ptprt	-1.85038	-1.32253	-1.01169	-1.318	protein tyrosine phosphatase, receptor type, T
1452284_at	Ptprz1	-1.18057	-1.43464	-1.82488	-1.56119	protein tyrosine phosphatase, receptor type Z, polypeptide 1
1438390_s_at	Pttg1	3.07422	5.28338	4.77122	-1.41789	pituitary tumor-transforming 1
1438219_at	Pura	-2.26087	-1.35884	1.09233	-1.22547	Purine rich element binding protein A
1450295_s_at	Pvr	6.44786	2.5496	2.03026	2.66911	poliovirus receptor
1451253_at	Pxk	1.85294	1.39912	1.07998	1.29069	PX domain containing serine/threonine kinase
1417346_at	Pycard	1.0975	1.84165	2.6774	1.09555	PYD and CARD domain containing
1426622_a_at	Qpct	2.82075	2.74884	2.4153	1.23773	glutaminyl-peptide cyclotransferase (glutaminyl cyclase)
1422178_a_at	Rab17	-2.30761	-1.40348	1.09978	-1.54306	RAB17, member RAS oncogene family
1438097_at	Rab20	1.62519	1.74904	1.85534	1.91735	RAB20, member RAS oncogene family
1425284_a_at	Rab27a	2.28985	2.3323	1.61998	2.04389	RAB27A, member RAS oncogene family
1416527_at	Rab32	1.72204	1.99479	1.83792	1.12456	RAB32, member RAS oncogene family
1424684_at	Rab5c	1.95755	4.64203	2.83664	2.93157	RAB5C, member RAS oncogene family
1450903_at	Rad23b	3.64745	1.60908	1.20546	-1.01009	RAD23b homolog (S. cerevisiae)
1448885_at	Rap2b	-1.25305	2.31728	2.37275	1.15119	RAP2B, member of RAS oncogene family
1417333_at	Rasa4	1.31359	1.75696	1.98495	1.57402	RAS p21 protein activator 4
1427344_s_at	Rasd2	1.36979	1.98792	1.76136	1.28529	RASD family, member 2
1428067_at	Rasl12	2.09103	2.21512	1.82926	-1.54459	RAS-like, family 12
1454791_a_at	Rbbp4	1.74791	2.4884	2.02234	2.36875	retinoblastoma binding protein 4
1423411_at	Rbm47	2.55368	1.04799	1.68355	1.41673	RNA binding motif protein 47
1449461_at	Rbp7	3.16336	2.05594	4.08665	1.39835	retinol binding protein 7, cellular
1450433_at	Rbpjl	-2.05689	-1.44723	-1.17457	-1.22359	recombination signal binding protein for immunoglobulin kappa J region-like
1420143_at	Rc3h2	-1.92289	-1.51423	-1.36017	-1.32997	ring finger and CCCH-type zinc finger domains 2
1416179_a_at	Rdx	-2.2846	-2.00451	-1.44683	1.06576	radixin
1417856_at	Relb	1.62895	2.06058	1.79971	1.46185	avian reticuloendotheliosis viral (v-rel) oncogene related B
1451236_at	Rerg	1.88938	1.4871	1.88057	1.26613	RAS-like, estrogen-regulated, growth-inhibitor
1424716_at	Retsat	1.4343	2.26022	1.62055	-1.03352	retinol saturase (all trans retinol 13,14 reductase)
1428696_at	Rftn1	1.57935	1.61793	2.13348	-1.00824	raftlin lipid raft linker 1
1417601_at	Rgs1	1.05212	3.32523	4.27814	1.9339	regulator of G-protein signaling 1
1443250_at	Rgs2	-1.90925	-1.81089	-1.2324	-1.17534	regulator of G-protein signaling 2
1451617_at	Rho	-1.80311	-1.1883	-1.36019	-1.30525	rhodopsin
1438949_at	Ric8	-2.09451	-1.38545	-1.03692	-1.32261	resistance to inhibitors of cholinesterase 8 homolog (C. elegans)
1423134_at	Rilpl2	-1.22635	1.63208	2.45987	1.53011	Rab interacting lysosomal protein-like 2
AFFX-18SRNAMur/X00686_3_at	Rn18s	-4.09543	-3.25596	-1.85108	-1.22084	18S RNA
1455197_at	Rnd1	1.28814	2.05469	1.27421	1.8284	Rho family GTPase 1
1449036_at	Rnf128	1.30432	3.31783	3.8202	2.03481	ring finger protein 128
1429321_at	Rnf149	1.40914	1.9121	1.85455	1.46178	ring finger protein 149
1438829_at	Rnf165	-1.76234	-1.82727	-1.57432	-1.12867	ring finger protein 165
1438306_at	Rnf180	1.42754	1.78996	1.84211	1.47044	ring finger protein 180
1432478_a_at	Rnf19b	2.26253	1.70992	1.80738	1.0948	ring finger protein 19B
1448674_at	Rnf25	-1.03011	1.52644	1.2253	1.94451	ring finger protein 25
1436500_at	Rps24	-1.8952	-1.30476	-1.43091	-1.26105	Ribosomal protein S24
1452730_at	Rps4y2	1.45619	2.27885	1.94439	-1.22909	ribosomal protein S4, Y-linked 2
1434624_x_at	Rps9	6.53204	8.39826	23.1102	-1.17206	ribosomal protein S9
1449319_at	Rspo1	1.00624	1.77057	1.4832	2.2706	R-spondin homolog (Xenopus laevis)
1421126_at	Ryr2	2.75462	1.26948	1.06792	-1.11973	ryanodine receptor 2, cardiac
1450826_a_at	Saa3	-1.2629	4.27608	5.21492	5.07065	serum amyloid A 3
1423078_a_at	Sc4mol	1.40132	2.52328	1.50929	1.30529	sterol-C4-methyl oxidase-like
1451457_at	Sc5d	2.00005	2.35063	1.67793	1.0338	sterol-C5-desaturase (fungal ERG3, delta-5-desaturase) homolog (S. cerevisae)
1438406_at	Scarf2	4.30572	1.22047	-1.34107	1.1007	scavenger receptor class F, member 2
1438909_at	Sccpdh	-2.09503	-1.40956	-1.23956	-1.08208	saccharopine dehydrogenase (putative)
1419699_at	Scgb3a1	-1.62563	-1.46226	-2.17913	-3.32015	secretoglobin, family 3A, member 1
1437700_at	Schip1	1.31969	-2.19615	-1.69494	-1.54214	Schwannomin interacting protein 1
1448793_a_at	Sdc4	1.18751	5.02668	4.20286	2.10953	syndecan 4
1438947_x_at	Sema3f	-1.26643	-2.14891	-2.14651	-1.27021	sema domain, immunoglobulin domain (Ig), short basic domain, secreted, (semaphorin) 3F
1422040_at	Sema7a	1.67003	3.02672	1.56078	2.12216	sema domain, immunoglobulin domain (Ig), and GPI membrane anchor, (semaphorin) 7A
1419100_at	Serpina3n	-1.12512	2.5301	1.04514	3.06707	serine (or cysteine) peptidase inhibitor, clade A, member 3N
1437206_at	Setd5	1.54041	1.76961	1.16636	1.92498	SET domain containing 5
1459972_x_at	Sez6	-2.00456	1.05646	-1.44874	-1.3892	seizure related gene 6
1436005_at	Sfrs14	-2.26832	-1.60961	-1.12132	-1.03709	splicing factor, arginine/serine-rich 14
1450718_at	Sh2b2	1.99855	2.19529	1.23189	1.37305	SH2B adaptor protein 2
1418460_at	Sh3d19	2.1489	1.53958	1.14624	1.41904	SH3 domain protein D19
1424975_at	Siglec5	1.28512	-1.52483	-3.29574	-4.3995	sialic acid binding Ig-like lectin 5
1420361_at	Slc11a1	1.0144	2.38302	2.40551	1.85399	solute carrier family 11 (proton-coupled divalent metal ion transporters), member 1
1438377_x_at	Slc13a3	1.52818	1.75869	2.31143	1.86629	solute carrier family 13 (sodium-dependent dicarboxylate transporter), member 3
1433734_at	Slc13a4	-1.96778	-1.28815	-1.6331	1.05877	solute carrier family 13 (sodium/sulfate symporters), member 4
1420697_at	Slc15a3	1.1064	2.00007	1.86353	1.72212	solute carrier family 15, member 3
1456914_at	Slc16a4	1.23449	-2.08166	-1.53063	-1.14976	Solute carrier family 16 (monocarboxylic acid transporters), member 4
1450348_at	Slc19a3	1.96083	1.74867	1.29318	1.29233	solute carrier family 19 (sodium/hydrogen exchanger), member 3
1460386_a_at	Slc1a1	2.25879	1.85027	1.00261	1.50092	solute carrier family 1 (neuronal/epithelial high affinity glutamate transporter
1435418_at	Slc22a8	-1.9454	-1.11116	-1.15782	-1.14895	solute carrier family 22 (organic anion transporter), member 8
1453885_at	Slc24a2	-1.62825	-1.19283	-1.03478	-1.81322	solute carrier family 24 (sodium/potassium/calcium exchanger), member 2
1444489_at	Slc25a12	-1.45977	-2.03206	-1.51557	-1.05685	Solute carrier family 25 (mitochondrial carrier, Aralar), member 12
1419725_at	Slc26a4	-2.0261	8.62925	6.3135	3.70502	solute carrier family 26, member 4
1460654_at	Slc30a3	-1.94827	-1.40422	-1.15422	-1.09707	solute carrier family 30 (zinc transporter), member 3
1450697_at	Slc30a7	1.16624	1.94047	1.59302	-1.20963	solute carrier family 30 (zinc transporter), member 7
1452492_a_at	Slc37a2	-1.03593	2.18456	2.0893	1.6616	solute carrier family 37 (glycerol-3-phosphate transporter), member 2
1438490_at	Slc39a14	1.4157	1.52543	-1.27915	1.87307	solute carrier family 39 (zinc transporter), member 14
1443163_at	Slc39a2	3.29357	9.72511	7.87806	3.46871	solute carrier family 39 (zinc transporter), member 2
1451139_at	Slc39a4	2.01865	2.06062	1.59298	1.13618	solute carrier family 39 (zinc transporter), member 4
1419057_at	Slc5a1	-1.36155	1.9183	1.88084	1.63941	solute carrier family 5 (sodium/glucose cotransporter), member 1
1460129_at	Slc6a2	2.34339	1.35853	1.35142	1.36903	solute carrier family 6 (neurotransmitter transporter, noradrenalin), member 2
1448596_at	Slc6a8	2.49294	1.55384	1.23826	1.32972	solute carrier family 6 (neurotransmitter transporter, creatine), member 8
1452296_at	Slit3	2.39625	1.57815	-1.21229	1.03592	slit homolog 3 (Drosophila)
1448377_at	Slpi	-1.16219	2.31395	2.33708	2.8651	secretory leukocyte peptidase inhibitor
1455574_at	Smg7	2.04733	1.96457	1.3284	1.11653	Smg-7 homolog, nonsense mediated mRNA decay factor (C. elegans)
1428822_a_at	Snx24	1.7032	1.93998	1.50452	1.04288	sorting nexing 24
1417696_at	Soat1	1.53378	1.71248	1.95716	1.53224	sterol O-acyltransferase 1
1427542_at	Sobp	-1.95214	-1.25989	-1.08169	-1.3422	sine oculis-binding protein homolog (Drosophila)
1434416_a_at	Solh	1.34964	1.95296	1.67043	2.14266	small optic lobes homolog (Drosophila)
1419358_at	Sorcs2	2.64526	1.56016	1.45073	1.23255	sortilin-related VPS10 domain containing receptor 2
1431225_at	Sox11	-1.02592	1.00143	-1.13548	-2.82244	SRY-box containing gene 11
1422914_at	Sp5	1.38627	1.78766	2.0161	1.28144	trans-acting transcription factor 5
1429705_at	Spaca4	-2.31408	-1.30515	1.08487	-1.10287	sperm acrosome associated 4
1434107_at	Spata2	2.02111	1.65929	1.55342	1.09068	spermatogenesis associated 2
1421668_x_at	Speer3	-1.74675	-1.83427	-1.88052	-1.20842	spermatogenesis associated glutamate (E)-rich protein 3
1450451_at	Spock2	3.46878	1.24438	-1.55398	1.8499	sparc/osteonectin, cwcv and kazal-like domains proteoglycan 2
1415993_at	Sqle	1.55314	2.12496	1.4363	1.10274	squalene epoxidase
1438147_at	Srcrb4d	-1.82595	-1.49472	-1.20496	-1.43	scavenger receptor cysteine rich domain containing, group B (4 domains)
1423574_s_at	Srd5a3	1.59424	1.7166	2.32784	1.09591	steroid 5 alpha-reductase 3
1426744_at	Srebf2	2.86108	1.72609	1.18406	1.3856	sterol regulatory element binding factor 2
1419942_at	Srxn1	-2.12328	-1.35782	-1.25998	-1.12104	Sulfiredoxin 1 homolog (S. cerevisiae)
1447700_x_at	Ss18l1	-2.10479	-1.60503	-1.39547	-1.34619	synovial sarcoma translocation gene on chromosome 18-like 1
1438253_at	Ssh1	2.37243	1.97971	1.27673	1.27763	slingshot homolog 1 (Drosophila)
1457887_at	Sspo	-1.99001	-1.36074	-1.16741	-1.17782	SCO-spondin
1421915_a_at	St3gal3	1.65798	1.71126	1.3159	1.80405	ST3 beta-galactoside alpha-2,3-sialyltransferase 3
1418074_at	St6galnac4	2.00493	3.0394	1.84746	-1.0212	ST6 (alpha-N-acetyl-neuraminyl-2,3-beta-galactosyl-1,3)-N-acetylgalactosaminide
1429239_a_at	Stard4	3.09976	1.78161	1.12159	2.5268	StAR-related lipid transfer (START) domain containing 4
1425829_a_at	Steap4	1.30765	3.25866	2.12578	2.28176	STEAP family member 4
1426343_at	Stt3b	2.11533	1.38318	-1.0595	1.27489	STT3, subunit of the oligosaccharyltransferase complex, homolog B (S. cerevisiae
1425530_a_at	Stx3	2.09456	3.35778	1.89663	-1.04522	syntaxin 3
1420020_at	Suz12	-1.4038	-1.6801	-1.83086	-1.74402	suppressor of zeste 12 homolog (Drosophila)
1449030_at	Syn2	1.38088	2.46441	-1.03335	1.09487	synapsin II
1432350_at	Sync	-1.83656	-1.15869	-1.14486	-1.33895	syncoilin
1419289_a_at	Syngr1	1.07182	2.1638	3.0296	1.7946	synaptogyrin 1
1456249_x_at	Syp	-1.99806	1.00905	-1.21385	-1.64086	Synaptophysin
1422355_at	Taar1	-2.01606	-1.20005	-1.22598	-1.3639	trace amine-associated receptor 1
1423323_at	Tacstd2	1.65247	1.94526	1.24099	1.23872	tumor-associated calcium signal transducer 2
1454769_at	Tatdn2	1.95428	1.43258	1.69982	1.46327	TatD DNase domain containing 2
1448028_at	Tbc1d24	2.30419	1.99182	1.36043	1.17897	TBC1 domain family, member 24
1422086_at	Tbx19	-2.08705	-1.33966	-1.28433	-1.66675	T-box 19
1440791_x_at	Tcea2	-2.04875	-1.19794	-1.17347	-1.38525	transcription elongation factor A (SII), 2
1422591_at	Tceb3	1.79964	2.29777	1.64777	-1.28011	transcription elongation factor B (SIII), polypeptide 3
1420423_at	Tcl1b4	-2.05723	-1.42687	-1.09181	-1.30593	T-cell leukemia/lymphoma 1B, 4
1452605_at	Thnsl1	1.71349	2.03575	1.69742	-1.514	threonine synthase-like 1 (bacterial)
1423971_at	Thoc3	-1.07152	1.68572	1.39467	2.87271	THO complex 3
1431222_at	Tiam2	-1.88227	-1.213	1.00242	-1.29858	T-cell lymphoma invasion and metastasis 2
1460227_at	Timp1	1.04725	2.87588	2.40733	2.25638	tissue inhibitor of metalloproteinase 1
1417109_at	Tinagl	1.96442	1.24931	1.27581	1.39273	tubulointerstitial nephritis antigen-like
1452160_at	Tiparp	2.82664	2.00464	2.1412	1.33875	TCDD-inducible poly(ADP-ribose) polymerase
1418685_at	Tirap	-1.60497	-1.17355	-1.90984	-1.17167	toll-interleukin 1 receptor (TIR) domain-containing adaptor protein
1457753_at	Tlr13	1.26626	2.85863	2.52275	1.95552	toll-like receptor 13
1456663_x_at	Tm2d2	1.71135	2.90482	3.3952	-1.20999	TM2 domain containing 2
1431970_at	Tm7sf4	-1.96486	2.13232	2.86307	1.55461	transmembrane 7 superfamily member 4
1419073_at	Tmeff2	1.34076	1.80965	1.76127	1.16096	transmembrane protein with EGF-like and two follistatin-like domains 2
1440826_s_at	Tmem103	1.11914	2.00602	1.75307	1.26574	transmembrane protein 103
1457701_at	Tmem136	1.36497	2.35996	1.10758	1.36126	transmembrane protein 136
1447621_s_at	Tmem173	1.62353	2.18843	1.6997	1.25632	transmembrane protein 173
1427843_at	Tmem189	-1.85929	-1.07568	-1.10587	-1.28652	transmembrane protein 189
1429337_at	Tmem87b	2.43248	1.58062	-1.01577	1.54235	transmembrane protein 87B
1453285_at	Tmem88	1.25753	2.0093	2.06178	-1.08603	transmembrane protein 88
1428034_a_at	Tnfrsf9	-1.00974	3.58169	3.81919	1.96232	tumor necrosis factor receptor superfamily, member 9
1418345_at	Tnfsf12	1.21484	1.87033	2.45079	1.47788	tumor necrosis factor (ligand) superfamily, member 12
1422924_at	Tnfsf9	1.63338	3.02577	3.87301	1.45208	tumor necrosis factor (ligand) superfamily, member 9
1451397_at	Tnrc15	1.23436	1.35802	1.10552	1.88995	trinucleotide repeat containing 15
1438387_x_at	Top3b	-1.67425	-1.89809	-1.91276	-1.44168	topoisomerase (DNA) III beta
1424304_at	Tpcn2	1.22777	1.78275	2.61007	1.45969	two pore segment channel 2
1449564_at	Tpsg1	-1.84502	-1.06797	-1.09806	-1.48905	tryptase gamma 1
1447518_at	Tpx2	-2.25544	-1.3812	-1.1729	-1.53013	TPX2, microtubule-associated protein homolog (Xenopus laevis)
1421792_s_at	Trem2	1.17795	2.62793	3.73546	1.77023	triggering receptor expressed on myeloid cells 2
1450356_at	Trhr2	-2.01821	-1.48583	-1.49161	-1.29401	thyrotropin releasing hormone receptor 2
1437432_a_at	Trim12	4.17404	5.86248	4.31777	-1.80528	tripartite motif protein 12
1452362_at	Trim16	1.94725	2.10039	1.49355	1.44678	tripartite motif protein 16
1417961_a_at	Trim30	1.34373	3.06548	2.22774	-1.13124	tripartite motif protein 30
1426092_a_at	Trim34	1.54948	2.58643	1.38287	1.30871	tripartite motif protein 34
1457164_at	Trpa1	-2.09628	-1.29263	-1.02079	-1.29944	transient receptor potential cation channel, subfamily A, member 1
1449224_at	Trpm5	-1.8429	-1.3342	-1.08012	-1.17834	transient receptor potential cation channel, subfamily M, member 5
1416935_at	Trpv2	1.53901	1.72293	1.92554	1.41671	transient receptor potential cation channel, subfamily V, member 2
1445860_at	Tspan11	1.77916	2.23199	1.28713	2.07992	tetraspanin 11
1418398_a_at	Tspan32	1.2521	1.31108	1.86191	1.9327	tetraspanin 32
1431530_a_at	Tspan5	2.52823	1.4192	-1.2202	2.21321	tetraspanin 5
1441968_at	Tspan9	2.20486	1.1411	-1.13779	1.6532	tetraspanin 9
1460077_at	Ttc3	1.00975	-2.10158	-1.1922	-1.10282	tetratricopeptide repeat domain 3
1456029_a_at	Ttc7b	2.77862	1.58853	-1.03805	1.11746	tetratricopeptide repeat domain 7B
1444214_at	Tubb1	-2.56576	-1.41777	-1.79166	-1.39661	tubulin, beta 1
1437942_x_at	Tube1	-1.83201	-1.19549	-1.05362	-1.48852	epsilon-tubulin 1
1434585_at	Tulp4	1.31606	1.63549	1.95468	1.03878	tubby like protein 4
1456734_at	Txn1	-2.01167	-1.62806	-1.14523	-1.49344	thioredoxin 1
1457599_at	Txndc15	-1.80106	-1.74948	-1.00898	-1.64022	thioredoxin domain containing 15
1435247_at	Uba5	1.50221	1.58422	1.94377	2.17366	ubiquitin-like modifier activating enzyme 5
1448880_at	Ube2l3	-1.00081	1.58022	1.25361	1.90134	ubiquitin-conjugating enzyme E2L 3
1455490_at	Ubtf	-1.32916	2.40311	2.77606	2.18382	Upstream binding transcription factor, RNA polymerase I
1422604_at	Uox	-1.75356	-2.28445	1.11665	-1.94226	urate oxidase
1435831_at	Upk1b	1.73369	1.9564	1.8998	-1.48816	uroplakin 1B
1451565_s_at	Uroc1	-1.86353	-1.92958	-1.04181	-1.43845	urocanase domain containing 1
1421697_at	Ush2a	-2.33919	-1.32852	-1.22105	-1.3813	Usher syndrome 2A (autosomal recessive, mild) homolog (human)
1451500_at	Ushbp1	1.85726	1.39499	1.70089	1.30499	Usher syndrome 1C binding protein 1
1437714_x_at	Usp14	-2.58878	-1.49816	1.07661	-1.1249	Ubiquitin specific peptidase 14
1422377_at	V1rb4	-2.10956	-1.35186	-1.06147	-1.41004	vomeronasal 1 receptor, B4
1420833_at	Vamp2	3.08825	1.4291	1.10155	1.44437	vesicle-associated membrane protein 2
1423152_at	Vapb	1.19482	1.56329	1.36849	1.98027	vesicle-associated membrane protein, associated protein B and C
1427256_at	Vcan	2.275	2.73716	-1.59688	1.202	versican
1418486_at	Vnn1	2.06861	10.0439	7.88412	3.17171	vanin 1
1420723_at	Vnn3	1.10347	3.75243	2.65284	-1.05611	vanin 3
1454234_at	Wbscr28	-2.00355	-1.41742	-1.09991	-1.28366	Williams-Beuren syndrome chromosome region 28 (human)
1458158_at	Wdr67	-1.83394	-1.17475	-1.06286	-1.45791	WD repeat domain 67
1436288_at	Wfdc15a	-1.95235	-1.68502	-1.41601	-1.23098	WAP four-disulfide core domain 15A
1430224_at	Wfdc3	-1.93884	-1.31768	-1.09831	-1.25169	WAP four-disulfide core domain 3
1432555_at	Whrn	-1.87015	-1.39313	-1.08463	-1.15249	whirlin
1420892_at	Wnt7b	-1.80633	-1.38691	-1.05177	-1.27164	wingless-related MMTV integration site 7B
1427221_at	Xtrp3s1	-1.51098	5.56769	5.27308	5.90585	X transporter protein 3 similar 1 gene
1416103_at	Ywhaz	1.88057	1.68594	1.66353	2.17878	tyrosine 3-monooxygenase/tryptophan 5-monooxygenase activation protein, zeta polypeptide
1444402_at	Zc3h12c	2.08323	1.61351	1.03518	2.09999	zinc finger CCCH type containing 12C
1421458_at	Zfp112	-1.85514	-1.34087	1.01654	-1.57834	zinc finger protein 112
1457433_x_at	Zfp120	-2.3975	-1.42766	1.08279	-1.36128	Zinc finger protein 120
1439503_at	Zfp28	1.85469	2.17793	1.15061	1.14795	zinc finger protein 28
1425879_at	Zfp352	-1.96427	-1.42242	-1.27693	-1.2671	zinc finger protein 352
1430851_at	Zfp444	-1.85462	-1.41491	-1.11581	-1.24284	zinc finger protein 444
1456431_at	Zfp64	-1.93195	-1.45945	-1.14854	-1.40597	Zinc finger protein 64
1458563_at	Zfp668	-2.04608	-1.32205	-1.12769	-1.43347	zinc finger protein 668
1449126_at	Zfp90	1.34927	1.94818	1.29433	1.28497	zinc finger protein 90
1438498_at	Zmynd15	-1.05891	2.04597	1.74061	1.4755	zinc finger, MYND-type containing 15
1453617_at	Zranb3	1.1786	3.1296	3.63932	3.15261	zinc finger, RAN-binding domain containing 3
1420096_at	Zscan21	-2.26047	-1.38411	-1.09538	-1.54724	Zinc finger and SCAN domain containing 21

## Sheet: macro_9Vn_lu_FVB
Macrophage activated genes in 9v/null lung with FVB background WT
Symbol	9Vn_4w	9Vn_12w	9Vn_18w	9Vn_28w	Gene Name
2010012P19Rik	1.12171	4.64703	4.60308	-1.19688	RIKEN cDNA 2010012P19 gene
Adamts2	1.85486	1.49027	1.40607	1.15596	a disintegrin-like and metallopeptidase (reprolysin type) with thrombospondin type 1 motif, 2
Anpep	2.40736	2.03258	1.95436	1.08767	alanyl (membrane) aminopeptidase
Arg2	2.4658	3.57212	3.51275	2.00366	arginase type II
Bcl3	1.37492	2.04192	1.75947	1.79254	B-cell leukemia/lymphoma 3
C3	1.4991	1.45402	1.14468	1.94275	complement component 3
C3ar1	-1.04627	2.33511	1.9255	1.70042	complement component 3a receptor 1
C920025E04Rik	1.89041	2.15422	1.93707	-1.23859	RIKEN cDNA C920025E04 gene
Ccl12	-1.16739	2.78802	3.27129	1.37852	chemokine (C-C motif) ligand 12
Ccl17	-1.23493	4.83818	6.90925	2.90045	chemokine (C-C motif) ligand 17
Ccl2	-1.25603	2.24853	2.02772	1.72127	chemokine (C-C motif) ligand 2
Ccl22	-1.22356	2.6602	1.68438	2.6528	chemokine (C-C motif) ligand 22
Ccl3	1.2372	14.5267	22.9994	16.3721	chemokine (C-C motif) ligand 3
Ccl6	1.59076	4.97625	6.01338	5.40892	chemokine (C-C motif) ligand 6
Ccl7	-1.29971	2.09731	1.89468	1.91443	chemokine (C-C motif) ligand 7
Ccl8	-2.487	2.08474	2.95993	1.67422	chemokine (C-C motif) ligand 8
Ccl9	1.92773	4.13478	3.92525	5.3661	chemokine (C-C motif) ligand 9
Ccr1	-1.42354	1.9998	1.98129	2.02655	chemokine (C-C motif) receptor 1
Cd200r1	1.05079	1.98279	2.53453	1.75664	CD200 receptor 1
Cd200r4	1.78229	5.73956	5.454	2.71773	Cd200 receptor 4
Cd33	-1.05291	1.68221	2.21537	1.10196	CD33 antigen
Cd53	1.70365	2.29514	2.00372	1.57703	CD53 antigen
Cd68	2.37331	3.2099	3.12713	2.75949	CD68 antigen
Cd83	1.23756	2.32605	3.22383	2.2492	CD83 antigen
Cd84	1.50036	2.90281	2.96298	1.89405	CD84 antigen
Cd8a	-2.34689	-1.38058	1.05029	-1.36292	CD8 antigen, alpha chain
Cfb	1.09694	1.96305	1.52428	1.70331	complement factor B
Chi3l1	4.49314	11.6287	8.19171	2.3399	chitinase 3-like 1
Cmtm7	1.07838	2.13314	1.76626	1.12171	CKLF-like MARVEL transmembrane domain containing 7
Csf2	-1.12669	2.47897	2.46132	1.54143	colony stimulating factor 2 (granulocyte-macrophage)
Csf2ra	2.283	1.68067	1.85685	2.04074	colony stimulating factor 2 receptor, alpha, low-affinity (granulocyte-macrophage)
Cx3cl1	2.06614	1.63612	1.11874	1.28251	chemokine (C-X3-C motif) ligand 1
Cxcl1	-1.18261	2.30725	2.2116	2.17786	chemokine (C-X-C motif) ligand 1
Cxcl12	1.62915	2.38206	1.78101	-1.019	chemokine (C-X-C motif) ligand 12
Cxcl2	-1.30424	2.43528	2.46567	2.23417	chemokine (C-X-C motif) ligand 2
Cxcl5	1.05379	6.50453	4.60233	4.10044	chemokine (C-X-C motif) ligand 5
Ednrb	3.67073	1.54891	-1.0921	1.2275	endothelin receptor type B
Efnb1	2.06322	1.08369	-1.24375	1.756	ephrin B1
Fcer2a	1.37446	3.112	2.4937	2.36729	Fc receptor, IgE, low affinity II, alpha polypeptide
Fcgr3	1.04226	1.7655	2.73204	2.52671	Fc receptor, IgG, low affinity III
Fscn1	2.26861	2.80501	2.19132	5.73644	fascin homolog 1, actin bundling protein (Strongylocentrotus purpuratus)
Gdf10	2.0283	2.18731	1.35038	1.12633	growth differentiation factor 10
Gdf15	1.29635	3.77307	3.82537	3.61159	growth differentiation factor 15
Gp49a	1.84923	5.76594	6.35957	6.1382	glycoprotein 49 A
Grp	-1.51995	-1.09062	3.3199	3.47869	gastrin releasing peptide
H2-Aa	1.07916	4.7891	6.31772	-1.37738	histocompatibility 2, class II antigen A, alpha
H2-DMb2	1.38901	1.88714	2.66914	-1.31652	histocompatibility 2, class II, locus Mb2
H2-Eb1	5.89767	11.9089	10.0581	-1.63893	histocompatibility 2, class II antigen E beta
H2-Q5	1.22217	2.35859	2.49667	1.22027	histocompatibility 2, Q region locus 5
Igh-6	1.0643	1.46956	2.73969	2.14011	immunoglobulin heavy chain 6 (heavy chain of IgM)
Il1rn	-1.13706	2.59495	2.10307	1.54927	interleukin 1 receptor antagonist
Il3ra	1.30564	2.03086	1.79553	1.99869	interleukin 3 receptor, alpha chain
Il4i1	1.19938	2.13332	1.56623	1.33978	interleukin 4 induced 1
Il7r	1.40782	2.44177	2.26315	2.96698	interleukin 7 receptor
Itga4	5.62824	3.75925	2.09448	-1.41725	integrin alpha 4
Itga5	3.60272	1.48981	1.04121	1.36977	integrin alpha 5 (fibronectin receptor alpha)
Itgam	1.90495	2.26333	1.63316	1.58765	integrin alpha M
Itgax	2.19863	2.54779	2.49458	2.06606	integrin alpha X
Itgb1	-3.34989	-2.14147	1.54131	-1.67681	integrin beta 1 (fibronectin receptor beta)
Itgb2	2.04242	1.81259	1.47172	1.58007	integrin beta 2
Klra21	-2.06641	-1.12078	-1.14096	-1.33668	killer cell lectin-like receptor subfamily A, member 21
Klra3	1.06134	2.70332	3.56285	1.33473	killer cell lectin-like receptor, subfamily A, member 3
Lcn2	2.98195	7.90755	6.30235	3.3296	lipocalin 2
Lgals3	1.19981	2.55062	2.44494	1.79763	lectin, galactose binding, soluble 3
Ly6i	-1.00863	13.8009	13.4511	6.77218	lymphocyte antigen 6 complex, locus I
Ly86	-1.09038	2.22623	2.23115	1.22226	lymphocyte antigen 86
Lyve1	1.96171	1.31148	1.32181	2.6174	lymphatic vessel endothelial hyaluronan receptor 1
Marco	3.57631	14.7714	4.54306	-1.79376	macrophage receptor with collagenous structure
Mertk	1.39876	1.31112	1.06447	2.16005	c-mer proto-oncogene tyrosine kinase
Mgl2	1.94735	2.12007	2.03552	-1.44082	macrophage galactose N-acetyl-galactosamine specific lectin 2
Mmp12	1.26138	22.9555	23.4689	31.2203	matrix metallopeptidase 12
Mmp14	1.96332	1.85214	-1.05626	1.83733	matrix metallopeptidase 14 (membrane-inserted)
Mmp19	1.73069	2.21091	1.91942	2.56113	matrix metallopeptidase 19
Mmp2	1.99495	1.54407	1.32709	1.66659	matrix metallopeptidase 2
Mmp9	-1.06099	2.78184	3.12409	2.25166	matrix metallopeptidase 9
Mrc2	5.914	1.4332	-1.16064	1.35335	Mannose receptor, C type 2
Msr1	-1.38104	2.99836	3.53798	1.995	macrophage scavenger receptor 1
Npy	1.01908	1.60329	3.70389	-1.26304	neuropeptide Y
Scgb3a1	-1.62563	-1.46226	-2.17913	-3.32015	secretoglobin, family 3A, member 1
Sema7a	1.67003	3.02672	1.56078	2.12216	sema domain, immunoglobulin domain (Ig), and GPI membrane anchor, (semaphorin) 7
Siglec5	1.28512	-1.52483	-3.29574	-4.3995	sialic acid binding Ig-like lectin 5
Slpi	-1.16219	2.31395	2.33708	2.8651	secretory leukocyte peptidase inhibitor
Timp1	1.04725	2.87588	2.40733	2.25638	tissue inhibitor of metalloproteinase 1
Tlr13	1.26626	2.85863	2.52275	1.95552	toll-like receptor 13
Tnfrsf9	-1.00974	3.58169	3.81919	1.96232	tumor necrosis factor receptor superfamily, member 9
Tnfsf12	1.21484	1.87033	2.45079	1.47788	tumor necrosis factor (ligand) superfamily, member 12
Tnfsf9	1.63338	3.02577	3.87301	1.45208	tumor necrosis factor (ligand) superfamily, member 9
Trem2	1.17795	2.62793	3.73546	1.77023	triggering receptor expressed on myeloid cells 2
Wnt7b	-1.80633	-1.38691	-1.05177	-1.27164	wingless-related MMTV integration site 7B
Zmynd15	-1.05891	2.04597	1.74061	1.4755	zinc finger, MYND-type containing 15

## Sheet: common_alter_FVBvs.Mixed
Common differentially expressed genes in 9V/null lung between FVB/129Sv/C57BJ (Mixed) and FVB background WT
Symbol	FVB_4w	FVB_12w	FVB_18w	FVB_28w	Mixed_4w	Mixed_12w	Mixed_18w	Mixed_28w	Gene Name
Acaa1b	-3.21767	-2.92817	-5.64712	-6.71531	-1.66511	-2.53184	-4.56267	-10.5717	acetyl-Coenzyme A acyltransferase 1B
Acp5	1.05091	2.10898	2.11296	2.45079	1.96071	3.30289	4.44605	2.50642	acid phosphatase 5, tartrate resistant
Aig1	1.5266	1.57668	1.87044	1.14238	1.52387	1.87873	2.56004	1.79028	androgen-induced 1
Ang3	-1.66479	-2.20789	-6.65791	1.86908	-1.37371	-1.83203	-4.52655	-6.42225	angiogenin, ribonuclease A family, member 3
Ank2	3.86269	1.68998	-1.22062	1.21701	5.03557	2.8842	-1.13712	1.03141	ankyrin 2, brain
Ankrd10	-2.00587	-1.45053	-1.26708	-1.09429	-1.81459	-1.82002	-2.10408	-1.78823	ankyrin repeat domain 10
Aph1a	1.46686	1.86869	1.57909	1.61132	2.54619	2.63588	2.38099	2.34135	anterior pharynx defective 1a homolog (C. elegans)
Arg2	2.4658	3.57212	3.51275	2.00366	1.31456	2.6611	3.04409	2.03372	arginase type II
Arhgap17	1.9983	1.77179	1.28072	1.53143	-1.87768	-2.33951	-2.46353	-2.02254	Rho GTPase activating protein 17
Arhgap21	3.15165	1.6865	-1.21959	1.07723	-1.59864	-2.32364	-2.68124	-2.79947	Rho GTPase activating protein 21
Arl8b	2.18888	1.53988	1.35766	1.53335	2.51999	3.04873	3.16488	2.79416	ADP-ribosylation factor-like 8B
Arnt	2.59974	1.42467	-1.2414	1.36767	3.1246	3.72496	2.06101	2.28272	aryl hydrocarbon receptor nuclear translocator
Arnt2	-1.08259	3.64449	2.9021	1.51596	1.08798	2.99523	2.78467	1.80862	aryl hydrocarbon receptor nuclear translocator 2
Arrdc4	2.15538	1.86448	1.4082	1.3142	2.50403	2.21641	2.09839	1.97285	arrestin domain containing 4
Bcl2a1a	1.27092	3.70304	4.25614	1.6765	1.80498	3.43067	4.6374	3.21931	B-cell leukemia/lymphoma 2 related protein A1a
Brap	2.14056	1.4357	1.16347	1.5153	2.3321	3.25419	2.77055	2.38442	BRCA1 associated protein
C1qc	1.34431	2.6324	1.856	1.22912	1.61207	3.21003	3.86245	2.22105	complement component 1, q subcomponent, C chain
C3ar1	-1.04627	2.33511	1.9255	1.70042	1.04872	2.78695	2.42164	2.94148	complement component 3a receptor 1
Cap1	1.56418	1.00076	-1.09278	2.69621	3.53753	3.96051	3.11126	3.21031	CAP, adenylate cyclase-associated protein 1 (yeast)
Capg	-1.1926	1.8449	1.89173	1.62396	1.35808	2.42429	3.13752	2.16463	capping protein (actin filament), gelsolin-like
Capzb	3.10231	2.76885	1.61917	1.16097	2.64415	2.51423	2.14886	2.02677	capping protein (actin filament) muscle Z-line, beta
Car13	-1.02413	2.22207	2.36625	1.29477	1.25375	2.39991	3.1751	2.20962	carbonic anhydrase 13
Casp9	-1.91438	-1.26789	1.00094	-1.22986	2.03599	2.35798	2.14705	1.97192	caspase 9
Ccl2	-1.25603	2.24853	2.02772	1.72127	1.13406	2.83451	2.56435	2.46674	chemokine (C-C motif) ligand 2
Ccl3	1.2372	14.5267	22.9994	16.3721	1.85534	19.8603	37.5176	22.2976	chemokine (C-C motif) ligand 3
Ccl6	1.59076	4.97625	6.01338	5.40892	2.00414	4.07326	6.55711	6.13767	chemokine (C-C motif) ligand 6
Ccl9	1.92773	4.13478	3.92525	5.3661	1.89286	5.81736	10.3455	9.72225	chemokine (C-C motif) ligand 9
Ccl12	-1.16739	2.78802	3.27129	1.37852	1.11473	2.1384	2.86775	2.02356	chemokine (C-C motif) ligand 12
Ccl17	-1.23493	4.83818	6.90925	2.90045	1.14579	3.75569	8.52326	5.90261	chemokine (C-C motif) ligand 17
Ccl22	-1.22356	2.6602	1.68438	2.6528	1.23728	3.06596	2.73397	2.72523	chemokine (C-C motif) ligand 22
Cd8a	-2.34689	-1.38058	1.05029	-1.36292	1.82113	2.61293	2.15501	1.80526	CD8 antigen, alpha chain
Cd68	2.37331	3.2099	3.12713	2.75949	3.29649	6.37983	7.1977	3.88787	CD68 antigen
Cd84	1.50036	2.90281	2.96298	1.89405	1.11595	2.64808	3.3625	1.92704	CD84 antigen
Cd300a	1.06441	2.0059	2.53301	2.54144	1.38983	2.83865	4.61611	3.89106	CD300A antigen
Cebpb	2.44861	1.65085	1.56379	1.4769	3.70398	3.51159	4.58162	2.56042	CCAAT/enhancer binding protein (C/EBP), beta
Ch25h	2.45964	4.12997	4.22186	4.35699	1.96272	5.1824	4.76077	4.1327	cholesterol 25-hydroxylase
Clec4d	-1.32234	3.69535	4.36832	2.90974	-1.29682	2.01127	4.12133	4.18934	C-type lectin domain family 4, member d
Clec4n	-1.18574	1.62535	1.88984	4.3216	1.12204	2.90239	3.88656	2.77526	C-type lectin domain family 4, member n
Clec5a	1.94647	7.86843	8.82328	3.14873	2.38109	7.64164	10.4589	5.09981	C-type lectin domain family 5, member a
Cmtm7	1.07838	2.13314	1.76626	1.12171	1.74059	2.10166	2.81577	2.24491	CKLF-like MARVEL transmembrane domain containing 7
Col8a1	-1.89857	-1.07574	-1.29513	-1.54824	-2.04945	-1.76013	-2.10574	-1.41371	collagen, type VIII, alpha 1
Cotl1	1.62113	2.15355	2.08294	1.85423	2.32171	2.37107	1.87461	1.86652	coactosin-like 1 (Dictyostelium)
Csdc2	1.83913	1.42656	1.05425	1.17408	2.54109	2.00864	1.59615	1.55975	cold shock domain containing C2, RNA binding
Ctsd	1.39716	2.30753	2.26978	2.33326	1.34223	2.08108	2.17959	1.75955	cathepsin D
Ctsk	1.4721	4.26702	4.03949	3.05107	1.67872	4.13088	3.95476	3.07505	cathepsin K
Ctsz	-1.18846	1.76001	2.33078	2.39753	2.10409	3.41505	3.87254	2.87467	cathepsin Z
Cxcl1	-1.18261	2.30725	2.2116	2.17786	1.46637	8.56028	10.7858	7.73933	chemokine (C-X-C motif) ligand 1
Cxcl12	1.62915	2.38206	1.78101	-1.019	2.65013	2.99118	1.9231	1.87424	chemokine (C-X-C motif) ligand 12
Cyp2c29	-1.94395	-6.25071	-1.31177	-1.44814	-5.07112	-9.9565	-4.80897	-4.78141	cytochrome P450, family 2, subfamily c, polypeptide 29
Cyp3a11	-1.53547	-14.1224	-1.77968	-2.73859	-6.93014	-17.7937	-10.6753	-8.82642	cytochrome P450, family 3, subfamily a, polypeptide 11
Dctn4	1.86061	1.02978	1.66668	1.29397	1.92141	1.91931	1.9205	1.88648	dynactin 4
Dpp7	1.34021	1.60006	1.67482	1.9866	1.28218	2.46584	2.56296	1.80679	dipeptidylpeptidase 7
E2f5	-2.23509	-1.68106	-1.58309	-1.6172	-2.38013	-2.42025	-1.96984	-1.45738	E2F transcription factor 5
Ear11	-1.94485	2.65129	3.39443	2.36522	1.12238	3.81104	7.36098	3.23514	eosinophil-associated, ribonuclease A family, member 11
Efnb1	2.06322	1.08369	-1.24375	1.756	-1.45011	-1.89649	-2.48517	-1.99961	ephrin B1
Entpd4	1.22583	1.7323	1.96619	-1.22218	-3.38958	-2.82178	-1.87195	-2.29803	ectonucleoside triphosphate diphosphohydrolase 4
Fabp1	-4.3028	-6.43121	-4.10438	-7.0227	-2.30289	-4.67425	-3.00383	-6.23261	fatty acid binding protein 1, liver
Fbln1	3.04916	1.33257	1.09309	1.30735	3.04246	2.48805	2.0166	1.65243	fibulin 1
Fcer1g	1.16215	2.34726	2.24455	1.30781	1.66224	2.76312	3.76474	2.56415	Fc receptor, IgE, high affinity I, gamma polypeptide
Fcer2a	1.37446	3.112	2.4937	2.36729	1.50496	5.9342	4.08465	3.46549	Fc receptor, IgE, low affinity II, alpha polypeptide
Fcgr2b	1.03289	2.30608	2.49646	1.5014	1.01664	2.51101	4.18211	3.06855	Fc receptor, IgG, low affinity IIb
Fcgr3	1.04226	1.7655	2.73204	2.52671	1.10516	1.84773	3.14469	2.49384	Fc receptor, IgG, low affinity III
Fcgr4	1.35883	3.04741	3.1832	1.36811	1.4536	2.37108	2.68499	2.0722	Fc receptor, IgG, low affinity IV
Fgfr2	3.40281	1.76725	1.03879	1.42092	2.4263	3.85635	2.04998	1.92187	fibroblast growth factor receptor 2
Fscn1	2.26861	2.80501	2.19132	5.73644	3.26111	2.60229	1.55084	1.51098	fascin homolog 1, actin bundling protein (Strongylocentrotus purpuratus)
Gdf10	2.0283	2.18731	1.35038	1.12633	2.32334	2.46806	1.82849	1.83874	growth differentiation factor 10
Gdf15	1.29635	3.77307	3.82537	3.61159	1.87516	3.40744	6.60266	3.74961	growth differentiation factor 15
Gja5	2.84933	1.28264	-1.71511	1.52118	3.27649	3.01462	2.67066	2.70721	gap junction membrane channel protein alpha 5
Gla	1.62496	2.65648	2.51602	2.72296	1.66533	3.26366	3.624	2.52515	galactosidase, alpha
Golt1b	1.16548	1.9915	1.67971	1.16546	2.57734	1.60707	5.64765	2.81485	golgi transport 1 homolog B (S. cerevisiae)
Gp49a	1.84923	5.76594	6.35957	6.1382	1.49946	6.60115	6.87626	5.16556	glycoprotein 49 A /// leukocyte immunoglobulin-like receptor, subfamily B, membe
Gpnmb	4.58005	13.9042	14.5719	11.2346	3.24292	11.0459	13.2882	7.99935	glycoprotein (transmembrane) nmb
Grb10	3.0042	1.29755	-1.50573	2.86564	5.05582	5.18603	3.15467	4.35369	growth factor receptor bound protein 10
Gusb	1.13605	1.66409	1.81189	1.4937	1.85937	3.03711	2.43934	1.69492	glucuronidase, beta
Gys1	3.04409	1.75838	-1.13652	1.06649	2.79797	2.75252	1.60772	1.44018	glycogen synthase 1, muscle
H2-DMb2	1.38901	1.88714	2.66914	-1.31652	1.17401	1.88512	2.59956	1.97916	histocompatibility 2, class II, locus Mb2
Hal	1.61346	5.16903	2.92936	2.355	1.63864	4.01911	3.51735	2.34872	histidine ammonia lyase
Hlf	-1.521	-1.29123	-1.49355	-1.81879	2.0329	2.9217	1.91976	1.52291	hepatic leukemia factor
Hspa12a	1.07398	1.02645	-2.08357	-1.56968	-1.55813	-1.74624	-2.24281	-2.08322	heat shock protein 12A
Igf1r	1.08711	-2.16282	-1.11593	-1.38292	-1.48567	-2.40511	-1.89384	-1.75394	insulin-like growth factor I receptor
Igh-6	1.0643	1.46956	2.73969	2.14011	3.03634	3.06554	3.4299	2.56487	Immunoglobulin heavy chain 6 (heavy chain of IgM)
Igl-V1	1.4079	5.53888	3.40132	1.12344	-1.64002	3.17565	2.26749	3.79461	immunoglobulin lambda chain, variable 1
Il1rn	-1.13706	2.59495	2.10307	1.54927	1.41708	3.61549	3.81516	2.76162	interleukin 1 receptor antagonist
Il4i1	1.19938	2.13332	1.56623	1.33978	1.24434	2.28088	2.27139	1.87749	interleukin 4 induced 1
Il7r	1.40782	2.44177	2.26315	2.96698	-1.03427	2.52322	2.18361	2.00843	interleukin 7 receptor
Itgam	1.90495	2.26333	1.63316	1.58765	1.62127	3.33719	1.83316	1.78926	integrin alpha M
Itgax	2.19863	2.54779	2.49458	2.06606	1.60167	2.69271	2.17168	1.47354	integrin alpha X
Itih4	1.57236	2.71803	3.40037	2.29768	1.28274	3.05998	3.21921	3.12712	inter alpha-trypsin inhibitor, heavy chain 4
Kcnj15	1.20577	1.76936	1.65747	2.68935	-2.02412	-3.54374	-4.30821	-3.68408	potassium inwardly-rectifying channel, subfamily J, member 15
Kcnk3	4.90477	1.88068	-1.3503	-1.11492	5.5924	2.86524	1.49018	1.19104	potassium channel, subfamily K, member 3
Krt79	-1.05078	-1.3678	-3.33265	-5.70683	-1.72727	-2.17868	-4.35755	-7.12408	keratin 79
Lcn2	2.98195	7.90755	6.30235	3.3296	2.58611	8.92366	9.80746	9.48354	lipocalin 2
Lcorl	-2.04306	-1.34346	-1.48904	-1.33967	-2.28653	-3.26749	-4.34207	-3.34361	Ligand dependent nuclear receptor corepressor-like
Lcp1	1.72647	2.087	1.20088	1.31978	2.23482	3.27452	1.94057	1.91875	lymphocyte cytosolic protein 1
Lcp2	1.46029	1.85808	1.59233	1.30279	1.66287	2.63706	1.87048	1.88594	lymphocyte cytosolic protein 2
Lhfpl2	1.59548	2.89192	2.38081	2.31416	2.31862	3.43082	3.53735	2.85501	lipoma HMGIC fusion partner-like 2
Limch1	2.36871	1.45726	1.12188	2.96015	4.00396	4.27511	2.48052	3.22119	LIM and calponin homology domains 1
Lipg	2.52996	2.41958	-1.15011	-1.03977	-1.25484	-1.74538	-5.4631	-4.46255	lipase, endothelial
Lmnb1	1.81885	2.21303	2.0542	1.59292	3.86177	3.30876	4.15646	2.62192	lamin B1
Lpxn	1.0949	2.08922	2.04011	1.27995	1.59717	2.99077	3.92261	3.17426	leupaxin
Lrg1	1.62978	2.09573	1.85774	1.49128	1.12462	2.55145	2.8935	2.85777	leucine-rich alpha-2-glycoprotein 1
Ly6i	-1.00863	13.8009	13.4511	6.77218	1.03373	12.7501	14.8548	8.99511	lymphocyte antigen 6 complex, locus I
Ly9	1.16142	2.05146	2.3469	1.48862	1.27549	1.99923	2.73509	2.04236	lymphocyte antigen 9
Man2b2	2.12167	1.43362	1.33916	1.24478	3.57478	3.49967	3.16409	2.35235	mannosidase 2, alpha B2
Map3k12	-3.51263	-2.78473	-1.29631	1.06863	-3.1057	-3.04023	-1.74128	-1.20724	mitogen activated protein kinase kinase kinase 12
Marco	3.57631	14.7714	4.54306	-1.79376	3.95755	4.94211	1.52547	1.02607	macrophage receptor with collagenous structure
Mccc2	2.59212	1.39278	-1.0159	1.36138	2.05695	2.13295	2.22637	1.76058	methylcrotonoyl-Coenzyme A carboxylase 2 (beta)
Mcoln3	2.41599	3.43825	2.61977	1.57314	2.21093	3.50356	3.63814	1.33425	mucolipin 3
Mdh1	-2.30053	-1.44169	-1.22124	-1.31477	-1.34709	-2.11127	-2.23869	-1.93261	malate dehydrogenase 1, NAD (soluble)
Mgl2	1.94735	2.12007	2.03552	-1.44082	1.7437	2.94548	2.53196	1.82119	macrophage galactose N-acetyl-galactosamine specific lectin 2
Mgst3	-1.87163	-1.22228	-1.10963	-1.34487	3.50609	3.47151	6.73245	4.95194	microsomal glutathione S-transferase 3
Mlc1	2.46167	2.57467	2.4015	-1.21087	1.72256	2.47121	2.96678	1.59633	megalencephalic leukoencephalopathy with subcortical cysts 1 homolog (human)
Mmp9	-1.06099	2.78184	3.12409	2.25166	1.27153	2.83743	4.30734	2.30822	matrix metallopeptidase 9
Mmp12	1.26138	22.9555	23.4689	31.2203	1.70523	37.3458	56.2783	39.7212	matrix metallopeptidase 12
Mmp19	1.73069	2.21091	1.91942	2.56113	1.76159	3.60653	3.42776	3.11176	matrix metallopeptidase 19
Mov10	-1.91694	-1.2707	-1.02666	-1.33171	2.06603	2.13858	1.64725	1.54049	Moloney leukemia virus 10
Mrc2	5.914	1.4332	-1.16064	1.35335	7.63227	3.06105	1.52475	2.13331	mannose receptor, C type 2
Msi2	-2.06984	-1.3081	-1.32557	-1.13721	-1.85606	-2.09598	-3.8443	-2.53136	Musashi homolog 2 (Drosophila)
Msr1	-1.38104	2.99836	3.53798	1.995	1.09241	2.84261	2.80788	2.32177	macrophage scavenger receptor 1
Ncf1	1.21833	1.92382	1.75005	1.46571	2.15495	3.18071	3.08782	1.78137	neutrophil cytosolic factor 1
Ncf4	-1.04313	1.43863	2.01349	2.14176	1.58161	2.00025	3.67395	2.88105	neutrophil cytosolic factor 4
Nek6	1.59296	1.53863	1.81039	1.4665	1.49095	1.94332	2.51065	1.76854	NIMA (never in mitosis gene a)-related expressed kinase 6
Neo1	-3.05764	-1.6987	-1.7041	-1.44226	-2.30503	-2.34035	-1.9279	-1.10591	neogenin
Nfkbie	1.06641	2.88153	2.54258	3.10009	1.1786	2.8115	2.25427	2.08936	nuclear factor of kappa light polypeptide gene enhancer in B-cells inhibitor, ep
Nfkbiz	2.38242	2.28298	3.58822	3.45458	-1.45605	-2.8404	-3.22055	-2.2069	nuclear factor of kappa light polypeptide gene enhancer in B-cells inhibitor, ze
Nkx2-1	3.74271	1.92262	1.3287	1.56595	3.00049	3.15193	2.21357	1.79145	NK2 homeobox 1
Noxo1	-1.27538	4.08075	5.37936	3.2272	1.13861	4.28901	5.76349	4.11179	NADPH oxidase organizer 1
Npy	1.01908	1.60329	3.70389	-1.26304	1.72164	2.63094	6.17732	3.55837	neuropeptide Y
Nr2c2	-1.95754	-1.20425	-1.27456	-1.22346	-1.58034	-1.71414	-3.0015	-1.87747	nuclear receptor subfamily 2, group C, member 2
Pigr	-1.28418	1.95207	2.52867	2.42732	-1.23884	3.2308	3.18933	3.4393	polymeric immunoglobulin receptor
Pik3cd	-1.92348	-2.17662	-2.38473	-1.37464	2.18953	2.05356	1.79143	1.57454	phosphatidylinositol 3-kinase catalytic delta polypeptide
Pik3r5	2.01777	2.97622	1.47824	2.82707	2.14288	2.84957	2.19987	1.60801	phosphoinositide-3-kinase, regulatory subunit 5, p101
Pld3	2.10738	2.24836	2.17339	1.74603	2.31535	3.0155	3.19401	1.78669	phospholipase D family, member 3
Prcc	1.86287	1.82695	1.89668	1.22454	4.26761	3.14192	5.11622	3.28003	papillary renal cell carcinoma (translocation-associated)
Proz	1.10442	2.24459	2.70505	1.66623	-1.23036	2.55838	3.26461	2.05133	protein Z, vitamin K-dependent plasma glycoprotein
Prpf19	1.63843	5.89193	3.60163	3.41351	4.46649	5.26994	3.41703	3.8417	PRP19/PSO4 pre-mRNA processing factor 19 homolog (S. cerevisiae)
Psap	2.27947	2.10848	1.57075	2.79491	2.4162	2.78505	2.06062	1.97317	prosaposin
Ptges	1.74585	1.88312	1.49907	1.38204	1.55422	2.05489	1.77406	2.0014	prostaglandin E synthase
Ptgir	1.25208	4.46924	3.88767	3.29705	1.55585	5.22073	4.31601	3.44462	prostaglandin I receptor (IP)
Ptk7	1.50401	1.80987	1.58404	1.56645	3.24105	2.97703	2.11829	2.09709	PTK7 protein tyrosine kinase 7
Pura	-2.26087	-1.35884	1.09233	-1.22547	-2.33422	-2.20083	-1.66091	-1.58849	Purine rich element binding protein A
Pycard	1.0975	1.84165	2.6774	1.09555	1.57546	2.31797	3.84902	2.96376	PYD and CARD domain containing
Rab5c	1.95755	4.64203	2.83664	2.93157	2.4889	3.2633	2.41927	2.42905	RAB5C, member RAS oncogene family
Rab20	1.62519	1.74904	1.85534	1.91735	1.79872	2.54712	3.63183	2.50752	RAB20, member RAS oncogene family
Rab27a	2.28985	2.3323	1.61998	2.04389	2.34279	4.20325	3.06496	2.06088	RAB27A, member RAS oncogene family
Rbbp4	1.74791	2.4884	2.02234	2.36875	-1.80332	-2.47966	-3.51657	-2.22692	retinoblastoma binding protein 4
Rc3h2	-1.92289	-1.51423	-1.36017	-1.32997	-1.91186	-1.91485	-3.8898	-2.02216	ring finger and CCCH-type zinc finger domains 2
Rdx	-2.2846	-2.00451	-1.44683	1.06576	-2.25136	-1.93687	-1.96227	-1.61893	radixin
Rgs1	1.05212	3.32523	4.27814	1.9339	1.49773	3.1681	4.43352	3.73992	regulator of G-protein signaling 1
Rn18s	-4.09543	-3.25596	-1.85108	-1.22084	-3.79224	-4.30917	-2.06742	-1.79372	18S RNA
Rnf19b	2.26253	1.70992	1.80738	1.0948	2.06203	2.19392	2.3286	1.77633	ring finger protein 19B
Saa3	-1.2629	4.27608	5.21492	5.07065	-1.21122	3.70269	5.76118	5.68552	serum amyloid A 3
Scarf2	4.30572	1.22047	-1.34107	1.1007	3.40727	2.16015	1.33501	1.25959	scavenger receptor class F, member 2
Sdc4	1.18751	5.02668	4.20286	2.10953	3.34907	2.40512	4.84941	3.17081	syndecan 4
Sema7a	1.67003	3.02672	1.56078	2.12216	2.43617	3.46681	2.7759	2.2922	sema domain, immunoglobulin domain (Ig), and GPI membrane anchor, (semaphorin) 7
Siglec5	1.28512	-1.52483	-3.29574	-4.3995	-1.67769	-2.19265	-4.7362	-13.0938	sialic acid binding Ig-like lectin 5
Slc11a1	1.0144	2.38302	2.40551	1.85399	1.36803	2.74805	3.57024	2.81045	solute carrier family 11 (proton-coupled divalent metal ion transporters), membe
Slc13a3	1.52818	1.75869	2.31143	1.86629	1.47133	2.47493	2.53439	1.63085	solute carrier family 13 (sodium-dependent dicarboxylate transporter), member 3
Slc15a3	1.1064	2.00007	1.86353	1.72212	1.50847	2.60823	2.1295	1.42305	solute carrier family 15, member 3
Slc26a4	-2.0261	8.62925	6.3135	3.70502	-1.73296	4.6292	4.85144	4.75169	solute carrier family 26, member 4
Slc37a2	-1.03593	2.18456	2.0893	1.6616	1.2645	2.76822	2.3644	1.87441	solute carrier family 37 (glycerol-3-phosphate transporter), member 2
Slc39a2	3.29357	9.72511	7.87806	3.46871	4.82205	12.8762	12.9909	6.21808	solute carrier family 39 (zinc transporter), member 2
Solh	1.34964	1.95296	1.67043	2.14266	1.98732	3.18883	3.17169	2.4944	small optic lobes homolog (Drosophila)
St3gal3	1.65798	1.71126	1.3159	1.80405	2.03901	2.29328	2.29917	2.02171	ST3 beta-galactoside alpha-2,3-sialyltransferase 3
Steap4	1.30765	3.25866	2.12578	2.28176	1.83291	3.75446	2.65489	2.70414	STEAP family member 4
Stt3b	2.11533	1.38318	-1.0595	1.27489	2.5521	3.12828	2.29141	2.2326	STT3, subunit of the oligosaccharyltransferase complex, homolog B (S. cerevisiae
Suz12	-1.4038	-1.6801	-1.83086	-1.74402	-1.99324	-2.11231	-2.33022	-2.04278	suppressor of zeste 12 homolog (Drosophila)
Syngr1	1.07182	2.1638	3.0296	1.7946	2.10119	3.02972	6.17401	3.09207	synaptogyrin 1
Timp1	1.04725	2.87588	2.40733	2.25638	1.40486	3.06592	3.34191	2.74137	tissue inhibitor of metalloproteinase 1
Tirap	-1.60497	-1.17355	-1.90984	-1.17167	-2.30467	-1.83615	-2.64614	-2.21418	toll-interleukin 1 receptor (TIR) domain-containing adaptor protein
Tlr13	1.26626	2.85863	2.52275	1.95552	1.74918	3.95158	3.76881	2.62623	toll-like receptor 13
Tnfrsf9	-1.00974	3.58169	3.81919	1.96232	1.34209	3.79086	6.12397	2.63069	tumor necrosis factor receptor superfamily, member 9
Tnfsf9	1.63338	3.02577	3.87301	1.45208	1.16243	1.93976	2.6946	1.81244	tumor necrosis factor (ligand) superfamily, member 9
Trem2	1.17795	2.62793	3.73546	1.77023	1.56642	2.9342	4.80058	2.77204	triggering receptor expressed on myeloid cells 2
Trpv2	1.53901	1.72293	1.92554	1.41671	1.63286	2.20956	2.49369	1.53755	transient receptor potential cation channel, subfamily V, member 2
Ubtf	-1.32916	2.40311	2.77606	2.18382	3.90457	4.84842	3.79688	2.84446	Upstream binding transcription factor, RNA polymerase I
Vamp2	3.08825	1.4291	1.10155	1.44437	3.2072	3.44442	2.08324	1.38114	vesicle-associated membrane protein 2
Vnn1	2.06861	10.0439	7.88412	3.17171	2.63473	5.3166	6.88658	4.88843	vanin 1
Vnn3	1.10347	3.75243	2.65284	-1.05611	1.50807	2.7559	2.77936	2.06665	vanin 3
Xtrp3s1	-1.51098	5.56769	5.27308	5.90585	-3.84167	4.18891	5.0764	4.50834	X transporter protein 3 similar 1 gene
Ywhaz	1.88057	1.68594	1.66353	2.17878	-5.22766	-3.35554	-2.08189	1.00344	tyrosine 3-monooxygenase/tryptophan 5-monooxygenase activation protein, zeta pol
Zfp64	-1.93195	-1.45945	-1.14854	-1.40597	2.17558	2.53621	2.44872	2.11153	Zinc finger protein 64
Zranb3	1.1786	3.1296	3.63932	3.15261	1.54851	5.88388	5.71755	3.78972	zinc finger, RAN-binding domain containing 3

## Sheet: common_macro_FVBvsMixed
Common macrophage activation genes in 9V/null lung between FVB/129Sv/C57BJ (Mixed) and FVB background WT
Symbol	FVB_4w	FVB_12w	FVB_18w	FVB_28w	Mixed_4w	Mixed_12w	Mixed_18w	Mixed_28w	Gene Name
Arg2	2.4658	3.57212	3.51275	2.00366	1.31456	2.6611	3.04409	2.03372	arginase type II
C3ar1	-1.04627	2.33511	1.9255	1.70042	1.04872	2.78695	2.42164	2.94148	complement component 3a receptor 1
Ccl2	-1.25603	2.24853	2.02772	1.72127	1.13406	2.83451	2.56435	2.46674	chemokine (C-C motif) ligand 2
Ccl3	1.2372	14.5267	22.9994	16.3721	1.85534	19.8603	37.5176	22.2976	chemokine (C-C motif) ligand 3
Ccl6	1.59076	4.97625	6.01338	5.40892	2.00414	4.07326	6.55711	6.13767	chemokine (C-C motif) ligand 6
Ccl9	1.92773	4.13478	3.92525	5.3661	1.89286	5.81736	10.3455	9.72225	chemokine (C-C motif) ligand 9
Ccl12	-1.16739	2.78802	3.27129	1.37852	1.11473	2.1384	2.86775	2.02356	chemokine (C-C motif) ligand 12
Ccl17	-1.23493	4.83818	6.90925	2.90045	1.14579	3.75569	8.52326	5.90261	chemokine (C-C motif) ligand 17
Ccl22	-1.22356	2.6602	1.68438	2.6528	1.23728	3.06596	2.73397	2.72523	chemokine (C-C motif) ligand 22
Cd8a	-2.34689	-1.38058	1.05029	-1.36292	1.82113	2.61293	2.15501	1.80526	CD8 antigen, alpha chain
Cd68	2.37331	3.2099	3.12713	2.75949	3.29649	6.37983	7.1977	3.88787	CD68 antigen
Cd84	1.50036	2.90281	2.96298	1.89405	1.11595	2.64808	3.3625	1.92704	CD84 antigen
Cmtm7	1.07838	2.13314	1.76626	1.12171	1.74059	2.10166	2.81577	2.24491	CKLF-like MARVEL transmembrane domain containing 7
Cxcl1	-1.18261	2.30725	2.2116	2.17786	1.46637	8.56028	10.7858	7.73933	chemokine (C-X-C motif) ligand 1
Cxcl12	1.62915	2.38206	1.78101	-1.019	2.65013	2.99118	1.9231	1.87424	chemokine (C-X-C motif) ligand 12
Efnb1	2.06322	1.08369	-1.24375	1.756	-1.45011	-1.89649	-2.48517	-1.99961	ephrin B1
Fcer2a	1.37446	3.112	2.4937	2.36729	1.50496	5.9342	4.08465	3.46549	Fc receptor, IgE, low affinity II, alpha polypeptide
Fcgr3	1.04226	1.7655	2.73204	2.52671	1.10516	1.84773	3.14469	2.49384	Fc receptor, IgG, low affinity III
Fscn1	2.26861	2.80501	2.19132	5.73644	3.26111	2.60229	1.55084	1.51098	fascin homolog 1, actin bundling protein (Strongylocentrotus purpuratus)
Gdf10	2.0283	2.18731	1.35038	1.12633	2.32334	2.46806	1.82849	1.83874	growth differentiation factor 10
Gdf15	1.29635	3.77307	3.82537	3.61159	1.87516	3.40744	6.60266	3.74961	growth differentiation factor 15
Gp49a	1.84923	5.76594	6.35957	6.1382	1.49946	6.60115	6.87626	5.16556	glycoprotein 49 A
H2-DMb2	1.38901	1.88714	2.66914	-1.31652	1.17401	1.88512	2.59956	1.97916	histocompatibility 2, class II, locus Mb2
Igh-6	1.0643	1.46956	2.73969	2.14011	3.03634	3.06554	3.4299	2.56487	immunoglobulin heavy chain 6 (heavy chain of IgM)
Il1rn	-1.13706	2.59495	2.10307	1.54927	1.41708	3.61549	3.81516	2.76162	interleukin 1 receptor antagonist
Il4i1	1.19938	2.13332	1.56623	1.33978	1.24434	2.28088	2.27139	1.87749	interleukin 4 induced 1
Il7r	1.40782	2.44177	2.26315	2.96698	-1.03427	2.52322	2.18361	2.00843	interleukin 7 receptor
Itgam	1.90495	2.26333	1.63316	1.58765	1.62127	3.33719	1.83316	1.78926	integrin alpha M
Itgax	2.19863	2.54779	2.49458	2.06606	1.60167	2.69271	2.17168	1.47354	integrin alpha X
Lcn2	2.98195	7.90755	6.30235	3.3296	2.58611	8.92366	9.80746	9.48354	lipocalin 2
Ly6i	-1.00863	13.8009	13.4511	6.77218	1.03373	12.7501	14.8548	8.99511	lymphocyte antigen 6 complex, locus I
Marco	3.57631	14.7714	4.54306	-1.79376	3.95755	4.94211	1.52547	1.02607	macrophage receptor with collagenous structure
Mgl2	1.94735	2.12007	2.03552	-1.44082	1.7437	2.94548	2.53196	1.82119	macrophage galactose N-acetyl-galactosamine specific lectin 2
Mmp9	-1.06099	2.78184	3.12409	2.25166	1.27153	2.83743	4.30734	2.30822	matrix metallopeptidase 9
Mmp12	1.26138	22.9555	23.4689	31.2203	1.70523	37.3458	56.2783	39.7212	matrix metallopeptidase 12
Mmp19	1.73069	2.21091	1.91942	2.56113	1.76159	3.60653	3.42776	3.11176	matrix metallopeptidase 19
Mrc2	5.914	1.4332	-1.16064	1.35335	7.63227	3.06105	1.52475	2.13331	Mannose receptor, C type 2
Msr1	-1.38104	2.99836	3.53798	1.995	1.09241	2.84261	2.80788	2.32177	macrophage scavenger receptor 1
Npy	1.01908	1.60329	3.70389	-1.26304	1.72164	2.63094	6.17732	3.55837	neuropeptide Y
Sema7a	1.67003	3.02672	1.56078	2.12216	2.43617	3.46681	2.7759	2.2922	sema domain, immunoglobulin domain (Ig), and GPI membrane anchor, (semaphorin) 7
Siglec5	1.28512	-1.52483	-3.29574	-4.3995	-1.67769	-2.19265	-4.7362	-13.0938	sialic acid binding Ig-like lectin 5
Timp1	1.04725	2.87588	2.40733	2.25638	1.40486	3.06592	3.34191	2.74137	tissue inhibitor of metalloproteinase 1
Tlr13	1.26626	2.85863	2.52275	1.95552	1.74918	3.95158	3.76881	2.62623	toll-like receptor 13
Tnfrsf9	-1.00974	3.58169	3.81919	1.96232	1.34209	3.79086	6.12397	2.63069	tumor necrosis factor receptor superfamily, member 9
Tnfsf9	1.63338	3.02577	3.87301	1.45208	1.16243	1.93976	2.6946	1.81244	tumor necrosis factor (ligand) superfamily, member 9
Trem2	1.17795	2.62793	3.73546	1.77023	1.56642	2.9342	4.80058	2.77204	triggering receptor expressed on myeloid cells 2
