# Supplementary material for: Global gene expression profile progression in Gaucher disease mouse models
Source: BMC Genomics. 2011 Jan 11;12:20. doi: 10.1186/1471-2164-12-20 (PMC3032697; doi:10.1186/1471-2164-12-20)
Supplement: Additional file 8 — Differentially expressed genes in network in 9 V/null and 4L lungs. Listed differentially expressed genes in network and their functional classification in 9 V/null and 4L lungs. [file 1471-2164-12-20-S8.XLS]

## Sheet: network_9vg_lu
Differentially expressed genes in network in 9V/null lung
Symbol	9Vn_4w	9Vn_12w	9Vn_18w	9Vn_28w	Gene Name	Connectivity
Abcb9	1.96241	2.27567	1.77811	1.52371	ATP-binding cassette, sub-family B (MDR/TAP), member 9	6
Acaa2	3.16512	2.66367	2.2652	2.04996	acetyl-Coenzyme A acyltransferase 2 (mitochondrial 3-oxoacyl-Coenzyme A thiolase)	2
Acox3	3.00261	3.59264	1.85576	1.689	acyl-Coenzyme A oxidase 3, pristanoyl	5
Acp2	2.11003	2.49243	1.83025	1.53569	acid phosphatase 2, lysosomal	18
Adamts9	-1.25065	-5.12863	-12.5785	-6.07423	a disintegrin-like and metallopeptidase (reprolysin type) with thrombospondin type 1 motif, 9	3
Adora1	2.40534	3.06032	2.14494	1.66728	adenosine A1 receptor	170
Adora2a	2.1548	1.86326	1.65776	1.61966	adenosine A2a receptor	223
Adra1b	3.37997	2.02759	2.22638	1.88085	adrenergic receptor, alpha 1b	259
Aff1	2.19439	3.27051	1.98754	1.97661	AF4/FMR2 family, member 1	63
Agpat1	2.01692	1.72716	2.34332	1.565	1-acylglycerol-3-phosphate O-acyltransferase 1 (lysophosphatidic acid acyltransferase, alpha)	21
Agrn	3.8024	2.86529	1.55821	1.59768	agrin	169
Ak2	2.02421	1.92194	2.31234	2.06279	adenylate kinase 2	13
Akt1	2.70817	1.9792	1.72215	1.3854	thymoma viral proto-oncogene 1	3355
Akt1s1	2.67526	2.94374	2.88324	2.39946	AKT1 substrate 1 (proline-rich)	5
Akt2	2.34391	2.40506	2.56736	2.11164	thymoma viral proto-oncogene 2	268
Alcam	-2.22195	-5.48585	-7.60794	-5.37334	activated leukocyte cell adhesion molecule	94
Aldoc	1.33457	2.16578	2.39183	1.74614	aldolase 3, C isoform	16
Ang	-2.1363	-41.5837	-18.9523	-1.53533	angiogenin, ribonuclease, RNase A family, 5	28
Anxa4	1.79097	2.98386	3.84076	2.68381	annexin A4	32
Ap2a2	2.82883	2.49491	3.10445	1.78945	adaptor protein complex AP-2, alpha 2 subunit	32
Ap2s1	2.3661	2.03531	3.09106	2.19588	adaptor-related protein complex 2, sigma 1 subunit	9
Apbb2	2.84161	3.30032	2.58993	2.6907	amyloid beta (A4) precursor protein-binding, family B, member 2	17
Aph1a	2.54619	2.63588	2.38099	2.34135	anterior pharynx defective 1a homolog (C. elegans)	17
Ar	-1.7962	-1.49287	-5.79792	-2.41258	androgen receptor	1906
Araf	1.74374	2.3429	2.03939	1.96041	v-raf murine sarcoma 3611 viral oncogene homolog	86
Arg2	1.31456	2.6611	3.04409	2.03372	arginase type II	123
Arhgap17	-1.87768	-2.33951	-2.46353	-2.02254	Rho GTPase activating protein 17	4
Arhgap5	-4.14592	-4.33304	-5.00567	-3.04531	Rho GTPase activating protein 5	15
Arhgef12	-1.58287	-2.02384	-2.07468	-1.69309	Rho guanine nucleotide exchange factor (GEF) 12	30
Arnt	3.1246	3.72496	2.06101	2.28272	aryl hydrocarbon receptor nuclear translocator	568
Atf4	-3.07523	-1.9209	-1.6018	-1.7547	activating transcription factor 4	137
Atox1	1.40728	1.73461	2.8979	1.8954	ATX1 (antioxidant protein 1) homolog 1 (yeast)	53
Atr	-1.66704	-1.83824	-2.08913	-2.23298	Ataxia telangiectasia and Rad3 related	112
Axin2	-1.25321	-1.75269	-2.40386	-2.30937	axin2	42
Bax	1.7035	1.97319	3.24204	2.16672	Bcl2-associated X protein	1226
Bcl2a1a	1.80498	3.43067	4.6374	3.21931	B-cell leukemia/lymphoma 2 related protein A1a	32
Bcl2l1	2.07159	2.31218	1.8434	1.59963	Bcl2-like 1	1130
Bcl2l12	1.57104	2.07703	2.22668	1.68485	BCL2-like 12 (proline rich)	1
Bin1	1.95891	1.76454	2.26608	1.72817	bridging integrator 1	792
Bloc1s1	1.78239	1.61047	2.9354	1.96153	biogenesis of lysosome-related organelles complex-1, subunit 1	19
Bmf	5.18811	4.02597	4.28579	4.20896	Bcl2 modifying factor	19
Bmp1	3.90917	2.55005	1.70879	1.06914	bone morphogenetic protein 1	254
Bpgm	5.29365	2.78004	3.54661	1.7393	2,3-bisphosphoglycerate mutase	3
Brap	2.3321	3.25419	2.77055	2.38442	BRCA1 associated protein	108
Brd8	-1.30932	-2.3842	-2.71509	-2.81385	bromodomain containing 8	5
Bre	1.91898	2.45059	2.33516	2.11661	brain and reproductive organ-expressed protein	17
Bsg	2.36765	1.99124	2.22606	2.02193	basigin	373
Btg1	-2.83624	-2.33082	-1.62199	-1.20692	B-cell translocation gene 1, anti-proliferative	38
C1qa	1.13061	2.29528	3.69626	2.23196	complement component 1, q subcomponent, alpha polypeptide	218
C1qb	-1.07484	2.10932	3.68356	2.3726	complement component 1, q subcomponent, beta polypeptide	17
C3ar1	1.04872	2.78695	2.42164	2.94148	complement component 3a receptor 1	328
Calm3	2.11644	2.36898	3.02322	2.22852	calmodulin 3	11
Camk2d	-1.74136	-1.80697	-2.02132	-2.01628	calcium/calmodulin-dependent protein kinase II, delta	119
Canx	3.05816	3.4005	2.85255	3.04834	calnexin	259
Cap1	3.53753	3.96051	3.11126	3.21031	CAP, adenylate cyclase-associated protein 1 (yeast)	167
Casp12	-2.99373	-1.59426	-2.11017	-1.44422	caspase 12	33
Casp8ap2	-3.07199	-3.0747	-4.23627	-3.23019	caspase 8 associated protein 2	37
Casp9	2.03599	2.35798	2.14705	1.97192	caspase 9	593
Cat	-2.01193	-1.70185	-1.813	-1.89541	catalase	852
Ccl17	1.14579	3.75569	8.52326	5.90261	chemokine (C-C motif) ligand 17	116
Ccl19	1.32534	3.28829	3.33648	2.03856	chemokine (C-C motif) ligand 19	86
Ccl2	1.13406	2.83451	2.56435	2.46674	chemokine (C-C motif) ligand 2	1683
Ccl22	1.23728	3.06596	2.73397	2.72523	chemokine (C-C motif) ligand 22	123
Ccl3	1.85534	19.8603	37.5176	22.2976	chemokine (C-C motif) ligand 3	770
Ccl6	2.00414	4.07326	6.55711	6.13767	chemokine (C-C motif) ligand 6	39
Ccl9	1.89286	5.81736	10.3455	9.72225	chemokine (C-C motif) ligand 9	20
Ccna2	4.08575	1.84419	1.91474	1.90584	cyclin A2	686
Ccr7	2.52657	4.88651	4.01723	3.52441	chemokine (C-C motif) receptor 7	125
Cd151	1.99829	2.0086	1.90495	1.93098	CD151 antigen	96
Cd22	2.3614	3.40653	2.00286	1.51158	CD22 antigen	228
Cd3d	2.17061	2.55772	4.30099	3.23033	CD3 antigen, delta polypeptide	1404
Cd3g	2.09434	4.08107	4.01079	3.1867	CD3 antigen, gamma polypeptide	80
Cd40	1.94478	1.92513	1.80293	1.71227	CD40 antigen	1268
Cd44	3.17506	4.97132	2.15503	2.38654	CD44 antigen	1096
Cd5	2.11076	2.96913	1.79645	2.07482	CD5 antigen	574
Cd68	3.29649	6.37983	7.1977	3.88787	CD68 antigen	100
Cd79b	1.93045	2.72038	2.47772	2.66506	CD79B antigen	164
Cd86	-1.14561	3.04476	2.3855	2.0582	CD86 antigen	720
Cd8a	1.82113	2.61293	2.15501	1.80526	CD8 antigen, alpha chain	2522
Cd8b1	2.81913	2.98133	2.12335	2.09302	CD8 antigen, beta chain 1	51
Cdc23	1.96286	2.45226	1.53518	1.57844	CDC23 (cell division cycle 23, yeast, homolog)	9
Cdc25b	2.78676	1.72684	2.07354	1.2945	cell division cycle 25 homolog B (S. pombe)	72
Cdc37l1	-1.22483	-2.11885	-2.5672	-2.02509	cell division cycle 37 homolog (S. cerevisiae)-like 1	2
Cdk5	1.68459	1.93005	2.37641	1.93903	cyclin-dependent kinase 5	271
Ceacam1	2.52625	3.65233	1.71528	2.11554	CEA-related cell adhesion molecule 1	460
Cebpb	3.70398	3.51159	4.58162	2.56042	CCAAT/enhancer binding protein (C/EBP), beta	893
Cfl1	2.41109	2.29049	1.87837	1.56599	cofilin 1, non-muscle	153
Chd4	2.5197	2.51404	2.70939	2.63764	chromodomain helicase DNA binding protein 4	74
Chuk	-3.05677	-2.00301	-2.55317	-2.14781	conserved helix-loop-helix ubiquitous kinase	534
Clcn3	-2.35474	-1.94667	-2.41857	-1.76528	chloride channel 3	27
Cldn3	1.66552	1.78329	2.43989	1.83316	claudin 3	15
Clec4d	-1.29682	2.01127	4.12133	4.18934	C-type lectin domain family 4, member d	42
Clec5a	2.38109	7.64164	10.4589	5.09981	C-type lectin domain family 5, member a	60
Copa	-2.3027	-2.92226	-4.38824	-3.49778	coatomer protein complex subunit alpha	35
Coro1a	1.90504	2.03279	1.99976	1.71178	coronin, actin binding protein 1A	56
Cox8a	1.61222	1.85401	2.84746	2.06742	cytochrome c oxidase, subunit VIIIa	4
Creb1	-1.79864	-2.38593	-4.10845	-2.72307	cAMP responsive element binding protein 1	1490
Creb3	1.77785	2.06753	2.29155	1.99575	cAMP responsive element binding protein 3	81
Csnk1a1	-2.16552	-3.00282	-3.42962	-2.51213	casein kinase 1, alpha 1	69
Csnk2b	2.30682	2.16019	2.61235	2.22504	casein kinase 2, beta polypeptide	181
Ctbs	-2.77616	-2.25319	-4.19186	-3.31437	chitobiase, di-N-acetyl-	52
Ctcf	1.87133	2.32411	1.72862	1.71376	CCCTC-binding factor	57
Ctnnbip1	2.25886	1.75418	2.08998	1.60002	catenin beta interacting protein 1	58
Ctsz	2.10409	3.41505	3.87254	2.87467	cathepsin Z	4
Cttn	2.18375	2.33313	1.68605	1.55166	cortactin	178
Cxcl1	1.46637	8.56028	10.7858	7.73933	chemokine (C-X-C motif) ligand 1	350
Cxcl12	2.65013	2.99118	1.9231	1.87424	chemokine (C-X-C motif) ligand 12	901
Cxcl14	3.63751	2.78003	1.76804	1.94894	chemokine (C-X-C motif) ligand 14	150
Cxcl16	1.2146	1.87874	2.23933	2.24495	chemokine (C-X-C motif) ligand 16	134
Cxxc1	2.70671	3.35292	2.49519	2.10249	CXXC finger 1 (PHD domain)	15
Cyba	1.47268	2.22752	3.30387	2.75345	cytochrome b-245, alpha polypeptide	113
Cyp1a1	-3.79681	-2.85915	-2.76334	-5.56351	cytochrome P450, family 1, subfamily a, polypeptide 1	1052
Dapk2	2.37024	2.21158	2.70105	2.41793	death-associated kinase 2	20
Dapk3	2.01048	2.16746	2.35238	1.80988	death-associated kinase 3	46
Dctn4	1.92141	1.91931	1.9205	1.88648	dynactin 4	10
Ddost	2.17514	2.36077	2.61781	2.01251	dolichyl-di-phosphooligosaccharide-protein glycotransferase	6
Ddx21	1.9779	2.5	1.91785	1.72669	DEAD (Asp-Glu-Ala-Asp) box polypeptide 21	113
Dedd	2.59327	2.46856	3.49516	2.67509	death effector domain-containing	20
Derl1	1.63105	1.96737	2.1446	2.09113	Der1-like domain family, member 1	10
Dhdds	1.83865	1.98546	2.3009	1.83234	dehydrodolichyl diphosphate synthase	134
Dhrs4	1.99237	1.89089	2.56361	1.73571	dehydrogenase/reductase (SDR family) member 4	34
Dhx15	-2.39438	-1.83079	-1.61809	-1.48228	DEAH (Asp-Glu-Ala-His) box polypeptide 15	16
Dnaja1	-4.32005	-3.44004	-2.04504	-1.72607	DnaJ (Hsp40) homolog, subfamily A, member 1	45
Dnaja3	2.15331	2.73977	2.56982	2.00613	DnaJ (Hsp40) homolog, subfamily A, member 3	60
Dnm2	3.55217	4.19339	2.68172	2.5142	dynamin 2	305
Dock1	-1.51381	-1.8476	-1.95205	-2.02867	dedicator of cyto-kinesis 1	41
Dph5	-1.96298	-1.8801	-2.31516	-1.88926	DPH5 homolog (S. cerevisiae)	1
Dpp4	-2.13312	-1.63734	-2.87557	-2.7193	Dipeptidylpeptidase 4	273
Dusp6	2.10524	2.09616	1.79415	1.72596	dual specificity phosphatase 6	57
Dyrk1a	2.49409	2.56229	2.01758	1.80801	dual-specificity tyrosine-(Y)-phosphorylation regulated kinase 1a	44
E2f5	-2.38013	-2.42025	-1.96984	-1.45738	E2F transcription factor 5	42
Ear11	1.12238	3.81104	7.36098	3.23514	eosinophil-associated, ribonuclease A family, member 11	42
Edf1	1.64942	1.89519	2.29106	1.86116	endothelial differentiation-related factor 1	20
Ednra	2.00578	1.9598	-1.06694	1.54337	endothelin receptor type A	466
Eef2k	2.12996	2.20123	2.59387	1.84487	eukaryotic elongation factor-2 kinase	105
Efemp2	2.10529	2.1668	2.64151	1.72898	epidermal growth factor-containing fibulin-like extracellular matrix protein 2	24
Efnb1	-1.45011	-1.89649	-2.48517	-1.99961	ephrin B1	50
Efnb2	2.93833	2.91906	1.38541	1.61982	ephrin B2	36
Eif4a1	4.31543	5.82382	5.51257	5.31236	eukaryotic translation initiation factor 4A1	101
Eif4e2	1.58275	1.67743	2.26328	1.77036	eukaryotic translation initiation factor 4E member 2	14
Eif4g1	3.72128	4.58363	2.07315	2.2667	eukaryotic translation initiation factor 4, gamma 1	127
Elavl1	2.16054	2.4429	2.10959	1.97839	ELAV (embryonic lethal, abnormal vision, Drosophila)-like 1 (Hu antigen R)	98
Epha3	-1.2173	-1.34211	-3.67459	-2.7349	Eph receptor A3	277
Ern1	-1.76704	-1.97583	-2.33407	-2.13013	Endoplasmic reticulum (ER) to nucleus signalling 1	120
Etf1	-2.95891	-2.33122	-1.57843	-1.33759	eukaryotic translation termination factor 1	189
Etv5	4.43271	4.21583	2.70697	2.25608	ets variant gene 5	72
Fabp1	-2.30289	-4.67425	-3.00383	-6.23261	fatty acid binding protein 1, liver	246
Fbxl7	-1.62704	-3.69996	-6.09763	-4.56351	F-box and leucine-rich repeat protein 7	2
Fcgr2b	1.01664	2.51101	4.18211	3.06855	Fc receptor, IgG, low affinity IIb	268
Fcgr3	1.10516	1.84773	3.14469	2.49384	Fc receptor, IgG, low affinity III	126
Fdps	1.43555	2.23293	2.25296	2.01854	farnesyl diphosphate synthetase	49
Fgfr2	2.4263	3.85635	2.04998	1.92187	fibroblast growth factor receptor 2	172
Fgl2	-2.26455	-1.98346	-2.85531	-1.74502	fibrinogen-like protein 2	31
Flt1	-1.45132	-1.60433	-3.7121	-2.30804	FMS-like tyrosine kinase 1	260
Flt3l	1.65664	2.23046	2.09871	1.64847	FMS-like tyrosine kinase 3 ligand	125
Fscn1	3.26111	2.60229	1.55084	1.51098	fascin homolog 1, actin bundling protein (Strongylocentrotus purpuratus)	70
Fubp1	-1.58513	-2.71029	-3.82862	-2.87291	far upstream element (FUSE) binding protein 1	17
Fus	2.96832	3.56405	1.86416	1.43177	fusion, derived from t(12;16) malignant liposarcoma (human)	3
Gapdh	2.7322	2.60065	2.26309	2.14425	glyceraldehyde-3-phosphate dehydrogenase	206
Gchfr	2.80639	2.0908	4.11008	2.03695	GTP cyclohydrolase I feedback regulator	30
Gdf15	1.87516	3.40744	6.60266	3.74961	growth differentiation factor 15	56
Gh	1.97617	2.4748	2.77934	2.28149	growth hormone	363
Gipc1	1.93756	1.91765	2.98778	1.91313	GIPC PDZ domain containing family, member 1	44
Gja1	5.71114	6.50344	4.17071	4.13857	gap junction protein, alpha 1	459
Gla	1.66533	3.26366	3.624	2.52515	galactosidase, alpha	279
Gm2a	1.90081	2.41801	3.31282	2.49399	GM2 ganglioside activator protein	601
Gmfb	-2.13329	-2.28395	-2.19941	-1.94616	glia maturation factor, beta	29
Gna12	3.93783	3.76786	2.98191	2.16305	guanine nucleotide binding protein, alpha 12	140
Gna13	2.37111	3.13086	1.91769	1.7247	guanine nucleotide binding protein, alpha 13	154
Gna15	1.91166	1.69054	2.00543	1.6254	guanine nucleotide binding protein, alpha 15	67
Gnai3	-3.70994	-2.85283	-2.4138	-1.70589	guanine nucleotide binding protein (G protein), alpha inhibiting 3	458
Gnb1	2.01294	2.2357	1.89264	1.84304	guanine nucleotide binding protein (G protein), beta 1	40
Golt1b	2.57734	1.60707	5.64765	2.81485	golgi transport 1 homolog B (S. cerevisiae)	3
Gorasp2	1.75993	2.24841	1.91955	1.88965	golgi reassembly stacking protein 2	59
Gosr2	2.0363	2.56998	2.14543	1.8871	golgi SNAP receptor complex member 2	7
Gpc3	4.63274	2.7697	2.86956	2.55246	glypican 3	56
Gpr23	-1.84414	-2.63826	-3.17935	-3.24014	G protein-coupled receptor 23	24
Grb10	5.05582	5.18603	3.15467	4.35369	growth factor receptor bound protein 10	112
Grhpr	1.54297	1.72234	2.54013	1.96969	glyoxylate reductase/hydroxypyruvate reductase	6
Grik4	1.83303	1.67718	2.03397	1.79468	glutamate receptor, ionotropic, kainate 4	344
Grk6	2.14304	2.3553	2.01729	1.48635	G protein-coupled receptor kinase 6	34
Gspt1	-1.64555	-3.07754	-4.40775	-4.15143	G1 to S phase transition 1	96
Gstt1	1.29785	1.62715	2.61522	1.99222	glutathione S-transferase, theta 1	78
Gtf2f1	2.07747	2.54932	2.11143	1.90497	general transcription factor IIF, polypeptide 1	54
Gtf2f2	1.54987	2.01722	2.34397	1.79241	general transcription factor IIF, polypeptide 2	27
Gtf3c1	3.41619	2.75397	1.5104	1.82909	general transcription factor III C 1	42
Gtpbp4	-3.41658	-2.27139	-1.75757	-1.37246	GTP binding protein 4	2
Gusb	1.85937	3.03711	2.43934	1.69492	glucuronidase, beta	208
H2-Ab1	1.27933	2.47693	2.23711	2.43837	histocompatibility 2, class II antigen A, beta 1	592
Hal	1.63864	4.01911	3.51735	2.34872	histidine ammonia lyase	54
Hand1	1.80923	1.58475	2.04089	1.90888	heart and neural crest derivatives expressed transcript 1	59
Hbp1	2.15975	2.43062	1.84538	2.01866	high mobility group box transcription factor 1	47
Hcst	1.43794	1.71432	2.71508	2.10995	hematopoietic cell signal transducer	34
Hdac3	1.52136	1.71445	2.23061	1.85211	histone deacetylase 3	112
Hnrpab	1.94929	2.0302	1.69482	1.75893	heterogeneous nuclear ribonucleoprotein A/B	17
Hnrpdl	-2.71301	-1.83691	-3.69075	-2.42101	heterogeneous nuclear ribonucleoprotein D-like	49
Hook3	-2.11105	-2.28502	-4.12601	-2.08309	hook homolog 3 (Drosophila)	5
Hpgd	-2.78266	-2.06472	-2.10771	-1.25728	Hydroxyprostaglandin dehydrogenase 15 (NAD)	45
Hras1	1.81613	1.65827	2.84283	1.68879	Harvey rat sarcoma virus oncogene 1	442
Ifnar2	1.62401	2.00161	2.34347	1.82155	interferon (alpha and beta) receptor 2	477
Ifngr2	2.85107	2.73312	3.07996	2.3854	interferon gamma receptor 2	54
Igf1r	-1.48567	-2.40511	-1.89384	-1.75394	insulin-like growth factor I receptor	466
Igfbp3	-1.55169	-1.86881	-2.22227	-2.52506	insulin-like growth factor binding protein 3	763
Igh-6	3.03634	3.06554	3.4299	2.56487	Immunoglobulin heavy chain 6 (heavy chain of IgM)	20
Il18bp	1.22732	2.46951	2.39912	1.75695	interleukin 18 binding protein	36
Il1rn	1.41708	3.61549	3.81516	2.76162	interleukin 1 receptor antagonist	516
Il4ra	2.04359	2.17113	1.46989	1.80196	interleukin 4 receptor, alpha	85
Il7r	-1.03427	2.52322	2.18361	2.00843	interleukin 7 receptor	90
Itga6	-1.62076	-1.9368	-3.19156	-1.91516	integrin alpha 6	122
Itgam	1.62127	3.33719	1.83316	1.78926	integrin alpha M	1582
Itgax	1.60167	2.69271	2.17168	1.47354	integrin alpha X	302
Itgb3	2.08265	1.88827	2.00136	1.86929	integrin beta 3	305
Kcnj3	-2.39711	-2.11579	-3.89532	-3.59572	potassium inwardly-rectifying channel, subfamily J, member 3	114
Kcnn4	1.59161	2.15728	2.49699	2.1581	potassium intermediate/small conductance calcium-activated channel, subfamily N, member 4	146
Kcnq5	-1.77385	-2.92122	-2.59531	-2.41505	potassium voltage-gated channel, subfamily Q, member 5	17
Krit1	-2.62706	-2.05003	-2.41084	-1.91992	KRIT1, ankyrin repeat containing	248
Lats1	2.22536	3.37019	1.62113	1.98779	large tumor suppressor	23
Lcn2	2.58611	8.92366	9.80746	9.48354	lipocalin 2	29
Lcp1	2.23482	3.27452	1.94057	1.91875	lymphocyte cytosolic protein 1	60
Lcp2	1.66287	2.63706	1.87048	1.88594	lymphocyte cytosolic protein 2	203
Lef1	2.2044	3.75453	1.59477	1.65505	lymphoid enhancer binding factor 1	206
Lpxn	1.59717	2.99077	3.92261	3.17426	leupaxin	16
Lsm1	-1.46607	-2.47371	-2.23195	-2.45664	LSM1 homolog, U6 small nuclear RNA associated (S. cerevisiae)	27
Lsm2	2.88128	3.31557	3.93506	2.63881	LSM2 homolog, U6 small nuclear RNA associated (S. cerevisiae)	85
Ltb	1.72013	2.36383	2.5169	2.48727	lymphotoxin B	138
Ly9	1.27549	1.99923	2.73509	2.04236	lymphocyte antigen 9	60
Mal2	-3.39727	-2.16879	-1.99648	-1.87127	mal, T-cell differentiation protein 2	11
Map3k12	-3.1057	-3.04023	-1.74128	-1.20724	mitogen activated protein kinase kinase kinase 12	231
Mapk12	1.4227	1.84209	2.53061	1.91843	mitogen-activated protein kinase 12	41
Mapk13	1.4572	1.71246	2.69825	1.6034	mitogen activated protein kinase 13	172
Mapk14	2.33222	2.41967	1.788	1.73476	mitogen activated protein kinase 14	2545
Mapt	-1.79089	-1.83073	-3.26998	-3.31121	microtubule-associated protein tau	248
Marcks	-1.74969	-2.1473	-3.04218	-1.85243	myristoylated alanine rich protein kinase C substrate	262
Mat2a	-2.39761	-2.13274	-1.85518	-1.49613	methionine adenosyltransferase II, alpha	9
Matk	1.89706	2.18779	2.17568	1.83184	megakaryocyte-associated tyrosine kinase	51
Matr3	-1.66933	-2.61562	-2.9889	-2.44272	matrin 3	7
Mbtps1	2.61618	4.13144	2.54506	2.76904	membrane-bound transcription factor peptidase, site 1	482
Mgst3	3.50609	3.47151	6.73245	4.95194	microsomal glutathione S-transferase 3	11
Mib1	-2.89742	-2.62248	-3.12469	-2.24552	mindbomb homolog 1 (Drosophila)	74
Mknk2	3.15488	2.8758	2.55151	1.92199	MAP kinase-interacting serine/threonine kinase 2	16
Mlc1	1.72256	2.47121	2.96678	1.59633	megalencephalic leukoencephalopathy with subcortical cysts 1 homolog (human)	196
Mllt1	3.12558	3.03862	1.42336	1.38928	myeloid/lymphoid or mixed lineage-leukemia translocation to 1 homolog	27
Mmp12	1.70523	37.3458	56.2783	39.7212	matrix metallopeptidase 12	74
Mmp19	1.76159	3.60653	3.42776	3.11176	matrix metallopeptidase 19	14
Mmp9	1.27153	2.83743	4.30734	2.30822	matrix metallopeptidase 9	1403
Mov10	2.06603	2.13858	1.64725	1.54049	Moloney leukemia virus 10	1
Mrc2	7.63227	3.06105	1.52475	2.13331	mannose receptor, C type 2	25
Mrpl15	1.92301	1.81244	2.14016	1.90545	mitochondrial ribosomal protein L15	6
Mrpl44	1.60122	1.66647	2.33028	1.79887	mitochondrial ribosomal protein L44	1
Mrps11	1.80869	2.16959	2.81181	2.2172	mitochondrial ribosomal protein S11	7
Mrps23	1.4574	1.98964	2.22244	1.85049	mitochondrial ribosomal protein S23	1
Msr1	1.09241	2.84261	2.80788	2.32177	macrophage scavenger receptor 1	154
Mthfr	2.10784	2.21143	2.5473	2.13934	5,10-methylenetetrahydrofolate reductase	94
Mtss1	1.90677	2.06522	1.8515	1.71983	metastasis suppressor 1	63
Ncf1	2.15495	3.18071	3.08782	1.78137	neutrophil cytosolic factor 1	315
Ncf2	1.44355	2.28732	2.30547	1.88888	neutrophil cytosolic factor 2	165
Ncf4	1.58161	2.00025	3.67395	2.88105	neutrophil cytosolic factor 4	64
Ndel1	-1.93605	-2.18242	-4.00948	-2.83294	nuclear distribution gene E-like homolog 1 (A. nidulans)	23
Ndufa4	1.94614	1.49939	2.83881	1.73084	NADH dehydrogenase (ubiquinone) 1 alpha subcomplex, 4	1
Ndufs3	2.21989	1.80652	2.33555	2.08525	NADH dehydrogenase (ubiquinone) Fe-S protein 3	4
Ndufs4	1.90045	1.73115	2.09006	1.76051	NADH dehydrogenase (ubiquinone) Fe-S protein 4	3
Nedd9	-2.4715	-2.21392	-1.91778	-1.70886	neural precursor cell expressed, developmentally down-regulated gene 9	281
Nek7	-2.75817	-3.06681	-3.7433	-2.89071	NIMA (never in mitosis gene a)-related expressed kinase 7	6
Nfat5	-1.56841	-3.59469	-4.66403	-3.30053	nuclear factor of activated T-cells 5	208
Nfib	-1.93735	-1.80347	-6.79537	-4.0784	nuclear factor I/B	15
Npy	1.72164	2.63094	6.17732	3.55837	neuropeptide Y	1604
Nr1d1	2.38877	2.62882	1.47154	1.4896	nuclear receptor subfamily 1, group D, member 1	110
Nr2c2	-1.58034	-1.71414	-3.0015	-1.87747	nuclear receptor subfamily 2, group C, member 2	126
Nr3c1	-1.33079	-1.50614	-3.04841	-2.37024	nuclear receptor subfamily 3, group C, member 1	1460
Nudt14	1.459	1.98395	3.29816	1.85616	nudix (nucleoside diphosphate linked moiety X)-type motif 14	4
Nudt21	-5.49037	-5.25188	-2.96873	-4.36281	nudix (nucleoside diphosphate linked moiety X)-type motif 21	3
P2ry2	2.01404	2.05863	2.00004	1.80814	purinergic receptor P2Y, G-protein coupled 2	93
P2ry6	1.96184	2.04333	2.18334	1.83896	pyrimidinergic receptor P2Y, G-protein coupled, 6	70
Pak6	1.47665	1.88513	2.89391	1.72563	p21 (CDKN1A)-activated kinase 6	25
Pcx	2.63473	2.42449	1.91747	1.61637	pyruvate carboxylase	12
Pdcl	-2.64845	-1.92654	-1.91868	-1.82307	phosducin-like	24
Pde4b	-2.44706	-4.82961	-7.63563	-5.16998	phosphodiesterase 4B, cAMP specific	142
Pex16	1.55039	1.68139	2.14563	1.89876	peroxisome biogenesis factor 16	5
Pfkfb3	3.73451	5.09604	2.94021	3.21681	6-phosphofructo-2-kinase/fructose-2,6-biphosphatase 3	58
Pfn1	7.3178	6.99822	9.81982	6.91286	profilin 1	167
Pglyrp1	1.90971	2.44769	2.50673	1.87265	peptidoglycan recognition protein 1	15
Phca	4.71951	4.30509	5.55854	4.18842	phytoceramidase, alkaline	11
Phf17	-2.93209	-2.33688	-4.35393	-2.83767	PHD finger protein 17	3
Phip	-2.15659	-3.9087	-4.02008	-3.27579	pleckstrin homology domain interacting protein	43
Pigr	-1.23884	3.2308	3.18933	3.4393	polymeric immunoglobulin receptor	82
Pik3cd	2.18953	2.05356	1.79143	1.57454	phosphatidylinositol 3-kinase catalytic delta polypeptide	24
Pla2g6	2.29257	2.44018	2.54719	1.69213	phospholipase A2, group VI	226
Plcb1	2.10733	1.90001	1.69879	1.70783	phospholipase C, beta 1	603
Plek	1.16235	2.47735	2.28493	2.02984	pleckstrin	239
Plekhf1	1.78777	1.67014	2.30834	1.83278	pleckstrin homology domain containing, family F (with FYVE domain) member 1	5
Plscr1	-2.97507	-3.3715	-4.30157	-3.55082	Phospholipid scramblase 1	78
Ppm1a	-2.66943	-2.4146	-2.91302	-2.30593	protein phosphatase 1A, magnesium dependent, alpha isoform	369
Ppm1f	2.20076	2.80062	1.91176	1.70573	protein phosphatase 1F (PP2C domain containing)	12
Prdm5	-2.1461	-2.25453	-2.10462	-2.01578	PR domain containing 5	2
Prkar2a	-1.55433	-1.48226	-2.40047	-2.05253	protein kinase, cAMP dependent regulatory, type II alpha	121
Prkar2b	-1.92828	-1.65718	-2.44772	-2.20292	protein kinase, cAMP dependent regulatory, type II beta	219
Prkce	1.01075	-1.64286	-3.17675	-2.53478	protein kinase C, epsilon	560
Proz	-1.23036	2.55838	3.26461	2.05133	protein Z, vitamin K-dependent plasma glycoprotein	41
Prpf19	4.46649	5.26994	3.41703	3.8417	PRP19/PSO4 pre-mRNA processing factor 19 homolog (S. cerevisiae)	4
Prpf4b	-1.93154	-2.72139	-3.62216	-3.11262	PRP4 pre-mRNA processing factor 4 homolog B (yeast)	15
Ptafr	2.39873	2.50751	3.05158	2.38028	platelet-activating factor receptor	296
Ptgir	1.55585	5.22073	4.31601	3.44462	prostaglandin I receptor (IP)	325
Ptk7	3.24105	2.97703	2.11829	2.09709	PTK7 protein tyrosine kinase 7	40
Ptpn18	1.25667	1.75329	2.41842	2.00804	protein tyrosine phosphatase, non-receptor type 18	9
Pycard	1.57546	2.31797	3.84902	2.96376	PYD and CARD domain containing	132
Rab1b	1.9076	1.7129	2.28593	1.53919	RAB1B, member RAS oncogene family	18
Rab2	-2.68094	-2.20482	-2.36022	-1.67335	RAB2, member RAS oncogene family	32
Rab27a	2.34279	4.20325	3.06496	2.06088	RAB27A, member RAS oncogene family	59
Rab6	-1.9965	-2.03815	-2.45555	-2.03443	RAB6, member RAS oncogene family	16
Refbp2	4.59284	3.99482	6.76856	4.15902	THO complex 4	20
Renbp	1.59503	1.79036	2.39966	1.79378	renin binding protein	284
Repin1	2.38213	2.63773	2.72361	2.09418	replication initiator 1	97
Retnla	1.91984	2.2285	2.47982	3.80024	resistin like alpha	29
Rgs1	1.49773	3.1681	4.43352	3.73992	regulator of G-protein signaling 1	71
Rhoh	1.56692	2.15221	2.18068	2.35276	ras homolog gene family, member H	8
Rif1	-1.69181	-2.22087	-2.78801	-2.78339	Rap1 interacting factor 1 homolog (yeast)	29
Rnf14	-2.20097	-1.84398	-1.76055	-1.53734	ring finger protein 14	15
Rnpc3	-2.06439	-3.09874	-3.62721	-3.80052	RNA-binding region (RNP1, RRM) containing 3	148
Rock1	-1.65814	-1.95669	-4.01357	-2.94562	Rho-associated coiled-coil containing protein kinase 1	165
Rora	-1.67732	-1.74562	-3.67088	-2.89632	RAR-related orphan receptor alpha	98
Saa3	-1.21122	3.70269	5.76118	5.68552	serum amyloid A 3	37
Sart3	2.03863	2.76286	1.5203	1.6211	squamous cell carcinoma antigen recognized by T-cells 3	17
Scp2	-3.54222	-3.09047	-2.16814	-1.15912	Sterol carrier protein 2, liver	159
Sdc1	2.61016	3.30812	2.75681	2.23347	syndecan 1	284
Sdc4	3.34907	2.40512	4.84941	3.17081	syndecan 4	90
Sema7a	2.43617	3.46681	2.7759	2.2922	sema domain, immunoglobulin domain (Ig), and GPI membrane anchor, (semaphorin) 7	7
Sertad3	1.49457	1.97622	2.57976	2.10907	SERTA domain containing 3	5
Sfmbt1	1.87952	2.41052	1.87966	1.76797	Scm-like with four mbt domains 1	12
Sfrs1	-1.77072	-1.95679	-3.52794	-2.59572	splicing factor, arginine/serine-rich 1 (ASF/SF2)	109
Sfrs2	1.80474	2.194	1.86308	1.57575	splicing factor, arginine/serine-rich 2 (SC-35)	47
Sfrs6	-2.21215	-2.23441	-2.08338	-1.50556	splicing factor, arginine/serine-rich 6	33
Sfrs8	-1.54756	-2.88383	-5.66834	-3.55954	splicing factor, arginine/serine-rich 8	12
Sgpl1	2.54077	4.02003	2.29502	2.05351	sphingosine phosphate lyase 1	47
Sgpp1	-2.58224	-1.98673	-2.23476	-1.49249	sphingosine-1-phosphate phosphatase 1	16
Slc11a1	1.36803	2.74805	3.57024	2.81045	solute carrier family 11 (proton-coupled divalent metal ion transporters), member 1	255
Slc15a3	1.50847	2.60823	2.1295	1.42305	solute carrier family 15, member 3	23
Slc1a4	2.30177	2.08915	2.31155	2.76411	solute carrier family 1 (glutamate/neutral amino acid transporter), member 4	18
Slc25a10	2.32009	2.45465	3.13878	2.10738	solute carrier family 25 (mitochondrial carrier, dicarboxylate transporter), member 10	44
Slc27a1	2.02806	2.28843	2.5846	2.00578	solute carrier family 27 (fatty acid transporter), member 1	31
Slc30a9	-1.80937	-1.88132	-2.127	-2.40617	solute carrier family 30 (zinc transporter), member 9	4
Slc35a5	-2.16198	-1.67916	-1.79845	-1.64109	Solute carrier family 35, member A5	1
Slc38a4	-3.17189	-2.06614	-1.68126	-2.05511	solute carrier family 38, member 4	35
Slc5a3	-1.75971	-2.54155	-3.82347	-2.36328	solute carrier family 5 (inositol transporters), member 3	35
Slc9a3r1	2.34063	2.85134	2.57141	2.08853	solute carrier family 9 (sodium/hydrogen exchanger), isoform 3 regulator 1	122
Slc9a8	1.74972	2.23908	1.74678	1.73158	solute carrier family 9 (sodium/hydrogen exchanger), member 8	14
Smad3	2.59938	2.92328	2.02	2.18848	MAD homolog 3 (Drosophila)	604
Smad7	-3.49134	-3.06841	-2.9047	-1.83085	MAD homolog 7 (Drosophila)	261
Socs2	-2.02744	-2.76316	-3.29495	-2.98683	suppressor of cytokine signaling 2	212
Sos2	-2.43467	-2.21298	-2.93756	-2.02268	Son of sevenless homolog 2 (Drosophila)	267
Sp4	-2.31643	-1.8352	-3.94907	-3.28187	trans-acting transcription factor 4	74
Spib	2.16169	2.72794	1.445	1.56447	Spi-B transcription factor (Spi-1/PU.1 related)	35
St6gal1	2.25435	2.54831	1.56946	1.79191	beta galactoside alpha 2,6 sialyltransferase 1	39
Stat3	-1.1319	-2.04244	-2.54668	-2.966	Signal transducer and activator of transcription 3	1384
Stat5a	3.39086	4.58431	2.89376	2.02823	signal transducer and activator of transcription 5A	620
Stat5b	2.20769	2.34048	1.70113	1.68812	signal transducer and activator of transcription 5B	546
Stk4	-2.10039	-1.65693	-2.05939	-1.60724	serine/threonine kinase 4	11
Stom	2.0177	2.46713	1.50224	1.82865	stomatin	37
Tbc1d1	2.09314	1.80238	1.84381	1.92001	TBC1 domain family, member 1	17
Tcf12	-2.22886	-5.20408	-6.03247	-4.56189	Transcription factor 12	93
Tcf4	-1.61455	-1.6329	-3.9581	-2.2871	transcription factor 4	146
Tfpi	-1.72249	-1.52233	-2.22043	-2.34496	tissue factor pathway inhibitor	243
Thoc4	3.37614	3.52014	5.55135	4.1583	THO complex 4	80
Thrap3	2.91152	3.63524	1.6848	1.82401	thyroid hormone receptor associated protein 3	6
Tia1	-2.57773	-2.78822	-3.84158	-3.90172	cytotoxic granule-associated RNA binding protein 1	69
Timm50	2.13032	1.85786	2.59208	1.88789	translocase of inner mitochondrial membrane 50 homolog (yeast)	4
Timp1	1.40486	3.06592	3.34191	2.74137	tissue inhibitor of metalloproteinase 1	892
Tm9sf4	1.8963	2.12301	1.58606	1.66113	transmembrane 9 superfamily protein member 4	1
Tmem37	1.65382	2.21836	2.73139	2.59744	transmembrane protein 37	52
Tnfrsf9	1.34209	3.79086	6.12397	2.63069	tumor necrosis factor receptor superfamily, member 9	194
Tnfsf9	1.16243	1.93976	2.6946	1.81244	tumor necrosis factor (ligand) superfamily, member 9	72
Tollip	2.26938	2.75508	2.12928	1.84669	toll interacting protein	280
Tra2a	-2.47998	-4.84928	-10.6645	-6.61248	transformer 2 alpha homolog (Drosophila)	7
Trem2	1.56642	2.9342	4.80058	2.77204	triggering receptor expressed on myeloid cells 2	15
Trim23	-2.9343	-2.60444	-2.47118	-2.2916	tripartite motif protein 23	26
Trim35	2.62481	2.91658	2.26893	1.92362	tripartite motif-containing 35	9
Trim8	2.6163	2.2077	1.61028	1.6111	tripartite motif protein 8	7
Ube2d3	1.56769	1.94911	1.72422	2.02911	ubiquitin-conjugating enzyme E2D 3 (UBC4/5 homolog, yeast)	22
Ube2h	-2.01935	-1.57354	-2.26675	-2.16718	ubiquitin-conjugating enzyme E2H	20
Ube2m	2.35411	2.43859	2.77924	2.03541	ubiquitin-conjugating enzyme E2M (UBC12 homolog, yeast)	16
Ube3a	-1.48126	-1.96321	-2.07483	-1.86188	ubiquitin protein ligase E3A	64
Vdac1	2.76303	2.08639	2.43445	1.80587	voltage-dependent anion channel 1	195
Vezf1	-1.80396	-2.16455	-4.19425	-2.95284	vascular endothelial zinc finger 1	14
Wdr5	1.94425	1.8646	2.35035	1.71507	WD repeat domain 5	16
Wdr68	2.96234	3.70298	1.7349	1.87259	WD repeat domain 68	110
Ywhae	-1.63035	-1.77751	-2.18145	-1.83198	tyrosine 3-monooxygenase/tryptophan 5-monooxygenase activation protein, epsilon	101
Ywhag	5.05002	6.84347	4.26507	3.64458	3-monooxygenase/tryptophan 5-monooxygenase activation protein, gamma polypeptide	100
Ywhaz	-5.22766	-3.35554	-2.08189	1.00344	tyrosine 3-monooxygenase/tryptophan 5-monooxygenase activation protein, zeta polypeptide	723
Zap70	1.60879	2.05972	2.56101	1.74153	zeta-chain (TCR) associated protein kinase	358
Zbtb11	-2.29833	-1.88909	-3.02808	-2.48183	zinc finger and BTB domain containing 11	3
Zfp37	-2.18902	-1.95517	-2.72581	-2.69256	zinc finger protein 37	7
Zfp64	2.17558	2.53621	2.44872	2.11153	zinc finger protein 64	1

## Sheet: network_4L_lu
Differentially expressed genes in network in 4L lung
Symbol	4L_4w	4L_12w	4L_18w	4L_28w	Gene Name
Abcb8	2.10143	2.66619	1.90852	1.39504	ATP-binding cassette, sub-family B (MDR/TAP), member 8	3
Abcb9	1.69185	2.16071	2.21124	1.8724	ATP-binding cassette, sub-family B (MDR/TAP), member 9	6
Abcc3	1.90755	3.1666	2.64582	2.26802	ATP-binding cassette, sub-family C (CFTR/MRP), member 3	243
Abcg1	-1.9778	-1.77949	-1.68796	-2.05628	ATP-binding cassette, sub-family G (WHITE), member 1	73
Acaa2	2.03888	2.46235	1.91071	2.02342	acetyl-Coenzyme A acyltransferase 2 (mitochondrial 3-oxoacyl-Coenzyme A thiolase)	2
Acox3	1.98483	1.75754	2.20111	1.54474	acyl-Coenzyme A oxidase 3, pristanoyl	5
Adamts9	-5.95086	-12.6903	-1.41504	-5.52586	a disintegrin-like and metallopeptidase (reprolysin type) with thrombospondin type 1 motif, 9	3
Adra1b	2.89337	2.57687	2.20376	2.38218	adrenergic receptor, alpha 1b	259
Aif1	2.01768	2.21541	1.97946	1.74063	allograft inflammatory factor 1	134
Ak2	2.37262	2.33369	2.60891	2.04105	adenylate kinase 2	13
Akt2	2.67657	3.19182	2.5093	2.04519	thymoma viral proto-oncogene 2	268
Alcam	-2.3242	-2.53791	-1.98904	-1.99412	activated leukocyte cell adhesion molecule	94
Aldh2	-4.02231	-3.59753	-1.22133	-1.80029	aldehyde dehydrogenase 2, mitochondrial	58
Angpt1	-1.72624	-3.37944	-1.84766	-2.9355	angiopoietin 1	243
Ankhd1	-2.18658	-2.72417	-1.56018	-2.11978	ankyrin repeat and KH domain containing 1	1
Apoc2	2.58725	2.42036	1.95606	3.16125	apolipoprotein C-II	102
Arf5	3.53467	3.93146	2.39679	2.69871	ADP-ribosylation factor 5	17
Arf6	3.25328	4.26573	2.68706	2.86938	ADP-ribosylation factor 6	138
Asgr1	1.81913	3.49077	3.12671	2.77658	asialoglycoprotein receptor 1	141
Ash1l	-3.09879	-3.09107	-1.24206	-2.10707	ash1 (absent, small, or homeotic)-like (Drosophila)	6
Aspscr1	1.92149	2.55933	1.4022	1.63007	alveolar soft part sarcoma chromosome region, candidate 1 (human)	16
Atf4	-1.73279	-2.91963	-2.74265	-2.31898	activating transcription factor 4	137
Atox1	2.43797	2.21368	1.69156	1.6765	ATX1 (antioxidant protein 1) homolog 1 (yeast)	53
Atp2a2	-1.85846	-1.88412	-1.88846	-1.62978	ATPase, Ca++ transporting, cardiac muscle, slow twitch 2	107
Atp5o	1.91167	2.15509	1.55728	1.9507	ATP synthase, H+ transporting, mitochondrial F1 complex, O subunit	34
Atp7a	-2.92827	-3.12231	-2.33588	-2.44098	ATPase, Cu++ transporting, alpha polypeptide	326
Atp7b	2.1785	2.32861	2.10189	1.54787	ATPase, Cu++ transporting, beta polypeptide	75
Bax	2.34972	2.00678	1.77587	1.74681	Bcl2-associated X protein	1226
Bcl2	-2.07918	-2.30676	-1.96281	-1.50994	B-cell leukemia/lymphoma 2	2855
Bcl2l1	2.5835	3.2847	2.05381	1.82845	Bcl2-like 1	1130
Bcl2l12	2.18157	2.17025	1.81064	2.0796	BCL2-like 12 (proline rich)	1
Bcl10	-1.78492	-1.92161	-1.52525	-2.10457	B-cell leukemia/lymphoma 10	77
Bdkrb2	-3.2257	-1.92536	-2.09703	-1.88934	bradykinin receptor, beta 2	254
Bdnf	-1.86389	-2.16672	-1.65872	-1.94605	brain derived neurotrophic factor	1183
Bik	1.69618	2.46322	1.39638	1.9329	Bcl2-interacting killer	48
Bin1	2.4295	2.28399	2.31044	1.73507	bridging integrator 1	792
Birc4	-2.45167	-3.22422	-1.72366	-3.27028	baculoviral IAP repeat-containing 4	315
Blr1	2.22443	1.95846	1.64708	1.57912	Burkitt lymphoma receptor 1	88
Bmf	6.87209	3.70051	3.39985	4.01782	Bcl2 modifying factor	19
Bmp1	2.24642	2.32349	2.75492	-1.06364	bone morphogenetic protein 1	254
Bmp2	-1.64764	-1.99694	-2.11881	-2.15298	bone morphogenetic protein 2	588
Bmp2k	-1.92204	-2.09329	-2.18567	-1.85969	BMP2 inducible kinase	4
Bmp5	-1.96566	-3.0074	-1.79603	-3.42628	bone morphogenetic protein 5	230
Braf	-3.38119	-4.77488	-1.86334	-3.19218	Braf transforming gene	146
Brap	2.42899	2.68124	2.71829	1.58906	BRCA1 associated protein	108
C1qa	1.71433	2.23945	1.60425	1.7759	complement component 1, q subcomponent, alpha polypeptide	218
C1qb	2.53405	3.01885	1.41766	2.62366	complement component 1, q subcomponent, beta polypeptide	17
Casp8ap2	-4.31836	-4.9483	-3.24161	-4.06864	caspase 8 associated protein 2	37
Cblb	-8.34421	-10.4139	-1.88788	-4.74041	Casitas B-lineage lymphoma b	56
Cbs	2.4449	2.18219	1.97829	1.91416	cystathionine beta-synthase	85
Ccl17	1.98213	2.49417	1.52206	1.67438	chemokine (C-C motif) ligand 17	116
Ccng1	-2.13444	-2.08145	-1.07907	-2.63377	cyclin G1	62
Ccr7	1.84691	2.00017	1.92565	2.09347	chemokine (C-C motif) receptor 7	125
Cd3d	2.44607	2.14452	2.30664	2.50808	CD3 antigen, delta polypeptide	1404
Cd14	1.88559	3.06871	2.20133	1.98081	CD14 antigen	803
Cd79b	2.9491	2.97256	2.05333	2.32236	CD79B antigen	164
Cd151	2.08122	2.33575	1.92309	1.71919	CD151 antigen	96
Cdc25b	2.03433	2.1664	1.96528	2.3958	cell division cycle 25 homolog B (S. pombe)	72
Cdc37l1	-2.79025	-3.14459	-1.03056	-2.03053	cell division cycle 37 homolog (S. cerevisiae)-like 1	2
Cdk5	1.97638	2.29688	1.74431	1.8555	cyclin-dependent kinase 5	271
Cdkn1b	-1.64574	-2.48457	-1.89803	-2.33561	cyclin-dependent kinase inhibitor 1B	1108
Cebpb	3.45397	4.80909	3.21024	2.53838	CCAAT/enhancer binding protein (C/EBP), beta	893
Cebpg	-1.82099	-2.68314	-1.57489	-2.41409	CCAAT/enhancer binding protein (C/EBP), gamma	181
Cfl1	2.40468	2.30006	2.09596	1.57294	cofilin 1, non-muscle	153
Cftr	-4.84126	-6.13336	-6.0757	-11.5339	cystic fibrosis transmembrane conductance regulator homolog	381
Chd4	2.21223	2.07009	2.04025	2.51966	chromodomain helicase DNA binding protein 4	74
Chfr	-1.56783	-2.08889	-1.7706	-1.91958	checkpoint with forkhead and ring finger domains	19
Chm	-2.28469	-2.36422	-1.84245	-2.40941	choroidermia	90
Chuk	-2.11727	-2.62384	-2.22211	-2.40242	conserved helix-loop-helix ubiquitous kinase	534
Cldn2	2.07442	1.9517	1.68485	1.59621	claudin 2	18
Cldn3	2.47347	2.87578	2.05133	2.09987	claudin 3	15
Col17a1	2.20058	2.07153	2.51884	1.42446	collagen, type XVII, alpha 1	55
Cox8a	2.65314	2.8063	1.80212	2.1045	cytochrome c oxidase, subunit VIIIa	4
Creb1	-2.82799	-3.48516	-1.76875	-3.55058	cAMP responsive element binding protein 1	1490
Creb3	2.03672	2.98335	1.79642	2.17189	cAMP responsive element binding protein 3	81
Csk	1.6996	2.32658	1.89621	1.57906	c-src tyrosine kinase	169
Csnk1a1	-3.85918	-4.9705	-1.95793	-2.92007	casein kinase 1, alpha 1	69
Csnk1d	1.74729	2.20505	1.65764	1.80876	casein kinase 1, delta	13
Ctbs	-3.53784	-5.5525	-3.16528	-5.2981	chitobiase, di-N-acetyl-	52
Ctcf	1.75552	1.83722	2.37723	1.53048	CCCTC-binding factor	57
Ctsz	2.11404	2.71991	1.7522	1.86131	cathepsin Z	4
Cxcl14	4.49646	3.79734	4.85163	3.07161	chemokine (C-X-C motif) ligand 14	150
Cxxc1	2.67104	3.63174	2.45052	1.43356	CXXC finger 1 (PHD domain)	15
Dach1	-2.63729	-5.37215	-3.73646	-2.39943	dachshund 1 (Drosophila)	44
Dad1	1.91478	2.2592	1.6351	1.77469	defender against cell death 1	14
Dapk2	3.71912	4.62219	3.38914	3.89443	death-associated kinase 2	20
Dapk3	2.1699	3.06203	1.84569	1.64929	death-associated kinase 3	46
Dock1	-2.41651	-2.53751	-1.48727	-1.83395	dedicator of cyto-kinesis 1	41
Dpp4	-2.0799	-2.73206	-2.13862	-3.26137	Dipeptidylpeptidase 4	273
Dpysl2	2.06028	2.27425	1.44438	1.58795	dihydropyrimidinase-like 2	24
Dusp6	2.12219	1.98341	1.91097	1.67832	dual specificity phosphatase 6	57
E2f5	-2.08858	-3.30947	-2.36119	-1.0887	E2F transcription factor 5	42
E2f6	2.74194	1.56838	2.12426	2.25747	E2F transcription factor 6	22
Edf1	2.07317	2.29634	1.90797	1.15902	endothelial differentiation-related factor 1	20
Edn1	-2.11532	-1.98456	-1.80747	-1.46795	endothelin 1	3689
Eef1d	1.81691	2.19533	1.6021	2.26433	eukaryotic translation elongation factor 1 delta (guanine nucleotide exchange protein)	38
Eef2k	2.32428	3.37128	2.18246	2.67964	eukaryotic elongation factor-2 kinase	105
Efemp2	2.17715	2.34518	2.0846	1.69093	epidermal growth factor-containing fibulin-like extracellular matrix protein 2	24
Efna1	1.72231	2.49414	1.48702	1.70312	ephrin A1	88
Efnb1	-2.38034	-1.99545	-1.74878	-2.05395	ephrin B1	50
Efnb2	-1.63598	-2.60936	-1.78721	-1.7826	ephrin B2	36
Eif5	-1.92562	-2.25579	-1.29978	-2.92374	eukaryotic translation initiation factor 5	23
Epha3	-1.90298	-2.56536	-1.89952	-1.99244	Eph receptor A3	277
Epha7	-1.30829	-2.46839	-1.82698	-3.06632	Eph receptor A7	11
Ephx1	1.48362	2.71805	1.94568	1.91206	epoxide hydrolase 1, microsomal	172
Exosc5	1.99711	2.38236	1.46931	1.71639	exosome component 5	21
Exosc8	-2.50877	-2.58702	-2.23983	-1.28251	exosome component 8	20
Fcgr2b	1.91407	2.26514	1.83596	1.78449	Fc receptor, IgG, low affinity IIb	268
Fdft1	1.75608	1.99783	1.37018	2.33994	farnesyl diphosphate farnesyl transferase 1	297
Fdps	2.06672	2.12445	1.77869	1.45107	farnesyl diphosphate synthetase	49
Fgl2	-2.17471	-2.74391	-1.9279	-2.98014	fibrinogen-like protein 2	31
Figf	-1.85282	-2.55827	-2.80635	-2.15674	C-fos induced growth factor	52
Fkbp8	1.77905	2.22737	1.72644	1.81401	FK506 binding protein 8	13
Fkbp14	-1.41365	-1.83759	-1.61346	-2.60045	FK506 binding protein 14	4
Flt3l	2.47232	2.48055	2.16859	1.78582	FMS-like tyrosine kinase 3 ligand	125
Frat1	1.91243	1.85848	1.71967	1.98839	frequently rearranged in advanced T-cell lymphomas	27
Fubp1	-4.92965	-5.55158	-1.3123	-2.92402	far upstream element (FUSE) binding protein 1	17
Fus	3.08913	2.57121	2.76784	1.11714	fusion, derived from t(12;16) malignant liposarcoma (human)	114
Gabpa	-2.19794	-2.97409	-1.79199	-3.65926	GA repeat binding protein, alpha	85
Gabpb2	-1.75458	-2.11156	-1.23874	-2.99167	GA repeat binding protein, beta 2	31
Gapdh	2.06604	2.83886	2.0797	2.26074	glyceraldehyde-3-phosphate dehydrogenase	206
Gata3	-1.69682	-1.93795	-1.63132	-2.39047	GATA binding protein 3	169
Gbp1	-2.16559	-1.34293	-12.8443	-1.27541	guanylate nucleotide binding protein 1	24
Gfra1	2.23939	1.7022	2.2161	1.61717	glial cell line derived neurotrophic factor family receptor alpha 1	170
Gipc1	2.60226	3.06223	1.9871	2.04196	GIPC PDZ domain containing family, member 1	44
Gja1	9.50656	8.74105	5.26146	2.33699	gap junction protein, alpha 1	459
Gna12	2.73106	2.68435	2.98029	1.82687	guanine nucleotide binding protein, alpha 12	140
Gna13	2.16252	1.62275	2.43092	1.67054	guanine nucleotide binding protein, alpha 13	154
Gnai3	-2.03121	-3.03535	-3.50946	-2.19639	guanine nucleotide binding protein (G protein), alpha inhibiting 3	458
Gnb1	-1.80199	-1.86269	-2.08095	-1.77184	guanine nucleotide binding protein (G protein), beta 1	40
Gnb2	2.15268	2.3021	2.04133	1.60452	guanine nucleotide binding protein (G protein), beta 2	6
Gosr2	2.13137	1.99224	2.03408	1.35936	golgi SNAP receptor complex member 2	7
Gpr23	-2.15778	-2.84645	-2.17231	-3.26509	G protein-coupled receptor 23	24
Gps2	1.72345	2.43151	1.77065	1.81878	G protein pathway suppressor 2	22
Gpsm1	-2.09885	-1.90643	-3.31233	-1.65781	G-protein signalling modulator 1 (AGS3-like, C. elegans)	20
Gpx2	2.43734	5.05237	2.60415	3.4353	glutathione peroxidase 2	25
Grb10	4.93929	4.28911	3.25453	2.10081	growth factor receptor bound protein 10	112
Grhpr	1.96008	2.90991	1.64782	2.60939	glyoxylate reductase/hydroxypyruvate reductase	6
Grik4	2.05822	1.71185	1.83555	2.11625	glutamate receptor, ionotropic, kainate 4	344
Grk6	2.09318	1.91243	1.86479	1.78414	G protein-coupled receptor kinase 6	34
Gspt1	-5.482	-5.26059	-1.50097	-2.91162	G1 to S phase transition 1	96
Gsta4	1.73265	2.36784	1.99949	1.87536	glutathione S-transferase, alpha 4	235
Gstk1	1.80153	2.1855	1.59702	1.82314	glutathione S-transferase kappa 1	5
Gstm2	1.52885	2.20543	1.70947	1.85521	glutathione S-transferase, mu 2	32
H2-Ab1	1.94969	2.66633	1.96856	2.27361	histocompatibility 2, class II antigen A, beta 1	592
H2-D1	-5.4381	-5.00771	-6.43168	-3.33601	Histocompatibility 2, D region locus 1	93
H2-Ea	-1.89206	-1.60918	-2.58039	-1.53966	histocompatibility 2, class II antigen E alpha	72
H2-Eb1	2.11708	3.30815	2.46296	3.1277	histocompatibility 2, class II antigen E beta	136
H2-Ob	1.98213	1.80622	1.77247	1.78542	histocompatibility 2, O region beta locus	261
Hand1	1.9643	1.66533	1.69298	2.01285	heart and neural crest derivatives expressed transcript 1	59
Hbp1	2.47349	2.00078	1.90254	1.5772	high mobility group box transcription factor 1	47
Hdac3	1.89608	2.29611	1.48982	2.26186	histone deacetylase 3	112
Hebp1	2.19743	1.90615	1.86307	1.86317	heme binding protein 1	32
Hes6	2.08528	2.492	2.00242	1.70596	hairy and enhancer of split 6 (Drosophila)	11
Hint2	2.27089	2.6981	2.02251	1.89338	histidine triad nucleotide binding protein 2	4
Hmgcl	1.65804	2.38779	1.39601	2.18585	3-hydroxy-3-methylglutaryl-Coenzyme A lyase	1419
Hnmt	-1.92496	-2.40481	-1.90285	-2.75649	histamine N-methyltransferase	37
Hnrpab	1.96612	2.03814	1.79132	1.48341	heterogeneous nuclear ribonucleoprotein A/B	17
Homer1	-1.87577	-2.18611	-1.28016	-2.58934	homer homolog 1 (Drosophila)	133
Hook3	-3.3516	-5.06402	-2.4195	-2.64402	hook homolog 3 (Drosophila)	5
Hsbp1	2.13091	2.20209	1.92742	1.25726	heat shock factor binding protein 1	66
Hspb2	2.18489	2.41119	1.90097	2.02576	heat shock protein 2	251
Ifi202b	-3.39503	-2.59681	-4.03515	-3.77526	interferon activated gene 202B	6
Ifngr2	2.69554	2.36338	2.77941	1.77326	interferon gamma receptor 2	54
Igh-6	2.86372	1.81003	1.72358	1.63669	Immunoglobulin heavy chain 6 (heavy chain of IgM)	20
Ikbkg	1.85127	2.24176	1.89309	1.60333	inhibitor of kappaB kinase gamma	260
Il6st	-6.29694	-9.63289	-3.17746	-3.67846	interleukin 6 signal transducer	258
Il18bp	2.0097	2.11592	1.68591	1.5855	interleukin 18 binding protein	36
Ilkap	1.99852	2.36195	2.04879	1.69356	integrin-linked kinase-associated serine/threonine phosphatase 2C	32
Itga6	-2.56204	-2.48047	-1.55666	-1.75235	integrin alpha 6	122
Kif1b	-2.93362	-3.30585	-1.87798	-2.30958	kinesin family member 1B	20
Kif1c	2.60993	2.13574	1.75207	1.18363	kinesin family member 1C	8
Kif5b	-3.47522	-4.43457	-3.48457	-3.57455	kinesin family member 5B	31
Klf6	-2.53197	-2.37512	-2.78999	-1.60005	Kruppel-like factor 6	111
Kpna1	2.36428	2.10618	2.39004	1.56483	karyopherin (importin) alpha 1	111
Kras	-2.62303	-3.27584	-1.67785	-3.83496	v-Ki-ras2 Kirsten rat sarcoma viral oncogene homolog	772
Krit1	-1.94547	-2.74129	-2.6708	-3.05595	KRIT1, ankyrin repeat containing	248
Lats1	2.44299	2.08289	2.64633	1.62705	large tumor suppressor	23
Lgals1	2.64124	2.76536	2.25235	2.52284	lectin, galactose binding, soluble 1	306
Lipa	-2.19005	-2.01296	-1.85869	-2.2086	lysosomal acid lipase A	82
Lipg	-1.8613	-2.2655	-1.223	-2.78892	lipase, endothelial	130
Ltb	2.33142	2.05132	2.1369	1.53068	lymphotoxin B	138
Ltbp1	-2.17644	-2.09316	-2.70734	-2.55993	latent transforming growth factor beta binding protein 1	68
Luc7l	-1.93206	-1.85939	-1.31175	-2.26549	Luc7 homolog (S. cerevisiae)-like	93
Malt1	-1.73965	-2.48795	-1.56136	-1.94462	mucosa associated lymphoid tissue lymphoma translocation gene 1	73
Map3k12	-2.59371	-3.1297	-3.81507	1.01595	mitogen activated protein kinase kinase kinase 12	231
Mapk8	-4.67645	-4.85431	-1.56416	-2.60721	mitogen activated protein kinase 8	1341
Mapk8ip1	2.09432	2.16873	2.03699	1.75633	mitogen activated protein kinase 8 interacting protein 1	49
Mapk13	2.07373	2.0882	1.60857	1.586	mitogen activated protein kinase 13	172
Mapt	-2.40986	-2.09352	-1.81073	-3.24241	microtubule-associated protein tau	248
Marco	2.50981	4.30094	3.06345	2.18287	macrophage receptor with collagenous structure	8
Matk	1.62496	2.60568	1.50311	2.14329	megakaryocyte-associated tyrosine kinase	51
Mcee	1.88937	1.96106	1.93216	1.64829	methylmalonyl CoA epimerase	1
Mcm2	1.84655	2.05867	1.94133	1.88689	minichromosome maintenance deficient 2 mitotin (S. cerevisiae)	38
Mcm7	1.83799	2.22313	1.73581	1.59608	minichromosome maintenance deficient 7 (S. cerevisiae)	31
Mdk	3.92778	3.33056	2.31312	2.3472	midkine	585
Med25	1.69525	2.63133	1.56428	1.64434	mediator of RNA polymerase II transcription, subunit 25 homolog (yeast)	27
Mfsd1	-1.68468	-1.72112	-1.95394	-2.14995	Major facilitator superfamily domain containing 1	2
Mib1	-2.23358	-3.26411	-1.8774	-4.12578	mindbomb homolog 1 (Drosophila)	74
Mrgprf	2.36858	2.83256	1.78593	1.58093	MAS-related GPR, member F	74
Mrpl30	1.883	2.53829	1.80413	1.92584	mitochondrial ribosomal protein L30	1
Mrpl44	2.10045	2.63144	1.71624	1.72629	mitochondrial ribosomal protein L44	1
Mrps11	2.28605	2.469	1.37484	1.82845	mitochondrial ribosomal protein S11	7
Mrps16	1.96187	2.66873	1.74043	2.36522	mitochondrial ribosomal protein S16	1
Mst1	1.45866	2.70498	1.48699	2.03457	macrophage stimulating 1 (hepatocyte growth factor-like)	156
Mthfr	1.83525	2.51108	1.90627	2.01556	5,10-methylenetetrahydrofolate reductase	94
Mtmr2	3.37157	2.08235	2.90015	1.62463	myotubularin related protein 2	9
Mtpn	-1.62712	-2.07826	-1.45553	-2.22433	myotrophin	675
Ncbp2	-1.65964	-1.74514	-1.84524	-2.08519	nuclear cap binding protein subunit 2	10
Ndufs3	2.08509	2.55761	2.05346	2.04556	NADH dehydrogenase (ubiquinone) Fe-S protein 3	4
Ndufv1	1.65095	2.37213	1.33159	2.19828	NADH dehydrogenase (ubiquinone) flavoprotein 1	4
Nedd9	-1.70406	-2.96595	-2.36812	-1.5334	neural precursor cell expressed, developmentally down-regulated gene 9	281
Nek7	-3.54884	-4.31209	-1.96007	-3.6182	NIMA (never in mitosis gene a)-related expressed kinase 7	6
Nfat5	-3.89528	-4.23232	-1.45777	-3.23893	nuclear factor of activated T-cells 5	208
Nfia	-2.36893	-3.50155	-2.31464	-2.80455	nuclear factor I/A	159
Nfkbia	-2.28472	-2.01032	-2.29252	-2.55739	nuclear factor of kappa light chain gene enhancer in B-cells inhibitor, alpha	1683
Nfkbil1	1.91244	2.43213	1.82645	1.52692	nuclear factor of kappa light polypeptide gene enhancer in B-cells inhibitor-like 1	4
Nfya	-1.46919	-2.0027	-1.48456	-2.88419	nuclear transcription factor-Y alpha	294
Nktr	-1.91324	-2.14064	-1.07105	-2.74665	natural killer tumor recognition sequence	4
Notch1	-2.45792	-2.47383	-1.00144	-1.9578	Notch gene homolog 1 (Drosophila)	455
Notch3	-2.75951	-1.74948	1.13248	-2.74529	Notch gene homolog 3 (Drosophila)	24
Npy	3.00309	3.53926	3.57751	4.39373	neuropeptide Y	1604
Nr2c2	-2.18289	-2.89809	-1.60943	-2.46565	nuclear receptor subfamily 2, group C, member 2	126
Nr2f6	1.70874	2.28206	1.85035	1.56759	nuclear receptor subfamily 2, group F, member 6	57
Nr3c1	-2.09145	-2.73229	-1.29818	-2.66724	nuclear receptor subfamily 3, group C, member 1	1460
Nr4a2	1.58934	1.39185	2.03677	2.34626	nuclear receptor subfamily 4, group A, member 2	132
Nras	-1.53595	-2.47125	-1.47538	-3.44269	neuroblastoma ras oncogene	115
Nrip1	-3.42915	-3.20438	-1.44999	-1.80632	nuclear receptor interacting protein 1	84
Nrp1	-7.52313	-8.36434	1.06811	-2.88065	neuropilin 1	156
Nrtn	1.99083	2.36884	1.80875	2.32697	neurturin	52
Nudt21	-1.82215	-2.41565	-1.44342	-3.30492	nudix (nucleoside diphosphate linked moiety X)-type motif 21	3
Ogfr	2.33789	2.1737	1.82005	1.49541	opioid growth factor receptor	8
Ogt	-2.18494	-2.28369	-1.2892	-2.71606	O-linked N-acetylglucosamine (GlcNAc) transferase	46
Osr1	2.07531	2.69169	2.30777	1.49679	odd-skipped related 1 (Drosophila)	17
Pam	3.25691	2.3662	2.6884	1.34804	peptidylglycine alpha-amidating monooxygenase	54
Papss2	2.10981	2.6537	2.26006	1.50803	3'-phosphoadenosine 5'-phosphosulfate synthase 2	65
Pard6a	1.96173	2.64764	1.9255	1.88135	par-6 (partitioning defective 6,) homolog alpha (C. elegans)	43
Pex11b	1.73363	2.1296	1.70684	1.71749	peroxisomal biogenesis factor 11b	6
Pex16	1.80623	2.81305	1.82855	2.07844	peroxisome biogenesis factor 16	5
Pex19	2.2468	2.1546	2.02875	1.53363	peroxisome biogenesis factor 19	14
Pfkfb3	2.67422	3.28528	3.33039	2.79833	6-phosphofructo-2-kinase/fructose-2,6-biphosphatase 3	58
Pftk1	-1.94973	-2.45041	-1.384	-2.26682	PFTAIRE protein kinase 1	10
Pla2g6	1.90212	2.73186	1.82421	1.79757	phospholipase A2, group VI	226
Plscr1	-3.99473	-4.55128	-3.01145	-3.4435	Phospholipid scramblase 1	78
Ppm1a	-2.7343	-4.34695	-2.26187	-4.26315	protein phosphatase 1A, magnesium dependent, alpha isoform	369
Ppp1cb	-2.06588	-2.31995	-2.11197	-1.45357	protein phosphatase 1, catalytic subunit, beta isoform	13
Ppp4c	2.52342	2.85868	2.17585	2.93575	protein phosphatase 4, catalytic subunit	38
Pqbp1	1.87954	2.29523	1.76438	1.77153	polyglutamine binding protein 1	12
Prdm5	-2.08685	-2.40275	-2.00853	-1.86225	PR domain containing 5	2
Prdx2	2.37496	2.40381	2.76215	2.65303	peroxiredoxin 2	146
Prpf4b	-3.22015	-5.39134	-1.43079	-3.28176	PRP4 pre-mRNA processing factor 4 homolog B (yeast)	15
Prpf19	3.72262	4.58931	3.47437	1.25876	PRP19/PSO4 pre-mRNA processing factor 19 homolog (S. cerevisiae)	4
Psmb5	2.23959	2.38233	1.98855	2.09789	proteasome (prosome, macropain) subunit, beta type 5	47
Psmb8	1.88635	2.47133	1.78704	2.0324	proteasome (prosome, macropain) subunit, beta type 8	86
Psmd8	2.22539	2.54495	2.02531	2.1416	proteasome (prosome, macropain) 26S subunit, non-ATPase, 8	28
Psmd13	2.15677	2.41702	1.86534	1.81507	proteasome (prosome, macropain) 26S subunit, non-ATPase, 13	203
Ptafr	4.09581	3.41594	2.24612	2.39401	platelet-activating factor receptor	296
Ptgs2	-2.88127	-5.33363	-3.62899	-4.54084	prostaglandin-endoperoxide synthase 2	2531
Ptk2b	1.86531	1.84524	1.81617	1.91699	PTK2 protein tyrosine kinase 2 beta	1337
Ptk7	2.36086	2.53695	2.4546	1.5654	PTK7 protein tyrosine kinase 7	40
Ptpn18	1.96224	2.02526	1.78044	2.17096	protein tyrosine phosphatase, non-receptor type 18	9
Ptprg	-7.76921	-6.67435	-7.68227	-10.1122	protein tyrosine phosphatase, receptor type, G	20
Qars	1.76373	2.40617	1.39884	2.73411	glutaminyl-tRNA synthetase	6
Rab1b	2.04643	2.46224	1.78544	1.71346	RAB1B, member RAS oncogene family	18
Rab2	-2.23371	-1.73406	-2.4546	-1.44448	RAB2, member RAS oncogene family	32
Rab4b	1.78783	2.29648	1.5776	1.64501	RAB4B, member RAS oncogene family	6
Rab5a	-1.87532	-2.24836	-1.65959	-2.28332	RAB5A, member RAS oncogene family	125
Rab6b	1.86077	1.84647	3.94549	2.02546	RAB6B, member RAS oncogene family	12
Rab11a	-1.66466	-1.94806	-1.51142	-2.42351	RAB11a, member RAS oncogene family	69
Rab25	2.31341	2.86433	1.7418	2.31937	RAB25, member RAS oncogene family	27
Rab27a	4.17021	3.80315	3.60412	1.80669	RAB27A, member RAS oncogene family	59
Rac2	1.87954	1.95746	1.61419	1.79489	RAS-related C3 botulinum substrate 2	155
Rad21	-1.70035	-2.1297	-2.83298	-1.82838	RAD21 homolog (S. pombe)	39
Rasa1	-1.96206	-2.2786	-1.21107	-2.17602	RAS p21 protein activator 1	551
Rasd1	2.25007	2.87936	1.71199	1.81213	RAS, dexamethasone-induced 1	35
Rasd2	1.94426	2.12632	1.4636	1.86154	RASD family, member 2	18
Rbbp4	-3.80203	-3.86949	-2.10586	-2.35559	retinoblastoma binding protein 4	36
Rbms1	-1.7451	-2.47771	-1.24072	-2.41291	RNA binding motif, single stranded interacting protein 1	102
Retnla	2.79649	1.53823	2.53598	1.84004	resistin like alpha	29
Rnf11	-1.8217	-1.93361	-2.40309	-1.90383	ring finger protein 11	63
Rock1	-2.50099	-3.04606	-1.52028	-4.06342	Rho-associated coiled-coil containing protein kinase 1	165
Rtn4	-5.96875	-6.57801	-1.05642	-2.58361	reticulon 4	43
Runx1	2.19327	2.30814	1.8691	2.17128	runt related transcription factor 1	273
Sart3	1.96236	2.27922	1.62995	1.58252	squamous cell carcinoma antigen recognized by T-cells 3	17
Sema5a	-2.36341	-5.01561	-1.34718	-2.65921	sema domain, seven thrombospondin repeats (type 1 and type 1-like), transmembrane domain (TM) and short cytoplasmic domain, (semaphorin) 5A	7
Sema7a	2.80765	2.05665	2.0537	1.0186	sema domain, immunoglobulin domain (Ig), and GPI membrane anchor, (semaphorin) 7A	7
Serpinf1	2.57728	3.29346	1.97835	1.53612	serine (or cysteine) peptidase inhibitor, clade F, member 1	78
Sertad3	1.77156	2.47726	1.96518	2.2267	SERTA domain containing 3	5
Sf3b2	1.90565	2.38019	1.99653	1.44064	splicing factor 3b, subunit 2	10
Sfrs8	-4.6559	-5.34211	-1.12792	-3.11759	splicing factor, arginine/serine-rich 8	12
Sgcb	-1.85019	-2.58755	-1.59345	-2.23999	sarcoglycan, beta (dystrophin-associated glycoprotein)	53
Slc2a1	2.17436	3.14838	2.07579	2.92705	solute carrier family 2 (facilitated glucose transporter), member 1	391
Slc5a3	-4.17148	-3.50441	-3.20203	-3.17558	solute carrier family 5 (inositol transporters), member 3	35
Slc9a3r1	1.74153	2.25868	1.72838	1.94685	solute carrier family 9 (sodium/hydrogen exchanger), isoform 3 regulator 1	122
Slc9a3r2	2.1364	3.36055	1.65764	1.47415	solute carrier family 9 (sodium/hydrogen exchanger), isoform 3 regulator 2	71
Slc27a1	2.26626	4.77241	2.75477	2.12928	solute carrier family 27 (fatty acid transporter), member 1	31
Slc30a9	-1.86589	-2.68927	-1.69518	-3.68742	solute carrier family 30 (zinc transporter), member 9	4
Slc38a4	-1.75062	-1.673	-1.95279	-2.77511	solute carrier family 38, member 4	35
Smad3	1.965	2.64503	2.39908	1.71345	MAD homolog 3 (Drosophila)	604
Smad7	-2.49915	-2.59631	-1.61351	-2.62113	MAD homolog 7 (Drosophila)	261
Smarce1	2.34778	1.71222	2.05948	1.46949	SWI/SNF related, matrix associated, actin dependent regulator of chromatin, subfamily e, member 1	9
Snrpd3	3.43563	2.65633	2.81186	1.71721	small nuclear ribonucleoprotein D3	25
Socs1	1.86157	2.32622	1.56596	1.94467	suppressor of cytokine signaling 1	305
Socs2	-3.55368	-3.02615	-1.73326	-2.27289	suppressor of cytokine signaling 2	212
Socs4	-2.73074	-4.55611	-2.07401	-3.30399	suppressor of cytokine signaling 4	7
Sox13	-1.80505	-1.25093	-1.92069	-2.70537	SRY-box containing gene 13	12
Spp1	-5.50835	-2.66697	-2.37146	-2.89632	secreted phosphoprotein 1	856
Ssh1	-2.64362	-1.79871	-1.96516	-1.8247	slingshot homolog 1 (Drosophila)	11
Sstr4	-2.23118	-1.93969	-1.59179	-1.56202	somatostatin receptor 4	20
Stat1	-2.21278	-2.5866	-1.33244	-1.49692	signal transducer and activator of transcription 1	1175
Stat3	-2.91106	-2.69565	-1.25366	-2.71836	Signal transducer and activator of transcription 3	1384
Stat5a	2.42349	2.9991	3.19645	2.13893	signal transducer and activator of transcription 5A	620
Stch	-1.89862	-2.82559	-1.825	-3.0385	stress 70 protein chaperone, microsome-associated, human homolog	6
Stom	1.71342	2.10138	2.2	1.41224	stomatin	37
Strap	-2.34514	-2.40069	-2.26666	-1.65919	Serine/threonine kinase receptor associated protein	14
Stx8	1.74417	1.80982	1.80324	2.13193	syntaxin 8	35
Tap1	2.0927	2.06728	1.79232	1.69451	transporter 1, ATP-binding cassette, sub-family B (MDR/TAP)	353
Tapbp	5.21088	5.90071	4.26816	2.59045	TAP binding protein	119
Tcf4	-2.27014	-2.56455	-1.47944	-2.62695	transcription factor 4	146
Tcf12	-5.75204	-6.40681	-1.6011	-4.63438	Transcription factor 12	93
Tgfbr1	-2.17026	-2.3262	-1.63372	-2.69058	transforming growth factor, beta receptor I	349
Timm17b	1.84635	2.15844	1.60016	1.82912	translocase of inner mitochondrial membrane 17b	1
Timm50	2.06609	3.07199	1.88793	1.66188	translocase of inner mitochondrial membrane 50 homolog (yeast)	4
Timp1	2.0306	2.31887	1.71675	1.3963	tissue inhibitor of metalloproteinase 1	892
Timp4	1.9796	2.49426	1.91139	1.81783	tissue inhibitor of metalloproteinase 4	46
Tirap	-2.53548	-2.28608	-2.11988	-1.96098	toll-interleukin 1 receptor (TIR) domain-containing adaptor protein	18
Tnfsf10	-1.85657	-2.2728	-1.50182	-2.22919	tumor necrosis factor (ligand) superfamily, member 10	626
Tnfsf13b	-2.02304	-2.91881	-1.04632	-1.84273	tumor necrosis factor (ligand) superfamily, member 13b	78
Tnpo3	-2.09068	-2.36792	-1.49375	-2.46466	transportin 3	4
Tob1	2.87015	2.7065	1.92728	1.98026	transducer of ErbB-2.1	38
Top2b	-1.70452	-2.15156	-1.65303	-2.20738	topoisomerase (DNA) II beta	487
Trim23	-2.92587	-2.68362	-2.55222	-2.50175	tripartite motif protein 23	26
Ube2b	-4.43327	-4.01497	-1.06746	-2.19437	ubiquitin-conjugating enzyme E2B, RAD6 homology (S. cerevisiae)	98
Ube2d2	-2.00381	-2.06905	-1.48485	-2.10765	ubiquitin-conjugating enzyme E2D 2	16
Ube2h	-1.77588	-1.9846	-1.23082	-2.44187	ubiquitin-conjugating enzyme E2H	20
Ube2m	2.62345	3.11627	2.14511	1.72118	ubiquitin-conjugating enzyme E2M (UBC12 homolog, yeast)	16
Ube3a	-2.36311	-2.23362	-1.33465	-2.03919	ubiquitin protein ligase E3A	64
Usp8	-3.17812	-2.67336	-1.21906	-1.5399	ubiquitin specific peptidase 8	23
Usp15	-1.51965	-2.44082	-1.90934	-1.49979	ubiquitin specific peptidase 15	14
Usp45	-2.49356	-3.09062	-1.83173	-2.73552	ubiquitin specific petidase 45	5
Vegfc	-2.33022	-1.92678	-1.65393	-2.19324	vascular endothelial growth factor C	118
Wdr1	3.03944	3.07903	2.2979	1.87185	WD repeat domain 1	13
Wdr68	2.11374	2.56622	2.30195	1.74203	WD repeat domain 68	110
Ywhag	3.6672	4.36438	4.07192	1.37511	3-monooxygenase/tryptophan 5-monooxygenase activation protein, gamma polypeptide	100
Ywhaz	-2.29533	-2.7474	-4.49711	-1.28714	tyrosine 3-monooxygenase/tryptophan 5-monooxygenase activation protein, zeta polypeptide	723

## Sheet: classify_9vg_lu
Classification of differently expressed genes in network in 9V/null lung
Categories	Symbol	9Vn_4wk	9Vn_12wk	9Vn_18wk	9Vn_28wk	Gene Name
Cell death	Akt1	2.70817	1.9792	1.72215	1.3854	thymoma viral proto-oncogene 1
	Akt1s1	2.67526	2.94374	2.88324	2.39946	AKT1 substrate 1 (proline-rich)
	Apbb2	2.84161	3.30032	2.58993	2.6907	amyloid beta (A4) precursor protein-binding, family B, member 2
	Bax	1.7035	1.97319	3.24204	2.16672	Bcl2-associated X protein
	Bcl2a1a	1.80498	3.43067	4.6374	3.21931	B-cell leukemia/lymphoma 2 related protein A1a
	Bcl2l1	2.07159	2.31218	1.8434	1.59963	Bcl2-like 1
	Bcl2l12	1.57104	2.07703	2.22668	1.68485	BCL2-like 12 (proline rich)
	Bmf	5.18811	4.02597	4.28579	4.20896	Bcl2 modifying factor
	Bre	1.91898	2.45059	2.33516	2.11661	brain and reproductive organ-expressed protein
	Btg1	-2.83624	-2.33082	-1.62199	-1.20692	B-cell translocation gene 1, anti-proliferative
	Casp8ap2	-3.07199	-3.0747	-4.23627	-3.23019	caspase 8 associated protein 2
	Casp9	2.03599	2.35798	2.14705	1.97192	caspase 9
	Casp12	-2.99373	-1.59426	-2.11017	-1.44422	caspase 12
	Cd3g	2.09434	4.08107	4.01079	3.1867	CD3 antigen, gamma polypeptide
	Cd5	2.11076	2.96913	1.79645	2.07482	CD5 antigen
	Cd40	1.94478	1.92513	1.80293	1.71227	CD40 antigen
	Cdk5	1.68459	1.93005	2.37641	1.93903	cyclin-dependent kinase 5
	Dapk2	2.37024	2.21158	2.70105	2.41793	death-associated kinase 2
	Dapk3	2.01048	2.16746	2.35238	1.80988	death-associated kinase 3
	Dedd	2.59327	2.46856	3.49516	2.67509	death effector domain-containing
	Dnaja3	2.15331	2.73977	2.56982	2.00613	DnaJ (Hsp40) homolog, subfamily A, member 3
	Dock1	-1.51381	-1.8476	-1.95205	-2.02867	dedicator of cyto-kinesis 1
	Ern1	-1.76704	-1.97583	-2.33407	-2.13013	Endoplasmic reticulum (ER) to nucleus signalling 1
	Fcer1g	1.66224	2.76312	3.76474	2.56415	Fc receptor, IgE, high affinity I, gamma polypeptide
	Fcgr3	1.10516	1.84773	3.14469	2.49384	Fc receptor, IgG, low affinity III
	Fgl2	-2.26455	-1.98346	-2.85531	-1.74502	fibrinogen-like protein 2
	Hras1	1.81613	1.65827	2.84283	1.68879	Harvey rat sarcoma virus oncogene 1
	Igf1r	-1.48567	-2.40511	-1.89384	-1.75394	insulin-like growth factor I receptor
	Igfbp3	-1.55169	-1.86881	-2.22227	-2.52506	insulin-like growth factor binding protein 3
	Mmp9	1.27153	2.83743	4.30734	2.30822	matrix metallopeptidase 9
	Pglyrp1	1.90971	2.44769	2.50673	1.87265	peptidoglycan recognition protein 1
	Phf17	-2.93209	-2.33688	-4.35393	-2.83767	PHD finger protein 17
	Plekhf1	1.78777	1.67014	2.30834	1.83278	pleckstrin homology domain containing, family F (with FYVE domain) member 1
	Ppm1f	2.20076	2.80062	1.91176	1.70573	protein phosphatase 1F (PP2C domain containing)
	Pycard	1.57546	2.31797	3.84902	2.96376	PYD and CARD domain containing
	Rab27a	2.34279	4.20325	3.06496	2.06088	RAB27A, member RAS oncogene family
	Rock1	-1.65814	-1.95669	-4.01357	-2.94562	Rho-associated coiled-coil containing protein kinase 1
	Sgpl1	2.54077	4.02003	2.29502	2.05351	sphingosine phosphate lyase 1
	Sgpp1	-2.58224	-1.98673	-2.23476	-1.49249	sphingosine-1-phosphate phosphatase 1
	Stat5a	3.39086	4.58431	2.89376	2.02823	signal transducer and activator of transcription 5A
	Stat5b	2.20769	2.34048	1.70113	1.68812	signal transducer and activator of transcription 5B
	Stk4	-2.10039	-1.65693	-2.05939	-1.60724	serine/threonine kinase 4
	Tia1	-2.57773	-2.78822	-3.84158	-3.90172	cytotoxic granule-associated RNA binding protein 1
	Timm50	2.13032	1.85786	2.59208	1.88789	translocase of inner mitochondrial membrane 50 homolog (yeast)
	Trim35	2.62481	2.91658	2.26893	1.92362	tripartite motif-containing 35
	Vdac1	2.76303	2.08639	2.43445	1.80587	voltage-dependent anion channel 1
Response to stress	Akt1	2.70817	1.9792	1.72215	1.3854	thymoma viral proto-oncogene 1
	Ang	-2.1363	-41.5837	-18.9523	-1.53533	angiogenin, ribonuclease, RNase A family, 5
	Atf4	-3.07523	-1.9209	-1.6018	-1.7547	activating transcription factor 4
	Atr	-1.66704	-1.83824	-2.08913	-2.23298	Ataxia telangiectasia and Rad3 related
	Bax	1.7035	1.97319	3.24204	2.16672	Bcl2-associated X protein
	Bre	1.91898	2.45059	2.33516	2.11661	brain and reproductive organ-expressed protein
	C1qa	1.13061	2.29528	3.69626	2.23196	complement component 1, q subcomponent, alpha polypeptide
	C1qb	-1.07484	2.10932	3.68356	2.3726	complement component 1, q subcomponent, beta polypeptide
	C3ar1	1.04872	2.78695	2.42164	2.94148	complement component 3a receptor 1
	Casp12	-2.99373	-1.59426	-2.11017	-1.44422	caspase 12
	Cat	-2.01193	-1.70185	-1.813	-1.89541	catalase
	Ccl2	1.13406	2.83451	2.56435	2.46674	chemokine (C-C motif) ligand 2
	Ccl3	1.85534	19.8603	37.5176	22.2976	chemokine (C-C motif) ligand 3
	Ccl19	1.32534	3.28829	3.33648	2.03856	chemokine (C-C motif) ligand 19
	Ccl22	1.23728	3.06596	2.73397	2.72523	chemokine (C-C motif) ligand 22
	Cd44	3.17506	4.97132	2.15503	2.38654	CD44 antigen
	Cxcl1	1.46637	8.56028	10.7858	7.73933	chemokine (C-X-C motif) ligand 1
	Derl1	1.63105	1.96737	2.1446	2.09113	Der1-like domain family, member 1
	Dnaja1	-4.32005	-3.44004	-2.04504	-1.72607	DnaJ (Hsp40) homolog, subfamily A, member 1
	Ednra	2.00578	1.9598	-1.06694	1.54337	endothelin receptor type A
	Efemp2	2.10529	2.1668	2.64151	1.72898	epidermal growth factor-containing fibulin-like extracellular matrix protein 2
	Ern1	-1.76704	-1.97583	-2.33407	-2.13013	Endoplasmic reticulum (ER) to nucleus signalling 1
	Fcer1g	1.66224	2.76312	3.76474	2.56415	Fc receptor, IgE, high affinity I, gamma polypeptide
	Fcgr2b	1.01664	2.51101	4.18211	3.06855	Fc receptor, IgG, low affinity IIb
	Fcgr3	1.10516	1.84773	3.14469	2.49384	Fc receptor, IgG, low affinity III
	Gja1	5.71114	6.50344	4.17071	4.13857	gap junction protein, alpha 1
	Gna13	2.37111	3.13086	1.91769	1.7247	guanine nucleotide binding protein, alpha 13
	Il1rn	1.41708	3.61549	3.81516	2.76162	interleukin 1 receptor antagonist
	Lcp1	2.23482	3.27452	1.94057	1.91875	lymphocyte cytosolic protein 1
	Mapk14	2.33222	2.41967	1.788	1.73476	mitogen activated protein kinase 14
	Ncf1	2.15495	3.18071	3.08782	1.78137	neutrophil cytosolic factor 1
	Proz	-1.23036	2.55838	3.26461	2.05133	protein Z, vitamin K-dependent plasma glycoprotein
	Prpf19	4.46649	5.26994	3.41703	3.8417	PRP19/PSO4 pre-mRNA processing factor 19 homolog (S. cerevisiae)
	Ptafr	2.39873	2.50751	3.05158	2.38028	platelet-activating factor receptor
	Pycard	1.57546	2.31797	3.84902	2.96376	PYD and CARD domain containing
	Rab27a	2.34279	4.20325	3.06496	2.06088	RAB27A, member RAS oncogene family
	Rif1	-1.69181	-2.22087	-2.78801	-2.78339	Rap1 interacting factor 1 homolog (yeast)
	Saa3	-1.21122	3.70269	5.76118	5.68552	serum amyloid A 3
	Stat3	-1.1319	-2.04244	-2.54668	-2.966	Signal transducer and activator of transcription 3
	Stat5a	3.39086	4.58431	2.89376	2.02823	signal transducer and activator of transcription 5A
	Stat5b	2.20769	2.34048	1.70113	1.68812	signal transducer and activator of transcription 5B
	Stk4	-2.10039	-1.65693	-2.05939	-1.60724	serine/threonine kinase 4
	Tfpi	-1.72249	-1.52233	-2.22043	-2.34496	tissue factor pathway inhibitor
	Tollip	2.26938	2.75508	2.12928	1.84669	toll interacting protein
	Vdac1	2.76303	2.08639	2.43445	1.80587	voltage-dependent anion channel 1
Immune response	C1qa	1.13061	2.29528	3.69626	2.23196	complement component 1, q subcomponent, alpha polypeptide
	C1qb	-1.07484	2.10932	3.68356	2.3726	complement component 1, q subcomponent, beta polypeptide
	C3ar1	1.04872	2.78695	2.42164	2.94148	complement component 3a receptor 1
	Ccl2	1.13406	2.83451	2.56435	2.46674	chemokine (C-C motif) ligand 2
	Ccl3	1.85534	19.8603	37.5176	22.2976	chemokine (C-C motif) ligand 3
	Ccl6	2.00414	4.07326	6.55711	6.13767	chemokine (C-C motif) ligand 6
	Ccl9	1.89286	5.81736	10.3455	9.72225	chemokine (C-C motif) ligand 9
	Ccl17	1.14579	3.75569	8.52326	5.90261	chemokine (C-C motif) ligand 17
	Ccl19	1.32534	3.28829	3.33648	2.03856	chemokine (C-C motif) ligand 19
	Ccl22	1.23728	3.06596	2.73397	2.72523	chemokine (C-C motif) ligand 22
	Ccr7	2.52657	4.88651	4.01723	3.52441	chemokine (C-C motif) receptor 7
	Cd8a	1.82113	2.61293	2.15501	1.80526	CD8 antigen, alpha chain
	Cd8b1	2.81913	2.98133	2.12335	2.09302	CD8 antigen, beta chain 1
	Cd40	1.94478	1.92513	1.80293	1.71227	CD40 antigen
	Cd79b	1.93045	2.72038	2.47772	2.66506	CD79B antigen
	Clec4d	-1.29682	2.01127	4.12133	4.18934	C-type lectin domain family 4, member d
	Clec5a	2.38109	7.64164	10.4589	5.09981	C-type lectin domain family 5, member a
	Cxcl1	1.46637	8.56028	10.7858	7.73933	chemokine (C-X-C motif) ligand 1
	Cxcl12	2.65013	2.99118	1.9231	1.87424	chemokine (C-X-C motif) ligand 12
	Cxcl14	3.63751	2.78003	1.76804	1.94894	chemokine (C-X-C motif) ligand 14
	Fcer1g	1.66224	2.76312	3.76474	2.56415	Fc receptor, IgE, high affinity I, gamma polypeptide
	Fcgr2b	1.01664	2.51101	4.18211	3.06855	Fc receptor, IgG, low affinity IIb
	Fcgr3	1.10516	1.84773	3.14469	2.49384	Fc receptor, IgG, low affinity III
	Igh-6	3.03634	3.06554	3.4299	2.56487	Immunoglobulin heavy chain 6 (heavy chain of IgM)
	Il1rn	1.41708	3.61549	3.81516	2.76162	interleukin 1 receptor antagonist
	Il4ra	2.04359	2.17113	1.46989	1.80196	interleukin 4 receptor, alpha
	Il18bp	1.22732	2.46951	2.39912	1.75695	interleukin 18 binding protein
	Ltb	1.72013	2.36383	2.5169	2.48727	lymphotoxin B
	Pglyrp1	1.90971	2.44769	2.50673	1.87265	peptidoglycan recognition protein 1
	Rab27a	2.34279	4.20325	3.06496	2.06088	RAB27A, member RAS oncogene family
	Smad3	2.59938	2.92328	2.02	2.18848	MAD homolog 3 (Drosophila)
	Tnfsf9	1.16243	1.93976	2.6946	1.81244	tumor necrosis factor (ligand) superfamily, member 9
	Tollip	2.26938	2.75508	2.12928	1.84669	toll interacting protein
	Zap70	1.60879	2.05972	2.56101	1.74153	zeta-chain (TCR) associated protein kinase
Signal transduction	Adora1	2.40534	3.06032	2.14494	1.66728	adenosine A1 receptor
	Adora2a	2.1548	1.86326	1.65776	1.61966	adenosine A2a receptor
	Adra1b	3.37997	2.02759	2.22638	1.88085	adrenergic receptor, alpha 1b
	Agrn	3.8024	2.86529	1.55821	1.59768	agrin
	Akt1	2.70817	1.9792	1.72215	1.3854	thymoma viral proto-oncogene 1
	Akt1s1	2.67526	2.94374	2.88324	2.39946	AKT1 substrate 1 (proline-rich)
	Akt2	2.34391	2.40506	2.56736	2.11164	thymoma viral proto-oncogene 2
	Ang	-2.1363	-41.5837	-18.9523	-1.53533	angiogenin, ribonuclease, RNase A family, 5
	Apbb2	2.84161	3.30032	2.58993	2.6907	amyloid beta (A4) precursor protein-binding, family B, member 2
	Aph1a	2.54619	2.63588	2.38099	2.34135	anterior pharynx defective 1a homolog (C. elegans)
	Ar	-1.7962	-1.49287	-5.79792	-2.41258	androgen receptor
	Araf	1.74374	2.3429	2.03939	1.96041	v-raf murine sarcoma 3611 viral oncogene homolog
	Arhgap5	-4.14592	-4.33304	-5.00567	-3.04531	Rho GTPase activating protein 5
	Arhgap17	-1.87768	-2.33951	-2.46353	-2.02254	Rho GTPase activating protein 17
	Arhgef12	-1.58287	-2.02384	-2.07468	-1.69309	Rho guanine nucleotide exchange factor (GEF) 12
	Arnt	3.1246	3.72496	2.06101	2.28272	aryl hydrocarbon receptor nuclear translocator
	Axin2	-1.25321	-1.75269	-2.40386	-2.30937	axin2
	Bax	1.7035	1.97319	3.24204	2.16672	Bcl2-associated X protein
	Brap	2.3321	3.25419	2.77055	2.38442	BRCA1 associated protein
	C3ar1	1.04872	2.78695	2.42164	2.94148	complement component 3a receptor 1
	Calm3	2.11644	2.36898	3.02322	2.22852	calmodulin 3
	Cap1	3.53753	3.96051	3.11126	3.21031	CAP, adenylate cyclase-associated protein 1 (yeast)
	Casp8ap2	-3.07199	-3.0747	-4.23627	-3.23019	caspase 8 associated protein 2
	Casp12	-2.99373	-1.59426	-2.11017	-1.44422	caspase 12
	Ccl2	1.13406	2.83451	2.56435	2.46674	chemokine (C-C motif) ligand 2
	Ccl3	1.85534	19.8603	37.5176	22.2976	chemokine (C-C motif) ligand 3
	Ccl6	2.00414	4.07326	6.55711	6.13767	chemokine (C-C motif) ligand 6
	Ccl9	1.89286	5.81736	10.3455	9.72225	chemokine (C-C motif) ligand 9
	Ccl17	1.14579	3.75569	8.52326	5.90261	chemokine (C-C motif) ligand 17
	Ccl22	1.23728	3.06596	2.73397	2.72523	chemokine (C-C motif) ligand 22
	Ccr7	2.52657	4.88651	4.01723	3.52441	chemokine (C-C motif) receptor 7
	Cd3d	2.17061	2.55772	4.30099	3.23033	CD3 antigen, delta polypeptide
	Cd3g	2.09434	4.08107	4.01079	3.1867	CD3 antigen, gamma polypeptide
	Cd8a	1.82113	2.61293	2.15501	1.80526	CD8 antigen, alpha chain
	Cd8b1	2.81913	2.98133	2.12335	2.09302	CD8 antigen, beta chain 1
	Cd22	2.3614	3.40653	2.00286	1.51158	CD22 antigen
	Cd40	1.94478	1.92513	1.80293	1.71227	CD40 antigen
	Cd79b	1.93045	2.72038	2.47772	2.66506	CD79B antigen
	Cdk5	1.68459	1.93005	2.37641	1.93903	cyclin-dependent kinase 5
	Chuk	-3.05677	-2.00301	-2.55317	-2.14781	conserved helix-loop-helix ubiquitous kinase
	Csnk1a1	-2.16552	-3.00282	-3.42962	-2.51213	casein kinase 1, alpha 1
	Csnk2b	2.30682	2.16019	2.61235	2.22504	casein kinase 2, beta polypeptide
	Ctnnbip1	2.25886	1.75418	2.08998	1.60002	catenin beta interacting protein 1
	Dapk2	2.37024	2.21158	2.70105	2.41793	death-associated kinase 2
	Dapk3	2.01048	2.16746	2.35238	1.80988	death-associated kinase 3
	Derl1	1.63105	1.96737	2.1446	2.09113	Der1-like domain family, member 1
	Dnaja1	-4.32005	-3.44004	-2.04504	-1.72607	DnaJ (Hsp40) homolog, subfamily A, member 1
	Dnaja3	2.15331	2.73977	2.56982	2.00613	DnaJ (Hsp40) homolog, subfamily A, member 3
	Ednra	2.00578	1.9598	-1.06694	1.54337	endothelin receptor type A
	Epha3	-1.2173	-1.34211	-3.67459	-2.7349	Eph receptor A3
	Erbb2ip	-1.65783	-2.23791	-2.59746	-2.32704	Erbb2 interacting protein
	Ern1	-1.76704	-1.97583	-2.33407	-2.13013	Endoplasmic reticulum (ER) to nucleus signalling 1
	Fcer1g	1.66224	2.76312	3.76474	2.56415	Fc receptor, IgE, high affinity I, gamma polypeptide
	Fcgr2b	1.01664	2.51101	4.18211	3.06855	Fc receptor, IgG, low affinity IIb
	Fcgr3	1.10516	1.84773	3.14469	2.49384	Fc receptor, IgG, low affinity III
	Fgfr2	2.4263	3.85635	2.04998	1.92187	fibroblast growth factor receptor 2
	Fgl2	-2.26455	-1.98346	-2.85531	-1.74502	fibrinogen-like protein 2
	Flt1	-1.45132	-1.60433	-3.7121	-2.30804	FMS-like tyrosine kinase 1
	Gh	1.97617	2.4748	2.77934	2.28149	growth hormone
	Gipc1	1.93756	1.91765	2.98778	1.91313	GIPC PDZ domain containing family, member 1
	Gna12	3.93783	3.76786	2.98191	2.16305	guanine nucleotide binding protein, alpha 12
	Gna13	2.37111	3.13086	1.91769	1.7247	guanine nucleotide binding protein, alpha 13
	Gna15	1.91166	1.69054	2.00543	1.6254	guanine nucleotide binding protein, alpha 15
	Gnai3	-3.70994	-2.85283	-2.4138	-1.70589	guanine nucleotide binding protein (G protein), alpha inhibiting 3
	Gnb1	2.01294	2.2357	1.89264	1.84304	guanine nucleotide binding protein (G protein), beta 1
	Golt1b	2.57734	1.60707	5.64765	2.81485	golgi transport 1 homolog B (S. cerevisiae)
	Gpc3	4.63274	2.7697	2.86956	2.55246	glypican 3
	Gpr23	-1.84414	-2.63826	-3.17935	-3.24014	G protein-coupled receptor 23
	Grb10	5.05582	5.18603	3.15467	4.35369	growth factor receptor bound protein 10
	Grk6	2.14304	2.3553	2.01729	1.48635	G protein-coupled receptor kinase 6
	Gtpbp4	-3.41658	-2.27139	-1.75757	-1.37246	GTP binding protein 4
	Hbp1	2.15975	2.43062	1.84538	2.01866	high mobility group box transcription factor 1
	Hpgd	-2.78266	-2.06472	-2.10771	-1.25728	Hydroxyprostaglandin dehydrogenase 15 (NAD)
	Hras1	1.81613	1.65827	2.84283	1.68879	Harvey rat sarcoma virus oncogene 1
	Igf1r	-1.48567	-2.40511	-1.89384	-1.75394	insulin-like growth factor I receptor
	Igh-6	3.03634	3.06554	3.4299	2.56487	Immunoglobulin heavy chain 6 (heavy chain of IgM)
	Il1rn	1.41708	3.61549	3.81516	2.76162	interleukin 1 receptor antagonist
	Il4ra	2.04359	2.17113	1.46989	1.80196	interleukin 4 receptor, alpha
	Il7r	-1.03427	2.52322	2.18361	2.00843	interleukin 7 receptor
	Itga6	-1.62076	-1.9368	-3.19156	-1.91516	integrin alpha 6
	Itgam	1.62127	3.33719	1.83316	1.78926	integrin alpha M
	Itgax	1.60167	2.69271	2.17168	1.47354	integrin alpha X
	Itgb3	2.08265	1.88827	2.00136	1.86929	integrin beta 3
	Lats1	2.22536	3.37019	1.62113	1.98779	large tumor suppressor
	Lcp2	1.66287	2.63706	1.87048	1.88594	lymphocyte cytosolic protein 2
	Lef1	2.2044	3.75453	1.59477	1.65505	lymphoid enhancer binding factor 1
	Lpxn	1.59717	2.99077	3.92261	3.17426	leupaxin
	Map3k12	-3.1057	-3.04023	-1.74128	-1.20724	mitogen activated protein kinase kinase kinase 12
	Mapk13	1.4572	1.71246	2.69825	1.6034	mitogen activated protein kinase 13
	Mapk14	2.33222	2.41967	1.788	1.73476	mitogen activated protein kinase 14
	Matk	1.89706	2.18779	2.17568	1.83184	megakaryocyte-associated tyrosine kinase
	Mib1	-2.89742	-2.62248	-3.12469	-2.24552	mindbomb homolog 1 (Drosophila)
	Mknk2	3.15488	2.8758	2.55151	1.92199	MAP kinase-interacting serine/threonine kinase 2
	Mtss1	1.90677	2.06522	1.8515	1.71983	metastasis suppressor 1
	Npy	1.72164	2.63094	6.17732	3.55837	neuropeptide Y
	Nr3c1	-1.33079	-1.50614	-3.04841	-2.37024	nuclear receptor subfamily 3, group C, member 1
	P2ry2	2.01404	2.05863	2.00004	1.80814	purinergic receptor P2Y, G-protein coupled 2
	P2ry6	1.96184	2.04333	2.18334	1.83896	pyrimidinergic receptor P2Y, G-protein coupled, 6
	Pde4b	-2.44706	-4.82961	-7.63563	-5.16998	phosphodiesterase 4B, cAMP specific
	Phip	-2.15659	-3.9087	-4.02008	-3.27579	pleckstrin homology domain interacting protein
	Pik3cd	2.18953	2.05356	1.79143	1.57454	phosphatidylinositol 3-kinase catalytic delta polypeptide
	Plcb1	2.10733	1.90001	1.69879	1.70783	phospholipase C, beta 1
	Plek	1.16235	2.47735	2.28493	2.02984	pleckstrin
	Prkar2a	-1.55433	-1.48226	-2.40047	-2.05253	protein kinase, cAMP dependent regulatory, type II alpha
	Prkar2b	-1.92828	-1.65718	-2.44772	-2.20292	protein kinase, cAMP dependent regulatory, type II beta
	Prkce	1.01075	-1.64286	-3.17675	-2.53478	protein kinase C, epsilon
	Ptafr	2.39873	2.50751	3.05158	2.38028	platelet-activating factor receptor
	Ptgir	1.55585	5.22073	4.31601	3.44462	prostaglandin I receptor (IP)
	Ptk2b	1.95382	2.24435	1.85466	1.84441	PTK2 protein tyrosine kinase 2 beta
	Ptk7	3.24105	2.97703	2.11829	2.09709	PTK7 protein tyrosine kinase 7
	Rab1b	1.9076	1.7129	2.28593	1.53919	RAB1B, member RAS oncogene family
	Rab2	-2.68094	-2.20482	-2.36022	-1.67335	RAB2, member RAS oncogene family
	Rab6	-1.9965	-2.03815	-2.45555	-2.03443	RAB6, member RAS oncogene family
	Rab27a	2.34279	4.20325	3.06496	2.06088	RAB27A, member RAS oncogene family
	Rgs1	1.49773	3.1681	4.43352	3.73992	regulator of G-protein signaling 1
	Rhoh	1.56692	2.15221	2.18068	2.35276	ras homolog gene family, member H
	Rnf14	-2.20097	-1.84398	-1.76055	-1.53734	ring finger protein 14
	Rock1	-1.65814	-1.95669	-4.01357	-2.94562	Rho-associated coiled-coil containing protein kinase 1
	Slc9a3r1	2.34063	2.85134	2.57141	2.08853	solute carrier family 9 (sodium/hydrogen exchanger), isoform 3 regulator 1
	Smad3	2.59938	2.92328	2.02	2.18848	MAD homolog 3 (Drosophila)
	Smad7	-3.49134	-3.06841	-2.9047	-1.83085	MAD homolog 7 (Drosophila)
	Socs2	-2.02744	-2.76316	-3.29495	-2.98683	suppressor of cytokine signaling 2
	Sos2	-2.43467	-2.21298	-2.93756	-2.02268	Son of sevenless homolog 2 (Drosophila)
	Stat3	-1.1319	-2.04244	-2.54668	-2.966	Signal transducer and activator of transcription 3
	Stat5a	3.39086	4.58431	2.89376	2.02823	signal transducer and activator of transcription 5A
	Stat5b	2.20769	2.34048	1.70113	1.68812	signal transducer and activator of transcription 5B
	Stk4	-2.10039	-1.65693	-2.05939	-1.60724	serine/threonine kinase 4
	Tbc1d1	2.09314	1.80238	1.84381	1.92001	TBC1 domain family, member 1
	Timm50	2.13032	1.85786	2.59208	1.88789	translocase of inner mitochondrial membrane 50 homolog (yeast)
	Tollip	2.26938	2.75508	2.12928	1.84669	toll interacting protein
	Trim23	-2.9343	-2.60444	-2.47118	-2.2916	tripartite motif protein 23
	Wdr5	1.94425	1.8646	2.35035	1.71507	WD repeat domain 5
	Wdr68	2.96234	3.70298	1.7349	1.87259	WD repeat domain 68
	Ywhae	-1.63035	-1.77751	-2.18145	-1.83198	tyrosine 3-monooxygenase/tryptophan 5-monooxygenase activation protein, epsilon
	Ywhag	5.05002	6.84347	4.26507	3.64458	3-monooxygenase/tryptophan 5-monooxygenase activation protein, gamma polypeptide
	Zap70	1.60879	2.05972	2.56101	1.74153	zeta-chain (TCR) associated protein kinase
Kinase activity	Aff1	2.19439	3.27051	1.98754	1.97661	AF4/FMR2 family, member 1
	Ak2	2.02421	1.92194	2.31234	2.06279	adenylate kinase 2
	Akt1	2.70817	1.9792	1.72215	1.3854	thymoma viral proto-oncogene 1
	Akt2	2.34391	2.40506	2.56736	2.11164	thymoma viral proto-oncogene 2
	Araf	1.74374	2.3429	2.03939	1.96041	v-raf murine sarcoma 3611 viral oncogene homolog
	Arnt	3.1246	3.72496	2.06101	2.28272	aryl hydrocarbon receptor nuclear translocator
	Atr	-1.66704	-1.83824	-2.08913	-2.23298	Ataxia telangiectasia and Rad3 related
	Camk2d	-1.74136	-1.80697	-2.02132	-2.01628	calcium/calmodulin-dependent protein kinase II, delta
	Cdk5	1.68459	1.93005	2.37641	1.93903	cyclin-dependent kinase 5
	Chuk	-3.05677	-2.00301	-2.55317	-2.14781	conserved helix-loop-helix ubiquitous kinase
	Csnk1a1	-2.16552	-3.00282	-3.42962	-2.51213	casein kinase 1, alpha 1
	Csnk2b	2.30682	2.16019	2.61235	2.22504	casein kinase 2, beta polypeptide
	Dapk2	2.37024	2.21158	2.70105	2.41793	death-associated kinase 2
	Dapk3	2.01048	2.16746	2.35238	1.80988	death-associated kinase 3
	Dnm2	3.55217	4.19339	2.68172	2.5142	dynamin 2
	Dyrk1a	2.49409	2.56229	2.01758	1.80801	dual-specificity tyrosine-(Y)-phosphorylation regulated kinase 1a
	Ednra	2.00578	1.9598	-1.06694	1.54337	endothelin receptor type A
	Eef2k	2.12996	2.20123	2.59387	1.84487	eukaryotic elongation factor-2 kinase
	Epha3	-1.2173	-1.34211	-3.67459	-2.7349	Eph receptor A3
	Ern1	-1.76704	-1.97583	-2.33407	-2.13013	Endoplasmic reticulum (ER) to nucleus signalling 1
	Fgfr2	2.4263	3.85635	2.04998	1.92187	fibroblast growth factor receptor 2
	Flt1	-1.45132	-1.60433	-3.7121	-2.30804	FMS-like tyrosine kinase 1
	Grk6	2.14304	2.3553	2.01729	1.48635	G protein-coupled receptor kinase 6
	Gtf2f1	2.07747	2.54932	2.11143	1.90497	general transcription factor IIF, polypeptide 1
	Igf1r	-1.48567	-2.40511	-1.89384	-1.75394	insulin-like growth factor I receptor
	Lats1	2.22536	3.37019	1.62113	1.98779	large tumor suppressor
	Map3k12	-3.1057	-3.04023	-1.74128	-1.20724	mitogen activated protein kinase kinase kinase 12
	Mapk12	1.4227	1.84209	2.53061	1.91843	mitogen-activated protein kinase 12
	Mapk13	1.4572	1.71246	2.69825	1.6034	mitogen activated protein kinase 13
	Mapk14	2.33222	2.41967	1.788	1.73476	mitogen activated protein kinase 14
	Matk	1.89706	2.18779	2.17568	1.83184	megakaryocyte-associated tyrosine kinase
	Mknk2	3.15488	2.8758	2.55151	1.92199	MAP kinase-interacting serine/threonine kinase 2
	Nek7	-2.75817	-3.06681	-3.7433	-2.89071	NIMA (never in mitosis gene a)-related expressed kinase 7
	Pak6	1.47665	1.88513	2.89391	1.72563	p21 (CDKN1A)-activated kinase 6
	Pfkfb3	3.73451	5.09604	2.94021	3.21681	6-phosphofructo-2-kinase/fructose-2,6-biphosphatase 3
	Pik3cd	2.18953	2.05356	1.79143	1.57454	phosphatidylinositol 3-kinase catalytic delta polypeptide
	Prkar2a	-1.55433	-1.48226	-2.40047	-2.05253	protein kinase, cAMP dependent regulatory, type II alpha
	Prkar2b	-1.92828	-1.65718	-2.44772	-2.20292	protein kinase, cAMP dependent regulatory, type II beta
	Prkce	1.01075	-1.64286	-3.17675	-2.53478	protein kinase C, epsilon
	Prpf4b	-1.93154	-2.72139	-3.62216	-3.11262	PRP4 pre-mRNA processing factor 4 homolog B (yeast)
	Ptk2b	1.95382	2.24435	1.85466	1.84441	PTK2 protein tyrosine kinase 2 beta
	Ptk7	3.24105	2.97703	2.11829	2.09709	PTK7 protein tyrosine kinase 7
	Rock1	-1.65814	-1.95669	-4.01357	-2.94562	Rho-associated coiled-coil containing protein kinase 1
	Stk4	-2.10039	-1.65693	-2.05939	-1.60724	serine/threonine kinase 4
	Zap70	1.60879	2.05972	2.56101	1.74153	zeta-chain (TCR) associated protein kinase
Macrophage	Adamts9	-1.25065	-5.12863	-12.5785	-6.07423	a disintegrin-like and metallopeptidase (reprolysin type) with thrombospondin type 1 motif, 9
	Arg2	1.31456	2.6611	3.04409	2.03372	arginase type II
	Bmp1	3.90917	2.55005	1.70879	1.06914	bone morphogenetic protein 1
	Bsg	2.36765	1.99124	2.22606	2.02193	basigin
	C1qa	1.13061	2.29528	3.69626	2.23196	complement component 1, q subcomponent, alpha polypeptide
	C1qb	-1.07484	2.10932	3.68356	2.3726	complement component 1, q subcomponent, beta polypeptide
	C3ar1	1.04872	2.78695	2.42164	2.94148	complement component 3a receptor 1
	Ccl2	1.13406	2.83451	2.56435	2.46674	chemokine (C-C motif) ligand 2
	Ccl3	1.85534	19.8603	37.5176	22.2976	chemokine (C-C motif) ligand 3
	Ccl6	2.00414	4.07326	6.55711	6.13767	chemokine (C-C motif) ligand 6
	Ccl9	1.89286	5.81736	10.3455	9.72225	chemokine (C-C motif) ligand 9
	Ccl17	1.14579	3.75569	8.52326	5.90261	chemokine (C-C motif) ligand 17
	Ccl19	1.32534	3.28829	3.33648	2.03856	chemokine (C-C motif) ligand 19
	Ccl22	1.23728	3.06596	2.73397	2.72523	chemokine (C-C motif) ligand 22
	Ccr7	2.52657	4.88651	4.01723	3.52441	chemokine (C-C motif) receptor 7
	Cd8a	1.82113	2.61293	2.15501	1.80526	CD8 antigen, alpha chain
	Cd8b1	2.81913	2.98133	2.12335	2.09302	CD8 antigen, beta chain 1
	Cd40	1.94478	1.92513	1.80293	1.71227	CD40 antigen
	Cd44	3.17506	4.97132	2.15503	2.38654	CD44 antigen
	Cd68	3.29649	6.37983	7.1977	3.88787	CD68 antigen
	Cd86	-1.14561	3.04476	2.3855	2.0582	CD86 antigen
	Cdk5	1.68459	1.93005	2.37641	1.93903	cyclin-dependent kinase 5
	Ceacam1	2.52625	3.65233	1.71528	2.11554	CEA-related cell adhesion molecule 1
	Clec4d	-1.29682	2.01127	4.12133	4.18934	C-type lectin domain family 4, member d
	Clec5a	2.38109	7.64164	10.4589	5.09981	C-type lectin domain family 5, member a
	Cxcl1	1.46637	8.56028	10.7858	7.73933	chemokine (C-X-C motif) ligand 1
	Cxcl12	2.65013	2.99118	1.9231	1.87424	chemokine (C-X-C motif) ligand 12
	Cxcl14	3.63751	2.78003	1.76804	1.94894	chemokine (C-X-C motif) ligand 14
	Cxcl16	1.2146	1.87874	2.23933	2.24495	chemokine (C-X-C motif) ligand 16
	Dpp4	-2.13312	-1.63734	-2.87557	-2.7193	Dipeptidylpeptidase 4
	Ednra	2.00578	1.9598	-1.06694	1.54337	endothelin receptor type A
	Efnb1	-1.45011	-1.89649	-2.48517	-1.99961	ephrin B1
	Fcer1g	1.66224	2.76312	3.76474	2.56415	Fc receptor, IgE, high affinity I, gamma polypeptide
	Fcer2a	1.50496	5.9342	4.08465	3.46549	Fc receptor, IgE, low affinity II, alpha polypeptide
	Fcgr2b	1.01664	2.51101	4.18211	3.06855	Fc receptor, IgG, low affinity IIb
	Fcgr3	1.10516	1.84773	3.14469	2.49384	Fc receptor, IgG, low affinity III
	Fgl2	-2.26455	-1.98346	-2.85531	-1.74502	fibrinogen-like protein 2
	Flt1	-1.45132	-1.60433	-3.7121	-2.30804	FMS-like tyrosine kinase 1
	Flt3l	1.65664	2.23046	2.09871	1.64847	FMS-like tyrosine kinase 3 ligand
	Fscn1	3.26111	2.60229	1.55084	1.51098	fascin homolog 1, actin bundling protein (Strongylocentrotus purpuratus)
	Gdf15	1.87516	3.40744	6.60266	3.74961	growth differentiation factor 15
	Gh	1.97617	2.4748	2.77934	2.28149	growth hormone
	Ifnar2	1.62401	2.00161	2.34347	1.82155	interferon (alpha and beta) receptor 2
	Ifngr2	2.85107	2.73312	3.07996	2.3854	interferon gamma receptor 2
	Igh-6	3.03634	3.06554	3.4299	2.56487	Immunoglobulin heavy chain 6 (heavy chain of IgM)
	Il1rn	1.41708	3.61549	3.81516	2.76162	interleukin 1 receptor antagonist
	Il4ra	2.04359	2.17113	1.46989	1.80196	interleukin 4 receptor, alpha
	Il7r	-1.03427	2.52322	2.18361	2.00843	interleukin 7 receptor
	Il18bp	1.22732	2.46951	2.39912	1.75695	interleukin 18 binding protein
	Itga6	-1.62076	-1.9368	-3.19156	-1.91516	integrin alpha 6
	Itgam	1.62127	3.33719	1.83316	1.78926	integrin alpha M
	Itgax	1.60167	2.69271	2.17168	1.47354	integrin alpha X
	Lcn2	2.58611	8.92366	9.80746	9.48354	lipocalin 2
	Ltb	1.72013	2.36383	2.5169	2.48727	lymphotoxin B
	Mmp9	1.27153	2.83743	4.30734	2.30822	matrix metallopeptidase 9
	Mmp12	1.70523	37.3458	56.2783	39.7212	matrix metallopeptidase 12
	Mmp19	1.76159	3.60653	3.42776	3.11176	matrix metallopeptidase 19
	Mrc2	7.63227	3.06105	1.52475	2.13331	mannose receptor, C type 2
	Msr1	1.09241	2.84261	2.80788	2.32177	macrophage scavenger receptor 1
	Npy	1.72164	2.63094	6.17732	3.55837	neuropeptide Y
	Pglyrp1	1.90971	2.44769	2.50673	1.87265	peptidoglycan recognition protein 1
	Rab27a	2.34279	4.20325	3.06496	2.06088	RAB27A, member RAS oncogene family
	Retnla	1.91984	2.2285	2.47982	3.80024	resistin like alpha
	Sdc1	2.61016	3.30812	2.75681	2.23347	syndecan 1
	Sema7a	2.43617	3.46681	2.7759	2.2922	sema domain, immunoglobulin domain (Ig), and GPI membrane anchor, (semaphorin) 7
	Smad3	2.59938	2.92328	2.02	2.18848	MAD homolog 3 (Drosophila)
	Socs2	-2.02744	-2.76316	-3.29495	-2.98683	suppressor of cytokine signaling 2
	Tfpi	-1.72249	-1.52233	-2.22043	-2.34496	tissue factor pathway inhibitor
	Timm50	2.13032	1.85786	2.59208	1.88789	translocase of inner mitochondrial membrane 50 homolog (yeast)
	Timp1	1.40486	3.06592	3.34191	2.74137	tissue inhibitor of metalloproteinase 1
	Tnfrsf9	1.34209	3.79086	6.12397	2.63069	tumor necrosis factor receptor superfamily, member 9
	Tnfsf9	1.16243	1.93976	2.6946	1.81244	tumor necrosis factor (ligand) superfamily, member 9
	Tollip	2.26938	2.75508	2.12928	1.84669	toll interacting protein
	Trem2	1.56642	2.9342	4.80058	2.77204	triggering receptor expressed on myeloid cells 2
	Zap70	1.60879	2.05972	2.56101	1.74153	zeta-chain (TCR) associated protein kinase
Lysosome	Abcb9	1.96241	2.27567	1.77811	1.52371	ATP-binding cassette, sub-family B (MDR/TAP), member 9
	Acp2	2.11003	2.49243	1.83025	1.53569	acid phosphatase 2, lysosomal
	Cd68	3.29649	6.37983	7.1977	3.88787	CD68 antigen
	Ctbs	-2.77616	-2.25319	-4.19186	-3.31437	chitobiase, di-N-acetyl-
	Ctsz	2.10409	3.41505	3.87254	2.87467	cathepsin Z
	Gla	1.66533	3.26366	3.624	2.52515	galactosidase, alpha
	Gm2a	1.90081	2.41801	3.31282	2.49399	GM2 ganglioside activator protein
	Gusb	1.85937	3.03711	2.43934	1.69492	glucuronidase, beta
	Ncf2	1.44355	2.28732	2.30547	1.88888	neutrophil cytosolic factor 2
	Plekhf1	1.78777	1.67014	2.30834	1.83278	pleckstrin homology domain containing, family F (with FYVE domain) member 1
	Slc15a3	1.50847	2.60823	2.1295	1.42305	solute carrier family 15, member 3
	Trim23	-2.9343	-2.60444	-2.47118	-2.2916	tripartite motif protein 23
Lipid metabolic process	Acaa2	3.16512	2.66367	2.2652	2.04996	acetyl-Coenzyme A acyltransferase 2 (mitochondrial 3-oxoacyl-Coenzyme A thiolase
	Acox3	3.00261	3.59264	1.85576	1.689	acyl-Coenzyme A oxidase 3, pristanoyl
	Agpat1	2.01692	1.72716	2.34332	1.565	1-acylglycerol-3-phosphate O-acyltransferase 1 (lysophosphatidic acid acyltransferase, alpha)
	Ang	-2.1363	-41.5837	-18.9523	-1.53533	angiogenin, ribonuclease, RNase A family, 5
	Dhrs4	1.99237	1.89089	2.56361	1.73571	dehydrogenase/reductase (SDR family) member 4
	Fdps	1.43555	2.23293	2.25296	2.01854	farnesyl diphosphate synthetase
	Gla	1.66533	3.26366	3.624	2.52515	galactosidase, alpha
	Gm2a	1.90081	2.41801	3.31282	2.49399	GM2 ganglioside activator protein
	Hpgd	-2.78266	-2.06472	-2.10771	-1.25728	Hydroxyprostaglandin dehydrogenase 15 (NAD)
	Il1rn	1.41708	3.61549	3.81516	2.76162	interleukin 1 receptor antagonist
	Mapk14	2.33222	2.41967	1.788	1.73476	mitogen activated protein kinase 14
	Mbtps1	2.61618	4.13144	2.54506	2.76904	membrane-bound transcription factor peptidase, site 1
	Ncf1	2.15495	3.18071	3.08782	1.78137	neutrophil cytosolic factor 1
	Nr3c1	-1.33079	-1.50614	-3.04841	-2.37024	nuclear receptor subfamily 3, group C, member 1
	Pcx	2.63473	2.42449	1.91747	1.61637	pyruvate carboxylase
	Phca	4.71951	4.30509	5.55854	4.18842	phytoceramidase, alkaline
	Pik3cd	2.18953	2.05356	1.79143	1.57454	phosphatidylinositol 3-kinase catalytic delta polypeptide
	Pla2g6	2.29257	2.44018	2.54719	1.69213	phospholipase A2, group VI
	Plcb1	2.10733	1.90001	1.69879	1.70783	phospholipase C, beta 1
	Prkar2b	-1.92828	-1.65718	-2.44772	-2.20292	protein kinase, cAMP dependent regulatory, type II beta
	Prpf19	4.46649	5.26994	3.41703	3.8417	PRP19/PSO4 pre-mRNA processing factor 19 homolog (S. cerevisiae)
	Scp2	-3.54222	-3.09047	-2.16814	-1.15912	Sterol carrier protein 2, liver
	Sgpl1	2.54077	4.02003	2.29502	2.05351	sphingosine phosphate lyase 1
	Sgpp1	-2.58224	-1.98673	-2.23476	-1.49249	sphingosine-1-phosphate phosphatase 1
	Slc27a1	2.02806	2.28843	2.5846	2.00578	solute carrier family 27 (fatty acid transporter), member 1
	Stat5a	3.39086	4.58431	2.89376	2.02823	signal transducer and activator of transcription 5A
	Stat5b	2.20769	2.34048	1.70113	1.68812	signal transducer and activator of transcription 5B
Transcription	Ar	-4.00365	-2.55203	-1.35069	-2.18039	androgen receptor
	Arnt	2.53781	2.14358	2.20005	2.03389	aryl hydrocarbon receptor nuclear translocator
	Atf4	-1.73279	-2.91963	-2.74265	-2.31898	activating transcription factor 4
	Brd8	-3.47181	-3.52161	-1.19608	-2.84299	bromodomain containing 8
	Casp8ap2	-4.31836	-4.9483	-3.24161	-4.06864	caspase 8 associated protein 2
	Cebpb	3.45397	4.80909	3.21024	2.53838	CCAAT/enhancer binding protein (C/EBP), beta
	Chd4	2.21223	2.07009	2.04025	2.51966	chromodomain helicase DNA binding protein 4
	Creb1	-2.82799	-3.48516	-1.76875	-3.55058	cAMP responsive element binding protein 1
	Creb3	2.03672	2.98335	1.79642	2.17189	cAMP responsive element binding protein 3
	Ctcf	1.75552	1.83722	2.37723	1.53048	CCCTC-binding factor
	Cxxc1	2.67104	3.63174	2.45052	1.43356	CXXC finger 1 (PHD domain)
	Dedd	2.76964	3.48805	2.78314	2.5843	death effector domain-containing
	E2f5	-2.08858	-3.30947	-2.36119	-1.0887	E2F transcription factor 5
	Edf1	2.07317	2.29634	1.90797	1.15902	endothelial differentiation-related factor 1
	Ern1	-2.0363	-2.31892	-1.78617	-2.08054	Endoplasmic reticulum (ER) to nucleus signalling 1
	Fubp1	-4.92965	-5.55158	-1.3123	-2.92402	far upstream element (FUSE) binding protein 1
	Gtf2f1	2.22065	2.66253	2.03047	1.54596	general transcription factor IIF, polypeptide 1
	Gtf2f2	1.62872	1.46982	1.77697	1.1212	general transcription factor IIF, polypeptide 2
	Gtf3c1	2.13642	1.97229	2.49092	1.34536	general transcription factor III C 1
	Hand1	1.9643	1.66533	1.69298	2.01285	heart and neural crest derivatives expressed transcript 1
	Hbp1	2.47349	2.00078	1.90254	1.5772	high mobility group box transcription factor 1
	Hdac3	1.89608	2.29611	1.48982	2.26186	histone deacetylase 3
	Hnrpab	1.96612	2.03814	1.79132	1.48341	heterogeneous nuclear ribonucleoprotein A/B
	Hnrpdl	-2.12046	-3.72904	-1.88447	-3.12219	heterogeneous nuclear ribonucleoprotein D-like
	Lef1	1.82186	1.48598	1.94052	1.58113	lymphoid enhancer binding factor 1
	Nfat5	-3.89528	-4.23232	-1.45777	-3.23893	nuclear factor of activated T-cells 5
	Nfib	-3.11023	-3.8386	-2.04972	-4.07963	nuclear factor I/B
	Nr2c2	-2.18289	-2.89809	-1.60943	-2.46565	nuclear receptor subfamily 2, group C, member 2
	Nr3c1	-2.09145	-2.73229	-1.29818	-2.66724	nuclear receptor subfamily 3, group C, member 1
	Prdm5	-2.08685	-2.40275	-2.00853	-1.86225	PR domain containing 5
	Rnf14	-1.51363	-2.17787	-2.02396	-2.00912	ring finger protein 14
	Rora	-2.5317	-2.75481	-1.73303	-4.17009	RAR-related orphan receptor alpha
	Sertad3	1.77156	2.47726	1.96518	2.2267	SERTA domain containing 3
	Slc30a9	-1.86589	-2.68927	-1.69518	-3.68742	solute carrier family 30 (zinc transporter), member 9
	Smad3	1.95564	2.52221	2.33705	1.83595	MAD homolog 3 (Drosophila)
	Smad7	-2.3447	-3.06971	-3.0944	-2.10548	MAD homolog 7 (Drosophila)
	Sp4	-2.75061	-3.02177	-1.71098	-3.67472	trans-acting transcription factor 4
	Spib	2.23605	1.89828	2.14197	1.55686	Spi-B transcription factor (Spi-1/PU.1 related)
	Stat3	-2.91106	-2.69565	-1.25366	-2.71836	Signal transducer and activator of transcription 3
	Stat5a	2.42349	2.9991	3.19645	2.13893	signal transducer and activator of transcription 5A
	Stat5b	1.82208	1.84692	1.73278	1.4248	signal transducer and activator of transcription 5B
	Tcf4	-2.27014	-2.56455	-1.47944	-2.62695	transcription factor 4
	Tcf12	-5.75204	-6.40681	-1.6011	-4.63438	Transcription factor 12
	Zfp37	-1.93494	-3.14783	-1.99166	-3.33183	zinc finger protein 37
	Zfp64	1.96721	3.169	1.84079	2.09011	zinc finger protein 64

## Sheet: classify_4L_lu
Classification of differently expressed genes in network in 4L lung
Categories	Symbol	4L_4wk	4L_12wk	4L_18wk	4L_28wk	Gene Name
Cell death	Arf6	3.25328	4.26573	2.68706	2.86938	ADP-ribosylation factor 6
	Atp7a	-2.92827	-3.12231	-2.33588	-2.44098	ATPase, Cu++ transporting, alpha polypeptide
	Bax	2.34972	2.00678	1.77587	1.74681	Bcl2-associated X protein
	Bcl10	-1.78492	-1.92161	-1.52525	-2.10457	B-cell leukemia/lymphoma 10
	Bcl2	-2.07918	-2.30676	-1.96281	-1.50994	B-cell leukemia/lymphoma 2
	Bcl2l1	2.5835	3.2847	2.05381	1.82845	Bcl2-like 1
	Bcl2l12	2.18157	2.17025	1.81064	2.0796	BCL2-like 12 (proline rich)
	Bdnf	-1.86389	-2.16672	-1.65872	-1.94605	brain derived neurotrophic factor
	Bik	1.69618	2.46322	1.39638	1.9329	Bcl2-interacting killer
	Birc4	-2.45167	-3.22422	-1.72366	-3.27028	baculoviral IAP repeat-containing 4
	Bmf	6.87209	3.70051	3.39985	4.01782	Bcl2 modifying factor
	Casp8ap2	-4.31836	-4.9483	-3.24161	-4.06864	caspase 8 associated protein 2
	Cdk5	1.97638	2.29688	1.74431	1.8555	cyclin-dependent kinase 5
	Cebpb	3.45397	4.80909	3.21024	2.53838	CCAAT/enhancer binding protein (C/EBP), beta
	Cebpg	-1.82099	-2.68314	-1.57489	-2.41409	CCAAT/enhancer binding protein (C/EBP), gamma
	Dad1	1.91478	2.2592	1.6351	1.77469	defender against cell death 1
	Dapk2	3.71912	4.62219	3.38914	3.89443	death-associated kinase 2
	Dapk3	2.1699	3.06203	1.84569	1.64929	death-associated kinase 3
	Dock1	-2.41651	-2.53751	-1.48727	-1.83395	dedicator of cyto-kinesis 1
	Fgl2	-2.17471	-2.74391	-1.9279	-2.98014	fibrinogen-like protein 2
	Fkbp8	1.77905	2.22737	1.72644	1.81401	FK506 binding protein 8
	Malt1	-1.73965	-2.48795	-1.56136	-1.94462	mucosa associated lymphoid tissue lymphoma translocation gene 1
	Mapk8	-4.67645	-4.85431	-1.56416	-2.60721	mitogen activated protein kinase 8
	Mapk8ip1	2.09432	2.16873	2.03699	1.75633	mitogen activated protein kinase 8 interacting protein 1
	Notch1	-2.45792	-2.47383	-1.00144	-1.9578	Notch gene homolog 1 (Drosophila)
	Nras	-1.53595	-2.47125	-1.47538	-3.44269	neuroblastoma ras oncogene
	Prdx2	2.37496	2.40381	2.76215	2.65303	peroxiredoxin 2
	Qars	1.76373	2.40617	1.39884	2.73411	glutaminyl-tRNA synthetase
	Rab27a	4.17021	3.80315	3.60412	1.80669	RAB27A, member RAS oncogene family
	Rad21	-1.70035	-2.1297	-2.83298	-1.82838	RAD21 homolog (S. pombe)
	Rasa1	-1.96206	-2.2786	-1.21107	-2.17602	RAS p21 protein activator 1
	Rock1	-2.50099	-3.04606	-1.52028	-4.06342	Rho-associated coiled-coil containing protein kinase 1
	Rtn4	-5.96875	-6.57801	-1.05642	-2.58361	reticulon 4
	Spp1	-5.50835	-2.66697	-2.37146	-2.89632	secreted phosphoprotein 1
	Stat5a	2.42349	2.9991	3.19645	2.13893	signal transducer and activator of transcription 5A
	Tgfbr1	-2.17026	-2.3262	-1.63372	-2.69058	transforming growth factor, beta receptor I
	Timm50	2.06609	3.07199	1.88793	1.66188	translocase of inner mitochondrial membrane 50 homolog (yeast)
	Tnfsf10	-1.85657	-2.2728	-1.50182	-2.22919	tumor necrosis factor (ligand) superfamily, member 10
	Tnfsf13b	-2.02304	-2.91881	-1.04632	-1.84273	tumor necrosis factor (ligand) superfamily, member 13b
Immune response	Atp7a	-2.92827	-3.12231	-2.33588	-2.44098	ATPase, Cu++ transporting, alpha polypeptide
	Bcl10	-1.78492	-1.92161	-1.52525	-2.10457	B-cell leukemia/lymphoma 10
	C1qa	1.71433	2.23945	1.60425	1.7759	complement component 1, q subcomponent, alpha polypeptide
	C1qb	2.53405	3.01885	1.41766	2.62366	complement component 1, q subcomponent, beta polypeptide
	Cblb	-8.34421	-10.4139	-1.88788	-4.74041	Casitas B-lineage lymphoma b
	Ccl17	1.98213	2.49417	1.52206	1.67438	chemokine (C-C motif) ligand 17
	Ccr7	1.84691	2.00017	1.92565	2.09347	chemokine (C-C motif) receptor 7
	Cd14	1.88559	3.06871	2.20133	1.98081	CD14 antigen
	Cd79b	2.9491	2.97256	2.05333	2.32236	CD79B antigen
	Cebpg	-1.82099	-2.68314	-1.57489	-2.41409	CCAAT/enhancer binding protein (C/EBP), gamma
	Cxcl14	4.49646	3.79734	4.85163	3.07161	chemokine (C-X-C motif) ligand 14
	Fcgr2b	1.91407	2.26514	1.83596	1.78449	Fc receptor, IgG, low affinity IIb
	Gbp1	-2.16559	-1.34293	-12.8443	-1.27541	guanylate nucleotide binding protein 1
	H2-Ab1	1.94969	2.66633	1.96856	2.27361	histocompatibility 2, class II antigen A, beta 1
	H2-D1	-5.4381	-5.00771	-6.43168	-3.33601	Histocompatibility 2, D region locus 1
	H2-Ea	-1.89206	-1.60918	-2.58039	-1.53966	histocompatibility 2, class II antigen E alpha
	H2-Eb1	2.11708	3.30815	2.46296	3.1277	histocompatibility 2, class II antigen E beta
	H2-Ob	1.98213	1.80622	1.77247	1.78542	histocompatibility 2, O region beta locus
	Ifi202b	-3.39503	-2.59681	-4.03515	-3.77526	interferon activated gene 202B
	Igh-6	2.86372	1.81003	1.72358	1.63669	Immunoglobulin heavy chain 6 (heavy chain of IgM)
	Il18bp	2.0097	2.11592	1.68591	1.5855	interleukin 18 binding protein
	Ltb	2.33142	2.05132	2.1369	1.53068	lymphotoxin B
	Malt1	-1.73965	-2.48795	-1.56136	-1.94462	mucosa associated lymphoid tissue lymphoma translocation gene 1
	Psmb8	1.88635	2.47133	1.78704	2.0324	proteasome (prosome, macropain) subunit, beta type 8
	Rab27a	4.17021	3.80315	3.60412	1.80669	RAB27A, member RAS oncogene family
	Smad3	1.965	2.64503	2.39908	1.71345	MAD homolog 3 (Drosophila)
	Spp1	-5.50835	-2.66697	-2.37146	-2.89632	secreted phosphoprotein 1
	Tap1	2.0927	2.06728	1.79232	1.69451	transporter 1, ATP-binding cassette, sub-family B (MDR/TAP)
	Tirap	-2.53548	-2.28608	-2.11988	-1.96098	toll-interleukin 1 receptor (TIR) domain-containing adaptor protein
	Tnfsf10	-1.85657	-2.2728	-1.50182	-2.22919	tumor necrosis factor (ligand) superfamily, member 10
	Tnfsf13b	-2.02304	-2.91881	-1.04632	-1.84273	tumor necrosis factor (ligand) superfamily, member 13b
Catalytic activity	Abcb8	2.10143	2.66619	1.90852	1.39504	ATP-binding cassette, sub-family B (MDR/TAP), member 8
	Abcb9	1.69185	2.16071	2.21124	1.8724	ATP-binding cassette, sub-family B (MDR/TAP), member 9
	Abcc3	1.90755	3.1666	2.64582	2.26802	ATP-binding cassette, sub-family C (CFTR/MRP), member 3
	Abcg1	-1.9778	-1.77949	-1.68796	-2.05628	ATP-binding cassette, sub-family G (WHITE), member 1
	Acaa2	2.03888	2.46235	1.91071	2.02342	acetyl-Coenzyme A acyltransferase 2 (mitochondrial 3-oxoacyl-Coenzyme A thiolase
	Acox3	1.98483	1.75754	2.20111	1.54474	acyl-Coenzyme A oxidase 3, pristanoyl
	Adamts9	-5.95086	-12.6903	-1.41504	-5.52586	a disintegrin-like and metallopeptidase (reprolysin type) with thrombospondin type 1 motif, 9
	Ak2	2.37262	2.33369	2.60891	2.04105	adenylate kinase 2
	Akt2	2.67657	3.19182	2.5093	2.04519	thymoma viral proto-oncogene 2
	Aldh2	-4.02231	-3.59753	-1.22133	-1.80029	aldehyde dehydrogenase 2, mitochondrial
	Arf5	3.53467	3.93146	2.39679	2.69871	ADP-ribosylation factor 5
	Arf6	3.25328	4.26573	2.68706	2.86938	ADP-ribosylation factor 6
	Ash1l	-3.09879	-3.09107	-1.24206	-2.10707	ash1 (absent, small, or homeotic)-like (Drosophila)
	Atp2a2	-1.85846	-1.88412	-1.88846	-1.62978	ATPase, Ca++ transporting, cardiac muscle, slow twitch 2
	Atp5o	1.91167	2.15509	1.55728	1.9507	ATP synthase, H+ transporting, mitochondrial F1 complex, O subunit
	Atp7a	-2.92827	-3.12231	-2.33588	-2.44098	ATPase, Cu++ transporting, alpha polypeptide
	Atp7b	2.1785	2.32861	2.10189	1.54787	ATPase, Cu++ transporting, beta polypeptide
	Bmp1	2.24642	2.32349	2.75492	-1.06364	bone morphogenetic protein 1
	Bmp2k	-1.92204	-2.09329	-2.18567	-1.85969	BMP2 inducible kinase
	Braf	-3.38119	-4.77488	-1.86334	-3.19218	Braf transforming gene
	Brap	2.42899	2.68124	2.71829	1.58906	BRCA1 associated protein
	Cblb	-8.34421	-10.4139	-1.88788	-4.74041	Casitas B-lineage lymphoma b
	Cbs	2.4449	2.18219	1.97829	1.91416	cystathionine beta-synthase
	Cdc25b	2.03433	2.1664	1.96528	2.3958	cell division cycle 25 homolog B (S. pombe)
	Cdk5	1.97638	2.29688	1.74431	1.8555	cyclin-dependent kinase 5
	Cdkn1b	-1.64574	-2.48457	-1.89803	-2.33561	cyclin-dependent kinase inhibitor 1B
	Cftr	-4.84126	-6.13336	-6.0757	-11.5339	cystic fibrosis transmembrane conductance regulator homolog
	Chd4	2.21223	2.07009	2.04025	2.51966	chromodomain helicase DNA binding protein 4
	Chfr	-1.56783	-2.08889	-1.7706	-1.91958	checkpoint with forkhead and ring finger domains
	Chm	-2.28469	-2.36422	-1.84245	-2.40941	choroidermia
	Chuk	-2.11727	-2.62384	-2.22211	-2.40242	conserved helix-loop-helix ubiquitous kinase
	Cox8a	2.65314	2.8063	1.80212	2.1045	cytochrome c oxidase, subunit VIIIa
	Csk	1.6996	2.32658	1.89621	1.57906	c-src tyrosine kinase
	Csnk1a1	-3.85918	-4.9705	-1.95793	-2.92007	casein kinase 1, alpha 1
	Csnk1d	1.74729	2.20505	1.65764	1.80876	casein kinase 1, delta
	Ctbs	-3.53784	-5.5525	-3.16528	-5.2981	chitobiase, di-N-acetyl-
	Ctcf	1.75552	1.83722	2.37723	1.53048	CCCTC-binding factor
	Ctsz	2.11404	2.71991	1.7522	1.86131	cathepsin Z
	Dad1	1.91478	2.2592	1.6351	1.77469	defender against cell death 1
	Dapk2	3.71912	4.62219	3.38914	3.89443	death-associated kinase 2
	Dapk3	2.1699	3.06203	1.84569	1.64929	death-associated kinase 3
	Dpp4	-2.0799	-2.73206	-2.13862	-3.26137	Dipeptidylpeptidase 4
	Dpysl2	2.06028	2.27425	1.44438	1.58795	dihydropyrimidinase-like 2
	Dusp6	2.12219	1.98341	1.91097	1.67832	dual specificity phosphatase 6
	Eef2k	2.32428	3.37128	2.18246	2.67964	eukaryotic elongation factor-2 kinase
	Epha3	-1.90298	-2.56536	-1.89952	-1.99244	Eph receptor A3
	Epha7	-1.30829	-2.46839	-1.82698	-3.06632	Eph receptor A7
	Ephx1	1.48362	2.71805	1.94568	1.91206	epoxide hydrolase 1, microsomal
	Exosc5	1.99711	2.38236	1.46931	1.71639	exosome component 5
	Exosc8	-2.50877	-2.58702	-2.23983	-1.28251	exosome component 8
	Fdft1	1.75608	1.99783	1.37018	2.33994	farnesyl diphosphate farnesyl transferase 1
	Fdps	2.06672	2.12445	1.77869	1.45107	farnesyl diphosphate synthetase
	Fkbp8	1.77905	2.22737	1.72644	1.81401	FK506 binding protein 8
	Fkbp14	-1.41365	-1.83759	-1.61346	-2.60045	FK506 binding protein 14
	Gbp1	-2.16559	-1.34293	-12.8443	-1.27541	guanylate nucleotide binding protein 1
	Gna12	2.73106	2.68435	2.98029	1.82687	guanine nucleotide binding protein, alpha 12
	Gna13	2.16252	1.62275	2.43092	1.67054	guanine nucleotide binding protein, alpha 13
	Gnai3	-2.03121	-3.03535	-3.50946	-2.19639	guanine nucleotide binding protein (G protein), alpha inhibiting 3
	Gnb1	-1.80199	-1.86269	-2.08095	-1.77184	guanine nucleotide binding protein (G protein), beta 1
	Gnb2	2.15268	2.3021	2.04133	1.60452	guanine nucleotide binding protein (G protein), beta 2
	Gpx2	2.43734	5.05237	2.60415	3.4353	glutathione peroxidase 2
	Grhpr	1.96008	2.90991	1.64782	2.60939	glyoxylate reductase/hydroxypyruvate reductase
	Grk6	2.09318	1.91243	1.86479	1.78414	G protein-coupled receptor kinase 6
	Gspt1	-5.482	-5.26059	-1.50097	-2.91162	G1 to S phase transition 1
	Gsta4	1.73265	2.36784	1.99949	1.87536	glutathione S-transferase, alpha 4
	Gstk1	1.80153	2.1855	1.59702	1.82314	glutathione S-transferase kappa 1
	Gstm2	1.52885	2.20543	1.70947	1.85521	glutathione S-transferase, mu 2
	Hdac3	1.89608	2.29611	1.48982	2.26186	histone deacetylase 3
	Hint2	2.27089	2.6981	2.02251	1.89338	histidine triad nucleotide binding protein 2
	Hmgcl	1.65804	2.38779	1.39601	2.18585	3-hydroxy-3-methylglutaryl-Coenzyme A lyase
	Hnmt	-1.92496	-2.40481	-1.90285	-2.75649	histamine N-methyltransferase
	Ikbkg	1.85127	2.24176	1.89309	1.60333	inhibitor of kappaB kinase gamma
	Ilkap	1.99852	2.36195	2.04879	1.69356	integrin-linked kinase-associated serine/threonine phosphatase 2C
	Kif1b	-2.93362	-3.30585	-1.87798	-2.30958	kinesin family member 1B
	Lats1	2.44299	2.08289	2.64633	1.62705	large tumor suppressor
	Lipa	-2.19005	-2.01296	-1.85869	-2.2086	lysosomal acid lipase A
	Lipg	-1.8613	-2.2655	-1.223	-2.78892	lipase, endothelial
	Malt1	-1.73965	-2.48795	-1.56136	-1.94462	mucosa associated lymphoid tissue lymphoma translocation gene 1
	Map3k12	-2.59371	-3.1297	-3.81507	1.01595	mitogen activated protein kinase kinase kinase 12
	Mapk8	-4.67645	-4.85431	-1.56416	-2.60721	mitogen activated protein kinase 8
	Mapk8ip1	2.09432	2.16873	2.03699	1.75633	mitogen activated protein kinase 8 interacting protein 1
	Mapk13	2.07373	2.0882	1.60857	1.586	mitogen activated protein kinase 13
	Marco	2.50981	4.30094	3.06345	2.18287	macrophage receptor with collagenous structure
	Matk	1.62496	2.60568	1.50311	2.14329	megakaryocyte-associated tyrosine kinase
	Mcee	1.88937	1.96106	1.93216	1.64829	methylmalonyl CoA epimerase
	Mcm2	1.84655	2.05867	1.94133	1.88689	minichromosome maintenance deficient 2 mitotin (S. cerevisiae)
	Mcm7	1.83799	2.22313	1.73581	1.59608	minichromosome maintenance deficient 7 (S. cerevisiae)
	Mib1	-2.23358	-3.26411	-1.8774	-4.12578	mindbomb homolog 1 (Drosophila)
	Mrpl44	2.10045	2.63144	1.71624	1.72629	mitochondrial ribosomal protein L44
	Mst1	1.45866	2.70498	1.48699	2.03457	macrophage stimulating 1 (hepatocyte growth factor-like)
	Mthfr	1.83525	2.51108	1.90627	2.01556	5,10-methylenetetrahydrofolate reductase
	Mtmr2	3.37157	2.08235	2.90015	1.62463	myotubularin related protein 2
	Ndufs3	2.08509	2.55761	2.05346	2.04556	NADH dehydrogenase (ubiquinone) Fe-S protein 3
	Ndufv1	1.65095	2.37213	1.33159	2.19828	NADH dehydrogenase (ubiquinone) flavoprotein 1
	Nek7	-3.54884	-4.31209	-1.96007	-3.6182	NIMA (never in mitosis gene a)-related expressed kinase 7
	Nfia	-2.36893	-3.50155	-2.31464	-2.80455	nuclear factor I/A
	Nktr	-1.91324	-2.14064	-1.07105	-2.74665	natural killer tumor recognition sequence
	Nr2c2	-2.18289	-2.89809	-1.60943	-2.46565	nuclear receptor subfamily 2, group C, member 2
	Nras	-1.53595	-2.47125	-1.47538	-3.44269	neuroblastoma ras oncogene
	Nudt21	-1.82215	-2.41565	-1.44342	-3.30492	nudix (nucleoside diphosphate linked moiety X)-type motif 21
	Ogt	-2.18494	-2.28369	-1.2892	-2.71606	O-linked N-acetylglucosamine (GlcNAc) transferase
	Pam	3.25691	2.3662	2.6884	1.34804	peptidylglycine alpha-amidating monooxygenase
	Papss2	2.10981	2.6537	2.26006	1.50803	3'-phosphoadenosine 5'-phosphosulfate synthase 2
	Pfkfb3	2.67422	3.28528	3.33039	2.79833	6-phosphofructo-2-kinase/fructose-2,6-biphosphatase 3
	Pftk1	-1.94973	-2.45041	-1.384	-2.26682	PFTAIRE protein kinase 1
	Pla2g6	1.90212	2.73186	1.82421	1.79757	phospholipase A2, group VI
	Ppm1a	-2.7343	-4.34695	-2.26187	-4.26315	protein phosphatase 1A, magnesium dependent, alpha isoform
	Ppp1cb	-2.06588	-2.31995	-2.11197	-1.45357	protein phosphatase 1, catalytic subunit, beta isoform
	Ppp4c	2.52342	2.85868	2.17585	2.93575	protein phosphatase 4, catalytic subunit
	Prdx2	2.37496	2.40381	2.76215	2.65303	peroxiredoxin 2
	Prpf4b	-3.22015	-5.39134	-1.43079	-3.28176	PRP4 pre-mRNA processing factor 4 homolog B (yeast)
	Prpf19	3.72262	4.58931	3.47437	1.25876	PRP19/PSO4 pre-mRNA processing factor 19 homolog (S. cerevisiae)
	Psmb5	2.23959	2.38233	1.98855	2.09789	proteasome (prosome, macropain) subunit, beta type 5
	Psmb8	1.88635	2.47133	1.78704	2.0324	proteasome (prosome, macropain) subunit, beta type 8
	Psmd13	2.15677	2.41702	1.86534	1.81507	proteasome (prosome, macropain) 26S subunit, non-ATPase, 13
	Ptgs2	-2.88127	-5.33363	-3.62899	-4.54084	prostaglandin-endoperoxide synthase 2
	Ptk2b	1.86531	1.84524	1.81617	1.91699	PTK2 protein tyrosine kinase 2 beta
	Ptk7	2.36086	2.53695	2.4546	1.5654	PTK7 protein tyrosine kinase 7
	Ptpn18	1.96224	2.02526	1.78044	2.17096	protein tyrosine phosphatase, non-receptor type 18
	Ptprg	-7.76921	-6.67435	-7.68227	-10.1122	protein tyrosine phosphatase, receptor type, G
	Qars	1.76373	2.40617	1.39884	2.73411	glutaminyl-tRNA synthetase
	Rab1b	2.04643	2.46224	1.78544	1.71346	RAB1B, member RAS oncogene family
	Rab5a	-1.87532	-2.24836	-1.65959	-2.28332	RAB5A, member RAS oncogene family
	Rab6b	1.86077	1.84647	3.94549	2.02546	RAB6B, member RAS oncogene family
	Rab11a	-1.66466	-1.94806	-1.51142	-2.42351	RAB11a, member RAS oncogene family
	Rab27a	4.17021	3.80315	3.60412	1.80669	RAB27A, member RAS oncogene family
	Rac2	1.87954	1.95746	1.61419	1.79489	RAS-related C3 botulinum substrate 2
	Rbbp4	-3.80203	-3.86949	-2.10586	-2.35559	retinoblastoma binding protein 4
	Rock1	-2.50099	-3.04606	-1.52028	-4.06342	Rho-associated coiled-coil containing protein kinase 1
	Slc27a1	2.26626	4.77241	2.75477	2.12928	solute carrier family 27 (fatty acid transporter), member 1
	Ssh1	-2.64362	-1.79871	-1.96516	-1.8247	slingshot homolog 1 (Drosophila)
	Strap	-2.34514	-2.40069	-2.26666	-1.65919	Serine/threonine kinase receptor associated protein
	Tap1	2.0927	2.06728	1.79232	1.69451	transporter 1, ATP-binding cassette, sub-family B (MDR/TAP)
	Tgfbr1	-2.17026	-2.3262	-1.63372	-2.69058	transforming growth factor, beta receptor I
	Timm50	2.06609	3.07199	1.88793	1.66188	translocase of inner mitochondrial membrane 50 homolog (yeast)
	Top2b	-1.70452	-2.15156	-1.65303	-2.20738	topoisomerase (DNA) II beta
	Trim23	-2.92587	-2.68362	-2.55222	-2.50175	tripartite motif protein 23
	Ube2b	-4.43327	-4.01497	-1.06746	-2.19437	ubiquitin-conjugating enzyme E2B, RAD6 homology (S. cerevisiae)
	Ube2d2	-2.00381	-2.06905	-1.48485	-2.10765	ubiquitin-conjugating enzyme E2D 2
	Ube2h	-1.77588	-1.9846	-1.23082	-2.44187	ubiquitin-conjugating enzyme E2H
	Ube2m	2.62345	3.11627	2.14511	1.72118	ubiquitin-conjugating enzyme E2M (UBC12 homolog, yeast)
	Ube3a	-2.36311	-2.23362	-1.33465	-2.03919	ubiquitin protein ligase E3A
	Usp8	-3.17812	-2.67336	-1.21906	-1.5399	ubiquitin specific peptidase 8
	Usp15	-1.51965	-2.44082	-1.90934	-1.49979	ubiquitin specific peptidase 15
	Usp45	-2.49356	-3.09062	-1.83173	-2.73552	ubiquitin specific petidase 45
	Ywhaz	-2.29533	-2.7474	-4.49711	-1.28714	tyrosine 3-monooxygenase/tryptophan 5-monooxygenase activation protein, zeta polypeptide
Kinase activity	Ak2	2.37262	2.33369	2.60891	2.04105	adenylate kinase 2
	Akt2	2.67657	3.19182	2.5093	2.04519	thymoma viral proto-oncogene 2
	Bmp2k	-1.92204	-2.09329	-2.18567	-1.85969	BMP2 inducible kinase
	Braf	-3.38119	-4.77488	-1.86334	-3.19218	Braf transforming gene
	Cdk5	1.97638	2.29688	1.74431	1.8555	cyclin-dependent kinase 5
	Cdkn1b	-1.64574	-2.48457	-1.89803	-2.33561	cyclin-dependent kinase inhibitor 1B
	Chuk	-2.11727	-2.62384	-2.22211	-2.40242	conserved helix-loop-helix ubiquitous kinase
	Csk	1.6996	2.32658	1.89621	1.57906	c-src tyrosine kinase
	Csnk1a1	-3.85918	-4.9705	-1.95793	-2.92007	casein kinase 1, alpha 1
	Csnk1d	1.74729	2.20505	1.65764	1.80876	casein kinase 1, delta
	Dapk2	3.71912	4.62219	3.38914	3.89443	death-associated kinase 2
	Dapk3	2.1699	3.06203	1.84569	1.64929	death-associated kinase 3
	Eef2k	2.32428	3.37128	2.18246	2.67964	eukaryotic elongation factor-2 kinase
	Epha3	-1.90298	-2.56536	-1.89952	-1.99244	Eph receptor A3
	Epha7	-1.30829	-2.46839	-1.82698	-3.06632	Eph receptor A7
	Grk6	2.09318	1.91243	1.86479	1.78414	G protein-coupled receptor kinase 6
	Ikbkg	1.85127	2.24176	1.89309	1.60333	inhibitor of kappaB kinase gamma
	Lats1	2.44299	2.08289	2.64633	1.62705	large tumor suppressor
	Map3k12	-2.59371	-3.1297	-3.81507	1.01595	mitogen activated protein kinase kinase kinase 12
	Mapk8	-4.67645	-4.85431	-1.56416	-2.60721	mitogen activated protein kinase 8
	Mapk8ip1	2.09432	2.16873	2.03699	1.75633	mitogen activated protein kinase 8 interacting protein 1
	Mapk13	2.07373	2.0882	1.60857	1.586	mitogen activated protein kinase 13
	Matk	1.62496	2.60568	1.50311	2.14329	megakaryocyte-associated tyrosine kinase
	Nek7	-3.54884	-4.31209	-1.96007	-3.6182	NIMA (never in mitosis gene a)-related expressed kinase 7
	Papss2	2.10981	2.6537	2.26006	1.50803	3'-phosphoadenosine 5'-phosphosulfate synthase 2
	Pfkfb3	2.67422	3.28528	3.33039	2.79833	6-phosphofructo-2-kinase/fructose-2,6-biphosphatase 3
	Pftk1	-1.94973	-2.45041	-1.384	-2.26682	PFTAIRE protein kinase 1
	Ppp4c	2.52342	2.85868	2.17585	2.93575	protein phosphatase 4, catalytic subunit
	Prpf4b	-3.22015	-5.39134	-1.43079	-3.28176	PRP4 pre-mRNA processing factor 4 homolog B (yeast)
	Ptk2b	1.86531	1.84524	1.81617	1.91699	PTK2 protein tyrosine kinase 2 beta
	Ptk7	2.36086	2.53695	2.4546	1.5654	PTK7 protein tyrosine kinase 7
	Rock1	-2.50099	-3.04606	-1.52028	-4.06342	Rho-associated coiled-coil containing protein kinase 1
	Strap	-2.34514	-2.40069	-2.26666	-1.65919	Serine/threonine kinase receptor associated protein
	Tgfbr1	-2.17026	-2.3262	-1.63372	-2.69058	transforming growth factor, beta receptor I
Macrophage	Adamts9	-5.95086	-12.6903	-1.41504	-5.52586	a disintegrin-like and metallopeptidase (reprolysin type) with thrombospondin type 1 motif, 9
	Aif1	2.01768	2.21541	1.97946	1.74063	allograft inflammatory factor 1
	Angpt1	-1.72624	-3.37944	-1.84766	-2.9355	angiopoietin 1
	Bdkrb2	-3.2257	-1.92536	-2.09703	-1.88934	bradykinin receptor, beta 2
	Bdnf	-1.86389	-2.16672	-1.65872	-1.94605	brain derived neurotrophic factor
	Bmp1	2.24642	2.32349	2.75492	-1.06364	bone morphogenetic protein 1
	Bmp2	-1.64764	-1.99694	-2.11881	-2.15298	bone morphogenetic protein 2
	Bmp5	-1.96566	-3.0074	-1.79603	-3.42628	bone morphogenetic protein 5
	C1qa	1.71433	2.23945	1.60425	1.7759	complement component 1, q subcomponent, alpha polypeptide
	C1qb	2.53405	3.01885	1.41766	2.62366	complement component 1, q subcomponent, beta polypeptide
	Cblb	-8.34421	-10.4139	-1.88788	-4.74041	Casitas B-lineage lymphoma b
	Ccl17	1.98213	2.49417	1.52206	1.67438	chemokine (C-C motif) ligand 17
	Ccr7	1.84691	2.00017	1.92565	2.09347	chemokine (C-C motif) receptor 7
	Cd14	1.88559	3.06871	2.20133	1.98081	CD14 antigen
	Cdk5	1.97638	2.29688	1.74431	1.8555	cyclin-dependent kinase 5
	Cxcl14	4.49646	3.79734	4.85163	3.07161	chemokine (C-X-C motif) ligand 14
	Dpp4	-2.0799	-2.73206	-2.13862	-3.26137	Dipeptidylpeptidase 4
	Efnb1	-2.38034	-1.99545	-1.74878	-2.05395	ephrin B1
	Fcgr2b	1.91407	2.26514	1.83596	1.78449	Fc receptor, IgG, low affinity IIb
	Fgl2	-2.17471	-2.74391	-1.9279	-2.98014	fibrinogen-like protein 2
	Figf	-1.85282	-2.55827	-2.80635	-2.15674	C-fos induced growth factor
	Flt3l	2.47232	2.48055	2.16859	1.78582	FMS-like tyrosine kinase 3 ligand
	H2-Ab1	1.94969	2.66633	1.96856	2.27361	histocompatibility 2, class II antigen A, beta 1
	H2-D1	-5.4381	-5.00771	-6.43168	-3.33601	Histocompatibility 2, D region locus 1
	H2-Ea	-1.89206	-1.60918	-2.58039	-1.53966	histocompatibility 2, class II antigen E alpha
	H2-Eb1	2.11708	3.30815	2.46296	3.1277	histocompatibility 2, class II antigen E beta
	H2-Ob	1.98213	1.80622	1.77247	1.78542	histocompatibility 2, O region beta locus
	Ifngr2	2.69554	2.36338	2.77941	1.77326	interferon gamma receptor 2
	Igh-6	2.86372	1.81003	1.72358	1.63669	Immunoglobulin heavy chain 6 (heavy chain of IgM)
	Il6st	-6.29694	-9.63289	-3.17746	-3.67846	interleukin 6 signal transducer
	Il18bp	2.0097	2.11592	1.68591	1.5855	interleukin 18 binding protein
	Itga6	-2.56204	-2.48047	-1.55666	-1.75235	integrin alpha 6
	Lgals1	2.64124	2.76536	2.25235	2.52284	lectin, galactose binding, soluble 1
	Ltb	2.33142	2.05132	2.1369	1.53068	lymphotoxin B
	Marco	2.50981	4.30094	3.06345	2.18287	macrophage receptor with collagenous structure
	Mdk	3.92778	3.33056	2.31312	2.3472	midkine
	Mst1	1.45866	2.70498	1.48699	2.03457	macrophage stimulating 1 (hepatocyte growth factor-like)
	Npy	3.00309	3.53926	3.57751	4.39373	neuropeptide Y
	Rab27a	4.17021	3.80315	3.60412	1.80669	RAB27A, member RAS oncogene family
	Retnla	2.79649	1.53823	2.53598	1.84004	resistin like alpha
	Sema7a	2.80765	2.05665	2.0537	1.0186	sema domain, immunoglobulin domain (Ig), and GPI membrane anchor, (semaphorin) 7
	Smad3	1.965	2.64503	2.39908	1.71345	MAD homolog 3 (Drosophila)
	Socs2	-3.55368	-3.02615	-1.73326	-2.27289	suppressor of cytokine signaling 2
	Spp1	-5.50835	-2.66697	-2.37146	-2.89632	secreted phosphoprotein 1
	Timm50	2.06609	3.07199	1.88793	1.66188	translocase of inner mitochondrial membrane 50 homolog (yeast)
	Timp1	2.0306	2.31887	1.71675	1.3963	tissue inhibitor of metalloproteinase 1
	Timp4	1.9796	2.49426	1.91139	1.81783	tissue inhibitor of metalloproteinase 4
	Tnfsf10	-1.85657	-2.2728	-1.50182	-2.22919	tumor necrosis factor (ligand) superfamily, member 10
	Tnfsf13b	-2.02304	-2.91881	-1.04632	-1.84273	tumor necrosis factor (ligand) superfamily, member 13b
	Vegfc	-2.33022	-1.92678	-1.65393	-2.19324	vascular endothelial growth factor C
signal transduction	Adra1b	2.89337	2.57687	2.20376	2.38218	adrenergic receptor, alpha 1b
	Akt2	2.67657	3.19182	2.5093	2.04519	thymoma viral proto-oncogene 2
	Angpt1	-1.72624	-3.37944	-1.84766	-2.9355	angiopoietin 1
	Arf5	3.53467	3.93146	2.39679	2.69871	ADP-ribosylation factor 5
	Arf6	3.25328	4.26573	2.68706	2.86938	ADP-ribosylation factor 6
	Atp2a2	-1.85846	-1.88412	-1.88846	-1.62978	ATPase, Ca++ transporting, cardiac muscle, slow twitch 2
	Bax	2.34972	2.00678	1.77587	1.74681	Bcl2-associated X protein
	Bcl2	-2.07918	-2.30676	-1.96281	-1.50994	B-cell leukemia/lymphoma 2
	Bcl10	-1.78492	-1.92161	-1.52525	-2.10457	B-cell leukemia/lymphoma 10
	Bdkrb2	-3.2257	-1.92536	-2.09703	-1.88934	bradykinin receptor, beta 2
	Blr1	2.22443	1.95846	1.64708	1.57912	Burkitt lymphoma receptor 1
	Bmp2	-1.64764	-1.99694	-2.11881	-2.15298	bone morphogenetic protein 2
	Bmp5	-1.96566	-3.0074	-1.79603	-3.42628	bone morphogenetic protein 5
	Braf	-3.38119	-4.77488	-1.86334	-3.19218	Braf transforming gene
	Brap	2.42899	2.68124	2.71829	1.58906	BRCA1 associated protein
	Casp8ap2	-4.31836	-4.9483	-3.24161	-4.06864	caspase 8 associated protein 2
	Cblb	-8.34421	-10.4139	-1.88788	-4.74041	Casitas B-lineage lymphoma b
	Ccl17	1.98213	2.49417	1.52206	1.67438	chemokine (C-C motif) ligand 17
	Ccr7	1.84691	2.00017	1.92565	2.09347	chemokine (C-C motif) receptor 7
	Cd3d	2.44607	2.14452	2.30664	2.50808	CD3 antigen, delta polypeptide
	Cd79b	2.9491	2.97256	2.05333	2.32236	CD79B antigen
	Cdk5	1.97638	2.29688	1.74431	1.8555	cyclin-dependent kinase 5
	Chuk	-2.11727	-2.62384	-2.22211	-2.40242	conserved helix-loop-helix ubiquitous kinase
	Csk	1.6996	2.32658	1.89621	1.57906	c-src tyrosine kinase
	Csnk1a1	-3.85918	-4.9705	-1.95793	-2.92007	casein kinase 1, alpha 1
	Csnk1d	1.74729	2.20505	1.65764	1.80876	casein kinase 1, delta
	Dapk2	3.71912	4.62219	3.38914	3.89443	death-associated kinase 2
	Dapk3	2.1699	3.06203	1.84569	1.64929	death-associated kinase 3
	Edn1	-2.11532	-1.98456	-1.80747	-1.46795	endothelin 1
	Efna1	1.72231	2.49414	1.48702	1.70312	ephrin A1
	Epha3	-1.90298	-2.56536	-1.89952	-1.99244	Eph receptor A3
	Epha7	-1.30829	-2.46839	-1.82698	-3.06632	Eph receptor A7
	Fcgr2b	1.91407	2.26514	1.83596	1.78449	Fc receptor, IgG, low affinity IIb
	Fgl2	-2.17471	-2.74391	-1.9279	-2.98014	fibrinogen-like protein 2
	Figf	-1.85282	-2.55827	-2.80635	-2.15674	C-fos induced growth factor
	Fkbp8	1.77905	2.22737	1.72644	1.81401	FK506 binding protein 8
	Frat1	1.91243	1.85848	1.71967	1.98839	frequently rearranged in advanced T-cell lymphomas
	Gfra1	2.23939	1.7022	2.2161	1.61717	glial cell line derived neurotrophic factor family receptor alpha 1
	Gipc1	2.60226	3.06223	1.9871	2.04196	GIPC PDZ domain containing family, member 1
	Gna12	2.73106	2.68435	2.98029	1.82687	guanine nucleotide binding protein, alpha 12
	Gna13	2.16252	1.62275	2.43092	1.67054	guanine nucleotide binding protein, alpha 13
	Gnai3	-2.03121	-3.03535	-3.50946	-2.19639	guanine nucleotide binding protein (G protein), alpha inhibiting 3
	Gnb1	-1.80199	-1.86269	-2.08095	-1.77184	guanine nucleotide binding protein (G protein), beta 1
	Gnb2	2.15268	2.3021	2.04133	1.60452	guanine nucleotide binding protein (G protein), beta 2
	Gpr23	-2.15778	-2.84645	-2.17231	-3.26509	G protein-coupled receptor 23
	Gps2	1.72345	2.43151	1.77065	1.81878	G protein pathway suppressor 2
	Gpsm1	-2.09885	-1.90643	-3.31233	-1.65781	G-protein signalling modulator 1 (AGS3-like, C. elegans)
	Grb10	4.93929	4.28911	3.25453	2.10081	growth factor receptor bound protein 10
	Grk6	2.09318	1.91243	1.86479	1.78414	G protein-coupled receptor kinase 6
	Hbp1	2.47349	2.00078	1.90254	1.5772	high mobility group box transcription factor 1
	Homer1	-1.87577	-2.18611	-1.28016	-2.58934	homer homolog 1 (Drosophila)
	Igh-6	2.86372	1.81003	1.72358	1.63669	Immunoglobulin heavy chain 6 (heavy chain of IgM)
	Ikbkg	1.85127	2.24176	1.89309	1.60333	inhibitor of kappaB kinase gamma
	Il6st	-6.29694	-9.63289	-3.17746	-3.67846	interleukin 6 signal transducer
	Itga6	-2.56204	-2.48047	-1.55666	-1.75235	integrin alpha 6
	Klf6	-2.53197	-2.37512	-2.78999	-1.60005	Kruppel-like factor 6
	Lats1	2.44299	2.08289	2.64633	1.62705	large tumor suppressor
	Ltbp1	-2.17644	-2.09316	-2.70734	-2.55993	latent transforming growth factor beta binding protein 1
	Malt1	-1.73965	-2.48795	-1.56136	-1.94462	mucosa associated lymphoid tissue lymphoma translocation gene 1
	Map3k12	-2.59371	-3.1297	-3.81507	1.01595	mitogen activated protein kinase kinase kinase 12
	Mapk8	-4.67645	-4.85431	-1.56416	-2.60721	mitogen activated protein kinase 8
	Mapk8ip1	2.09432	2.16873	2.03699	1.75633	mitogen activated protein kinase 8 interacting protein 1
	Mapk13	2.07373	2.0882	1.60857	1.586	mitogen activated protein kinase 13
	Matk	1.62496	2.60568	1.50311	2.14329	megakaryocyte-associated tyrosine kinase
	Mib1	-2.23358	-3.26411	-1.8774	-4.12578	mindbomb homolog 1 (Drosophila)
	Mrgprf	2.36858	2.83256	1.78593	1.58093	MAS-related GPR, member F
	Nfkbia	-2.28472	-2.01032	-2.29252	-2.55739	nuclear factor of kappa light chain gene enhancer in B-cells inhibitor, alpha
	Notch1	-2.45792	-2.47383	-1.00144	-1.9578	Notch gene homolog 1 (Drosophila)
	Notch3	-2.75951	-1.74948	1.13248	-2.74529	Notch gene homolog 3 (Drosophila)
	Npy	3.00309	3.53926	3.57751	4.39373	neuropeptide Y
	Nr3c1	-2.09145	-2.73229	-1.29818	-2.66724	nuclear receptor subfamily 3, group C, member 1
	Nras	-1.53595	-2.47125	-1.47538	-3.44269	neuroblastoma ras oncogene
	Nrp1	-7.52313	-8.36434	1.06811	-2.88065	neuropilin 1
	Ptafr	4.09581	3.41594	2.24612	2.39401	platelet-activating factor receptor
	Ptk2b	1.86531	1.84524	1.81617	1.91699	PTK2 protein tyrosine kinase 2 beta
	Ptk7	2.36086	2.53695	2.4546	1.5654	PTK7 protein tyrosine kinase 7
	Ptprg	-7.76921	-6.67435	-7.68227	-10.1122	protein tyrosine phosphatase, receptor type, G
	Rab1b	2.04643	2.46224	1.78544	1.71346	RAB1B, member RAS oncogene family
	Rab2	-2.23371	-1.73406	-2.4546	-1.44448	RAB2, member RAS oncogene family
	Rab4b	1.78783	2.29648	1.5776	1.64501	RAB4B, member RAS oncogene family
	Rab5a	-1.87532	-2.24836	-1.65959	-2.28332	RAB5A, member RAS oncogene family
	Rab6b	1.86077	1.84647	3.94549	2.02546	RAB6B, member RAS oncogene family
	Rab11a	-1.66466	-1.94806	-1.51142	-2.42351	RAB11a, member RAS oncogene family
	Rab25	2.31341	2.86433	1.7418	2.31937	RAB25, member RAS oncogene family
	Rab27a	4.17021	3.80315	3.60412	1.80669	RAB27A, member RAS oncogene family
	Rac2	1.87954	1.95746	1.61419	1.79489	RAS-related C3 botulinum substrate 2
	Rasa1	-1.96206	-2.2786	-1.21107	-2.17602	RAS p21 protein activator 1
	Rasd1	2.25007	2.87936	1.71199	1.81213	RAS, dexamethasone-induced 1
	Rasd2	1.94426	2.12632	1.4636	1.86154	RASD family, member 2
	Rock1	-2.50099	-3.04606	-1.52028	-4.06342	Rho-associated coiled-coil containing protein kinase 1
	Slc9a3r1	1.74153	2.25868	1.72838	1.94685	solute carrier family 9 (sodium/hydrogen exchanger), isoform 3 regulator 1
	Slc9a3r2	2.1364	3.36055	1.65764	1.47415	solute carrier family 9 (sodium/hydrogen exchanger), isoform 3 regulator 2
	Smad3	1.965	2.64503	2.39908	1.71345	MAD homolog 3 (Drosophila)
	Smad7	-2.49915	-2.59631	-1.61351	-2.62113	MAD homolog 7 (Drosophila)
	Socs1	1.86157	2.32622	1.56596	1.94467	suppressor of cytokine signaling 1
	Socs2	-3.55368	-3.02615	-1.73326	-2.27289	suppressor of cytokine signaling 2
	Socs4	-2.73074	-4.55611	-2.07401	-3.30399	suppressor of cytokine signaling 4
	Sstr4	-2.23118	-1.93969	-1.59179	-1.56202	somatostatin receptor 4
	Stat1	-2.21278	-2.5866	-1.33244	-1.49692	signal transducer and activator of transcription 1
	Stat3	-2.91106	-2.69565	-1.25366	-2.71836	Signal transducer and activator of transcription 3
	Stat5a	2.42349	2.9991	3.19645	2.13893	signal transducer and activator of transcription 5A
	Strap	-2.34514	-2.40069	-2.26666	-1.65919	Serine/threonine kinase receptor associated protein
	Tgfbr1	-2.17026	-2.3262	-1.63372	-2.69058	transforming growth factor, beta receptor I
	Timm50	2.06609	3.07199	1.88793	1.66188	translocase of inner mitochondrial membrane 50 homolog (yeast)
	Tirap	-2.53548	-2.28608	-2.11988	-1.96098	toll-interleukin 1 receptor (TIR) domain-containing adaptor protein
	Tob1	2.87015	2.7065	1.92728	1.98026	transducer of ErbB-2.1
	Trim23	-2.92587	-2.68362	-2.55222	-2.50175	tripartite motif protein 23
	Usp8	-3.17812	-2.67336	-1.21906	-1.5399	ubiquitin specific peptidase 8
	Vegfc	-2.33022	-1.92678	-1.65393	-2.19324	vascular endothelial growth factor C
	Wdr68	2.11374	2.56622	2.30195	1.74203	WD repeat domain 68
	Ywhag	3.6672	4.36438	4.07192	1.37511	3-monooxygenase/tryptophan 5-monooxygenase activation protein, gamma polypeptide
Response to stress	Atf4	-1.73279	-2.91963	-2.74265	-2.31898	activating transcription factor 4
	Bax	2.34972	2.00678	1.77587	1.74681	Bcl2-associated X protein
	Bdnf	-1.86389	-2.16672	-1.65872	-1.94605	brain derived neurotrophic factor
	Bmp2	-1.64764	-1.99694	-2.11881	-2.15298	bone morphogenetic protein 2
	C1qa	1.71433	2.23945	1.60425	1.7759	complement component 1, q subcomponent, alpha polypeptide
	C1qb	2.53405	3.01885	1.41766	2.62366	complement component 1, q subcomponent, beta polypeptide
	Cd14	1.88559	3.06871	2.20133	1.98081	CD14 antigen
	Cebpg	-1.82099	-2.68314	-1.57489	-2.41409	CCAAT/enhancer binding protein (C/EBP), gamma
	Edn1	-2.11532	-1.98456	-1.80747	-1.46795	endothelin 1
	Efemp2	2.17715	2.34518	2.0846	1.69093	epidermal growth factor-containing fibulin-like extracellular matrix protein 2
	Fcgr2b	1.91407	2.26514	1.83596	1.78449	Fc receptor, IgG, low affinity IIb
	Gja1	9.50656	8.74105	5.26146	2.33699	gap junction protein, alpha 1
	Gna13	2.16252	1.62275	2.43092	1.67054	guanine nucleotide binding protein, alpha 13
	Gpx2	2.43734	5.05237	2.60415	3.4353	glutathione peroxidase 2
	Hspb2	2.18489	2.41119	1.90097	2.02576	heat shock protein 2
	Mdk	3.92778	3.33056	2.31312	2.3472	midkine
	Mst1	1.45866	2.70498	1.48699	2.03457	macrophage stimulating 1 (hepatocyte growth factor-like)
	Prdx2	2.37496	2.40381	2.76215	2.65303	peroxiredoxin 2
	Prpf19	3.72262	4.58931	3.47437	1.25876	PRP19/PSO4 pre-mRNA processing factor 19 homolog (S. cerevisiae)
	Psmb5	2.23959	2.38233	1.98855	2.09789	proteasome (prosome, macropain) subunit, beta type 5
	Ptafr	4.09581	3.41594	2.24612	2.39401	platelet-activating factor receptor
	Ptgs2	-2.88127	-5.33363	-3.62899	-4.54084	prostaglandin-endoperoxide synthase 2
	Rab27a	4.17021	3.80315	3.60412	1.80669	RAB27A, member RAS oncogene family
	Rad21	-1.70035	-2.1297	-2.83298	-1.82838	RAD21 homolog (S. pombe)
	Runx1	2.19327	2.30814	1.8691	2.17128	runt related transcription factor 1
	Spp1	-5.50835	-2.66697	-2.37146	-2.89632	secreted phosphoprotein 1
	Stat3	-2.91106	-2.69565	-1.25366	-2.71836	Signal transducer and activator of transcription 3
	Stat5a	2.42349	2.9991	3.19645	2.13893	signal transducer and activator of transcription 5A
	Tirap	-2.53548	-2.28608	-2.11988	-1.96098	toll-interleukin 1 receptor (TIR) domain-containing adaptor protein
	Ube2b	-4.43327	-4.01497	-1.06746	-2.19437	ubiquitin-conjugating enzyme E2B, RAD6 homology (S. cerevisiae)
Transcription	Ankhd1	-2.18658	-2.72417	-1.56018	-2.11978	ankyrin repeat and KH domain containing 1
	Ash1l	-3.09879	-3.09107	-1.24206	-2.10707	ash1 (absent, small, or homeotic)-like (Drosophila)
	Atf4	-1.73279	-2.91963	-2.74265	-2.31898	activating transcription factor 4
	Bcl10	-1.78492	-1.92161	-1.52525	-2.10457	B-cell leukemia/lymphoma 10
	Braf	-3.38119	-4.77488	-1.86334	-3.19218	Braf transforming gene
	Casp8ap2	-4.31836	-4.9483	-3.24161	-4.06864	caspase 8 associated protein 2
	Cebpb	3.45397	4.80909	3.21024	2.53838	CCAAT/enhancer binding protein (C/EBP), beta
	Cebpg	-1.82099	-2.68314	-1.57489	-2.41409	CCAAT/enhancer binding protein (C/EBP), gamma
	Chd4	2.21223	2.07009	2.04025	2.51966	chromodomain helicase DNA binding protein 4
	Creb1	-2.82799	-3.48516	-1.76875	-3.55058	cAMP responsive element binding protein 1
	Creb3	2.03672	2.98335	1.79642	2.17189	cAMP responsive element binding protein 3
	Ctcf	1.75552	1.83722	2.37723	1.53048	CCCTC-binding factor
	Cxxc1	2.67104	3.63174	2.45052	1.43356	CXXC finger 1 (PHD domain)
	Dach1	-2.63729	-5.37215	-3.73646	-2.39943	dachshund 1 (Drosophila)
	E2f5	-2.08858	-3.30947	-2.36119	-1.0887	E2F transcription factor 5
	E2f6	2.74194	1.56838	2.12426	2.25747	E2F transcription factor 6
	Edf1	2.07317	2.29634	1.90797	1.15902	endothelial differentiation-related factor 1
	Fubp1	-4.92965	-5.55158	-1.3123	-2.92402	far upstream element (FUSE) binding protein 1
	Fus	3.08913	2.57121	2.76784	1.11714	fusion, derived from t(12;16) malignant liposarcoma (human)
	Gabpa	-2.19794	-2.97409	-1.79199	-3.65926	GA repeat binding protein, alpha
	Gata3	-1.69682	-1.93795	-1.63132	-2.39047	GATA binding protein 3
	Gspt1	-5.482	-5.26059	-1.50097	-2.91162	G1 to S phase transition 1
	Hand1	1.9643	1.66533	1.69298	2.01285	heart and neural crest derivatives expressed transcript 1
	Hbp1	2.47349	2.00078	1.90254	1.5772	high mobility group box transcription factor 1
	Hdac3	1.89608	2.29611	1.48982	2.26186	histone deacetylase 3
	Hes6	2.08528	2.492	2.00242	1.70596	hairy and enhancer of split 6 (Drosophila)
	Hnrpab	1.96612	2.03814	1.79132	1.48341	heterogeneous nuclear ribonucleoprotein A/B
	Hsbp1	2.13091	2.20209	1.92742	1.25726	heat shock factor binding protein 1
	Ikbkg	1.85127	2.24176	1.89309	1.60333	inhibitor of kappaB kinase gamma
	Klf6	-2.53197	-2.37512	-2.78999	-1.60005	Kruppel-like factor 6
	Malt1	-1.73965	-2.48795	-1.56136	-1.94462	mucosa associated lymphoid tissue lymphoma translocation gene 1
	Mapk8ip1	2.09432	2.16873	2.03699	1.75633	mitogen activated protein kinase 8 interacting protein 1
	Mcm2	1.84655	2.05867	1.94133	1.88689	minichromosome maintenance deficient 2 mitotin (S. cerevisiae)
	Mcm7	1.83799	2.22313	1.73581	1.59608	minichromosome maintenance deficient 7 (S. cerevisiae)
	Med25	1.69525	2.63133	1.56428	1.64434	mediator of RNA polymerase II transcription, subunit 25 homolog (yeast)
	Nfat5	-3.89528	-4.23232	-1.45777	-3.23893	nuclear factor of activated T-cells 5
	Nfia	-2.36893	-3.50155	-2.31464	-2.80455	nuclear factor I/A
	Nfkbil1	1.91244	2.43213	1.82645	1.52692	nuclear factor of kappa light polypeptide gene enhancer in B-cells inhibitor-like 1
	Nfya	-1.46919	-2.0027	-1.48456	-2.88419	nuclear transcription factor-Y alpha
	Notch1	-2.45792	-2.47383	-1.00144	-1.9578	Notch gene homolog 1 (Drosophila)
	Notch3	-2.75951	-1.74948	1.13248	-2.74529	Notch gene homolog 3 (Drosophila)
	Nr2c2	-2.18289	-2.89809	-1.60943	-2.46565	nuclear receptor subfamily 2, group C, member 2
	Nr2f6	1.70874	2.28206	1.85035	1.56759	nuclear receptor subfamily 2, group F, member 6
	Nr3c1	-2.09145	-2.73229	-1.29818	-2.66724	nuclear receptor subfamily 3, group C, member 1
	Nr4a2	1.58934	1.39185	2.03677	2.34626	nuclear receptor subfamily 4, group A, member 2
	Nrip1	-3.42915	-3.20438	-1.44999	-1.80632	nuclear receptor interacting protein 1
	Pqbp1	1.87954	2.29523	1.76438	1.77153	polyglutamine binding protein 1
	Prdm5	-2.08685	-2.40275	-2.00853	-1.86225	PR domain containing 5
	Rab2	-2.23371	-1.73406	-2.4546	-1.44448	RAB2, member RAS oncogene family
	Rab11a	-1.66466	-1.94806	-1.51142	-2.42351	RAB11a, member RAS oncogene family
	Rab25	2.31341	2.86433	1.7418	2.31937	RAB25, member RAS oncogene family
	Rbbp4	-3.80203	-3.86949	-2.10586	-2.35559	retinoblastoma binding protein 4
	Runx1	2.19327	2.30814	1.8691	2.17128	runt related transcription factor 1
	Sertad3	1.77156	2.47726	1.96518	2.2267	SERTA domain containing 3
	Slc30a9	-1.86589	-2.68927	-1.69518	-3.68742	solute carrier family 30 (zinc transporter), member 9
	Smad3	1.965	2.64503	2.39908	1.71345	MAD homolog 3 (Drosophila)
	Smad7	-2.49915	-2.59631	-1.61351	-2.62113	MAD homolog 7 (Drosophila)
	Smarce1	2.34778	1.71222	2.05948	1.46949	SWI/SNF related, matrix associated, actin dependent regulator of chromatin, subfamily e, member 1
	Sox13	-1.80505	-1.25093	-1.92069	-2.70537	SRY-box containing gene 13
	Stat1	-2.21278	-2.5866	-1.33244	-1.49692	signal transducer and activator of transcription 1
	Stat3	-2.91106	-2.69565	-1.25366	-2.71836	Signal transducer and activator of transcription 3
	Stat5a	2.42349	2.9991	3.19645	2.13893	signal transducer and activator of transcription 5A
	Strap	-2.34514	-2.40069	-2.26666	-1.65919	Serine/threonine kinase receptor associated protein
	Tcf4	-2.27014	-2.56455	-1.47944	-2.62695	transcription factor 4
	Tcf12	-5.75204	-6.40681	-1.6011	-4.63438	Transcription factor 12
	Tgfbr1	-2.17026	-2.3262	-1.63372	-2.69058	transforming growth factor, beta receptor I
